# Supplementary material for: Rhinoceros beetle horn development reveals deep parallels with dung beetles
Source: PLoS Genet. 2018 Oct 4;14(10):e1007651. doi: 10.1371/journal.pgen.1007651 (PMC6171792; doi:10.1371/journal.pgen.1007651)
Supplement: S1 Appendix — (TXT) [file pgen.1007651.s018.txt]

rownames(data)	M1HH	M2HH	M3HH	F1HH	F2HH	F3HH	id	a.value	m.value	p.value	q.value	rank	estimatedDEG
comp0_c0	1	1	0	1	3	0	comp0_c0	0.0167124403053182	1.12008702136429	0.738365601716244	1	32824	0
comp10003119_c0	0	0	0	0	1	1	comp10003119_c0	-4.00258143422115	2.33546682599173	0.52059383107669	1	21850	0
comp10004_c0	1	3	1	2	0	1	comp10004_c0	0.364912745545274	-0.695730301627689	0.772256933334821	1	33985	0
comp1000720_c0	0	0	0	2	1	1	comp1000720_c0	-4.00258143422115	3.15854949351889	0.15249873510073	1	6860	0
comp10008_c0	0	0	0	0	2	0	comp10008_c0	-4.00258143422115	2.32650484422673	0.585982947099975	1	25223	0
comp1000938_c0	1	1	0	2	2	4	comp1000938_c0	0.521460917931706	2.12958397661706	0.134747753594557	1	6335	0
comp10010586_c0	0	0	0	0	0	0	comp10010586_c0	-4.00258143422115	-0.673495155773272	1	1	64398.5	0
comp10010_c0	0	1	0	4	3	10	comp10010_c0	0.577173492492505	4.20649259316684	0.00282559463782007	0.212652543100028	1091	0
comp10011478_c0	0	0	0	0	2	0	comp10011478_c0	-4.00258143422115	2.32650484422673	0.585957098640464	1	25220	0
comp1001265_c0	2	0	1	1	0	0	comp1001265_c0	-0.901996917076422	-1.61394550007375	0.672489504232669	1	30163	0
comp10015_c0	0	2	0	0	1	2	comp10015_c0	-0.134251167685374	0.78364327281108	1	1	64398.5	0
comp10016_c0	0	0	1	0	0	0	comp10016_c0	-4.00258143422115	-1.38661400798511	1	1	64398.5	0
comp1001750_c0	0	0	0	0	0	1	comp1001750_c0	-4.00258143422115	1.34437347969301	1	1	64398.5	0
comp1001825_c0	0	0	1	0	0	0	comp1001825_c0	-4.00258143422115	-1.38661400798511	1	1	64398.5	0
comp10019980_c0	0	0	0	0	0	0	comp10019980_c0	-4.00258143422115	-0.673495155773272	1	1	64398.5	0
comp10019_c0	0	0	0	0	0	1	comp10019_c0	-4.00258143422115	1.34437347969301	0.999999999999997	1	43083	0
comp10020716_c0	0	0	0	0	0	1	comp10020716_c0	-4.00258143422115	1.34437347969301	0.999999999999999	1	44936.5	0
comp1002286_c0	0	1	1	0	0	0	comp1002286_c0	-4.00258143422115	-2.61564911254797	0.500332915596061	1	19068	0
comp10022_c0	5	1	0	0	0	0	comp10022_c0	-4.00258143422115	-4.3693391581082	0.0824926183062954	1	4639	0
comp1002302_c0	0	0	0	0	3	0	comp1002302_c0	-4.00258143422115	2.91146734494788	0.367026627524902	1	14612	0
comp1002459_c0	2	8	3	2	0	1	comp1002459_c0	1.04896958720889	-2.06384398495492	0.119199248430549	1	5793	0
comp10024871_c0	0	0	0	0	0	0	comp10024871_c0	-4.00258143422115	-0.673495155773272	1	1	64398.5	0
comp10025_c0	0	5	0	0	0	1	comp10025_c0	-0.262802542922529	-2.11731566743796	0.365456624513682	1	14483	0
comp10026_c0	0	0	0	0	0	0.99	comp10026_c0	-4.00258143422115	1.32987390999789	1	1	64398.5	0
comp1002740_c0	6	10	4	12	2	14	comp1002740_c0	3.02004692404472	0.621816163833	0.42942156304258	1	16552	0
comp10030082_c0	0	0	0	0	0	0	comp10030082_c0	-4.00258143422115	-0.673495155773272	1	1	64398.5	0
comp1003084_c0	0	2	0	0	1	1	comp1003084_c0	-0.428219917216849	0.195705773748129	1	1	64398.5	0
comp10030_c0	0	0	0	1	0	0	comp10030_c0	-4.00258143422115	0.956864189221215	0.999999999999992	1	40333.5	0
comp10032_c0	1	0	0	1	0	1	comp10032_c0	-1.0315207829154	1.05855501644571	0.999999999999999	1	45518.5	0
comp10036454_c0	0	0	1	0	0	0	comp10036454_c0	-4.00258143422115	-1.38661400798511	1	1	64398.5	0
comp1003676_c0	5	0	0	0	0	3	comp1003676_c0	0.512315963914379	-0.497627679669459	0.813867944987493	1	35370	0
comp10036805_c0	0	0	0	1	0	0	comp10036805_c0	-4.00258143422115	0.956864189221215	1	1	64398.5	0
comp1003713_c0	3	2	3	3	0	1	comp1003713_c0	0.856053088212544	-0.915919895139046	0.631081376106971	1	28117	0
comp10037144_c0	1	0	0	1	0	0	comp10037144_c0	-1.63488397912578	-0.148171375975045	1	1	64398.5	0
comp1004004_c0	1	0	4	2	0	0	comp1004004_c0	-0.126196361818651	-1.1655466105893	0.745443313683679	1	33153	0
comp10040_c0	0	0	2	4	7	4	comp10040_c0	0.765126449051253	3.43568290634786	0.00535392146825171	0.315125293129184	1395	0
comp10041_c0	0	2	1	1	1	0	comp10041_c0	-0.291069992550677	-0.442546269644451	1	1	64398.5	0
comp1004316_c0	1	2	1	1	0	0	comp1004316_c0	-0.669829423983735	-2.07828048625913	0.429897345734003	1	16567	0
comp1004321_c0	4	6	3	2	0	3	comp1004321_c0	1.46647390184577	-1.21754944226272	0.286043891199627	1	10877	0
comp100436_c0	0	0	0	0	0	0	comp100436_c0	-4.00258143422115	-0.673495155773272	1	1	64398.5	0
comp100456_c0	0	1	0	0	0	0	comp100456_c0	-4.00258143422115	-1.81325620801687	1	1	46130.5	0
comp10046_c0	1	1	1	3	8	0	comp10046_c0	0.972977935225134	2.11066661393757	0.141149248517606	1	6485	0
comp10047_c0	0	0	0	0	0	0	comp10047_c0	-4.00258143422115	-0.673495155773272	1	1	64398.5	0
comp10049525_c0	0	0	0	1	0	0	comp10049525_c0	-4.00258143422115	0.956864189221215	1	1	46326	0
comp10049_c0	0	0	1	0	0	0	comp10049_c0	-4.00258143422115	-1.38661400798511	1	1	64398.5	0
comp10051_c0	0	1	0	0	0	0	comp10051_c0	-4.00258143422115	-1.81325620801687	0.999999999999999	1	45095	0
comp10053_c0	0	1	2	1	1	1	comp10053_c0	-0.0360016751070274	0.35018929421791	1	1	64398.5	0
comp10054441_c0	0	0	0	0	0	0	comp10054441_c0	-4.00258143422115	-0.673495155773272	1	1	64398.5	0
comp10054658_c0	0	0	0	0	0	0	comp10054658_c0	-4.00258143422115	-0.673495155773272	1	1	64398.5	0
comp1005477_c0	2	4	4	2	3	0	comp1005477_c0	1.23910823980954	-0.786441395132566	0.54310999212165	1	22823	0
comp100555_c0	17	9	16.23	11	15	14	comp100555_c0	3.80300470585609	0.187414875261653	0.822747343144047	1	35628	0
comp10055740_c0	0	0	0	0	0	0	comp10055740_c0	-4.00258143422115	-0.673495155773272	1	1	64398.5	0
comp10055_c0	2	0	4	4	0	2	comp10055_c0	0.89604714333965	0.242000902783559	0.999999999999995	1	41627.5	0
comp10056625_c0	0	0	0	0	0	0	comp10056625_c0	-4.00258143422115	-0.673495155773272	1	1	64398.5	0
comp10056_c0	0	0	1	0	0	0	comp10056_c0	-4.00258143422115	-1.38661400798511	1	1	64398.5	0
comp10057_c0	1	0	2	5	1	1	comp10057_c0	0.496053790120022	1.4420141963443	0.449863236142577	1	17251	0
comp10059_c0	0	0	1	0	0	1	comp10059_c0	-1.63708769038209	0.631254627481169	1	1	64398.5	0
comp10061793_c0	0	0	0	0	0	0	comp10061793_c0	-4.00258143422115	-0.673495155773272	1	1	64398.5	0
comp1006257_c0	0	0	0	0	0	0	comp1006257_c0	-4.00258143422115	-0.673495155773272	1	1	64398.5	0
comp10062_c0	1	0	1	0	1	1	comp10062_c0	-0.536928042530742	0.413122024375915	1	1	64398.5	0
comp1006366_c0	0	0	2	2	0	1	comp1006366_c0	-0.467833704695623	0.969762598854106	0.999999999999997	1	42973.5	0
comp1006450_c0	0	1	0	0	0	1	comp1006450_c0	-1.42376659036621	0.204612427449407	1	1	64398.5	0
comp10066382_c0	0	0	0	1	0	0	comp10066382_c0	-4.00258143422115	0.956864189221215	0.999999999999991	1	40083.5	0
comp1006657_c0	0	1	2	0	0	0	comp1006657_c0	-4.00258143422115	-3.1282326898918	0.293263772493845	1	11499	0
comp1006682_c0	0	0	0	0	3	0	comp1006682_c0	-4.00258143422115	2.91146734494788	0.36700571362534	1	14610	0
comp1006764_c0	0	2	0	1	3	0	comp1006764_c0	0.0253415734482735	1.10282875507837	0.749117292700326	1	33266	0
comp10067_c0	0	7	0	1	1	1	comp10067_c0	0.710187544984309	-1.14218914596476	0.504315342864578	1	19785	0
comp1006_c0	0	0	2	1	1	0	comp1006_c0	-0.732529065747789	0.440371876749773	1	1	64398.5	0
comp10070029_c0	0	0	0	0	0	1	comp10070029_c0	-4.00258143422115	1.34437347969301	0.999999999999998	1	44649	0
comp10070077_c0	0	0	1	0	0	0	comp10070077_c0	-4.00258143422115	-1.38661400798511	1	1	64398.5	0
comp10070183_c0	0	0	0	0	0	0	comp10070183_c0	-4.00258143422115	-0.673495155773272	1	1	64398.5	0
comp1007094_c0	0	0	0	1	0	0	comp1007094_c0	-4.00258143422115	0.956864189221215	0.999999999999996	1	42211.5	0
comp10072_c0	0	1	0	0	4	1	comp10072_c0	-0.26994112262908	2.51226336292367	0.227609023611624	1	9152	0
comp10073790_c0	0	0	0	1	0	0	comp10073790_c0	-4.00258143422115	0.956864189221215	1	1	64398.5	0
comp1007447_c0	6	0	0	1	1	0	comp1007447_c0	0.255910541105	-1.5365073369558	0.446485432299033	1	17088	0
comp10075522_c0	0	0	0	0	0	1	comp10075522_c0	-4.00258143422115	1.34437347969301	1	1	64398.5	0
comp10075537_c0	0	0	0	0	0	1	comp10075537_c0	-4.00258143422115	1.34437347969301	1	1	46584.5	0
comp10076_c0	0	0	0	0	0	0	comp10076_c0	-4.00258143422115	-0.673495155773272	1	1	64398.5	0
comp1007785_c0	1	1	1	0	0	0	comp1007785_c0	-4.00258143422115	-3.25697364036414	0.259279138234869	1	9941	0
comp1007875_c0	1	0	0	1	1	0	comp1007875_c0	-1.03657070925558	1.04845516376535	1	1	64398.5	0
comp1007_c0	0	1	0	0	0	0	comp1007_c0	-4.00258143422115	-1.81325620801687	1	1	64398.5	0
comp1008151_c0	0	0	0	0	4	1	comp1008151_c0	-4.00258143422115	3.65202441516727	0.0814933977671877	1	4568	0
comp10081_c0	0	3	5	4	3	3	comp10081_c0	1.53709230955929	0.629426279844723	0.610383096834177	1	27659	0
comp1008205_c0	1	1	2	2	0	0	comp1008205_c0	-0.221260072711359	-0.97541918880388	0.728127912436057	1	32321	0
comp1008376_c0	2	1	3	2	0	0	comp1008376_c0	0.0695685489879712	-1.55707643220254	0.523992683822549	1	22238	0
comp10084460_c0	0	0	1	0	0	0	comp10084460_c0	-4.00258143422115	-1.38661400798511	1	1	64398.5	0
comp10086348_c0	0	0	1	0	0	0	comp10086348_c0	-4.00258143422115	-1.38661400798511	1	1	64398.5	0
comp10087721_c0	0	0	0	0	0	0	comp10087721_c0	-4.00258143422115	-0.673495155773272	1	1	64398.5	0
comp1009033_c0	1	9	5	5	3	1	comp1009033_c0	1.94446151432633	-0.610333500906162	0.57880352788331	1	23756	0
comp10093931_c0	0	0	0	0	0	0	comp10093931_c0	-4.00258143422115	-0.673495155773272	1	1	64398.5	0
comp1009604_c0	3	2	1	0	0	2	comp1009604_c0	0.328244055573139	-1.29940886442929	0.387981592619017	1	15397	0
comp10096_c0	3	1	3	2	1	3	comp10096_c0	1.11965998013665	0.0453113728989756	1	1	64398.5	0
comp10097117_c0	0	0	0	0	0	0	comp10097117_c0	-4.00258143422115	-0.673495155773272	1	1	64398.5	0
comp100_c0	0	0	0	0	0	0	comp100_c0	-4.00258143422115	-0.673495155773272	1	1	64398.5	0
comp100_c1	0	1	0	0	0	0	comp100_c1	-4.00258143422115	-1.81325620801687	1	1	46584.5	0
comp1010403_c0	0	1	1	0	3	1	comp1010403_c0	-0.0292604809241898	1.38883883727126	0.540632776263771	1	22745	0
comp10104407_c0	0	0	0	0	0	0	comp10104407_c0	-4.00258143422115	-0.673495155773272	1	1	64398.5	0
comp1010485_c0	0	5	2	0	0	0	comp1010485_c0	-4.00258143422115	-4.51102619143031	0.0525100654320768	1	3628	0
comp10105593_c0	0	0	0	1	0	0	comp10105593_c0	-4.00258143422115	0.956864189221215	1	1	64398.5	0
comp10105_c0	0	1	0	2	0	2	comp10105_c0	-0.514158039391731	2.02382952939837	0.446082596820603	1	17052	0
comp10106563_c0	0	0	0	0	1	0	comp10106563_c0	-4.00258143422115	1.32650484422673	0.999999999999999	1	45706.5	0
comp10108_c0	0	0	0	0	1	1	comp10108_c0	-4.00258143422115	2.33546682599173	0.520580882302446	1	21848	0
comp10109739_c0	1	0	0	0	0	0	comp10109739_c0	-4.00258143422115	-1.77853072096953	0.999999999999997	1	42774	0
comp10109_c0	0	1	0	0	0	0	comp10109_c0	-4.00258143422115	-1.81325620801687	1	1	64398.5	0
comp1010_c0	0	1	0	0	1	0	comp1010_c0	-1.43270090809935	0.186743791983127	1	1	64398.5	0
comp10112223_c0	0	0	0	0	0	0	comp10112223_c0	-4.00258143422115	-0.673495155773272	1	1	64398.5	0
comp10115_c0	0	0	0	1	0	0	comp10115_c0	-4.00258143422115	0.956864189221215	0.999999999999996	1	42021	0
comp10116928_c0	0	0	0	0	0	0	comp10116928_c0	-4.00258143422115	-0.673495155773272	1	1	64398.5	0
comp10120_c0	1	2	0	0	0	0	comp10120_c0	-4.00258143422115	-3.38673616742718	0.302011413436135	1	11955	0
comp10123_c0	0	1	1	0	2.01	1	comp10123_c0	-0.233642208805514	0.980075381508609	1	1	64398.5	0
comp10125_c0	2	3	1	1	1	0	comp10125_c0	0.23582060079164	-1.49632745632909	0.372333932135125	1	15029	0
comp10126_c0	0	0	0	2	0	1	comp10126_c0	-4.00258143422115	2.68288145106594	0.291400949713143	1	11135	0
comp10127_c0	0	0	1	1	0	0	comp10127_c0	-1.83084233561799	0.243745337009377	1	1	64398.5	0
comp10128317_c0	0	0	0	0	0	0	comp10128317_c0	-4.00258143422115	-0.673495155773272	1	1	64398.5	0
comp10128_c0	1	0	0	1	0	0	comp10128_c0	-1.63488397912578	-0.148171375975045	1	1	64398.5	0
comp10130_c0	0	0	0	0	0	0	comp10130_c0	-4.00258143422115	-0.673495155773272	1	1	64398.5	0
comp10132_c0	0	0	2	0	0	0	comp10132_c0	-4.00258143422115	-2.38661400798511	0.594573470147517	1	26898	0
comp101332_c0	5	7	10	17	10	12	comp101332_c0	3.27429190604634	1.05653351646529	0.129322029074309	1	6199	0
comp10134333_c0	0	0	0	0	0	0	comp10134333_c0	-4.00258143422115	-0.673495155773272	1	1	64398.5	0
comp10134_c0	0	0	0	0	0	0	comp10134_c0	-4.00258143422115	-0.673495155773272	1	1	64398.5	0
comp10135_c0	0	0	0	0	0	1	comp10135_c0	-4.00258143422115	1.34437347969301	0.999999999999998	1	44221	0
comp10136_c0	0	1	0	0	0	1	comp10136_c0	-1.42376659036621	0.204612427449407	1	1	64398.5	0
comp1013806_c0	1	2	0	0	0	0	comp1013806_c0	-4.00258143422115	-3.38673616742718	0.301997857485528	1	11933	0
comp10141_c0	0	0	2	0	0	0	comp10141_c0	-4.00258143422115	-2.38661400798511	0.594557059832423	1	26897	0
comp10143864_c0	0	0	1	0	0	0	comp10143864_c0	-4.00258143422115	-1.38661400798511	1	1	64398.5	0
comp10143_c0	0	1	0	0	0	0	comp10143_c0	-4.00258143422115	-1.81325620801687	1	1	64398.5	0
comp10145_c0	2	2	0	0	0	0	comp10145_c0	-4.00258143422115	-3.79599794173096	0.177353104866788	1	7659	0
comp10148_c0	0	0	0	1	2	2	comp10148_c0	-4.00258143422115	3.58920873902638	0.091240060920041	1	4918	0
comp1015027_c0	0	0	0	0	0	0	comp1015027_c0	-4.00258143422115	-0.673495155773272	1	1	64398.5	0
comp101541_c0	14	12	8	6	11	12	comp101541_c0	3.45699374901669	0.000695630760942922	1	1	64398.5	0
comp10154671_c0	0	0	0	0	0	0	comp10154671_c0	-4.00258143422115	-0.673495155773272	1	1	64398.5	0
comp101556_c0	25	56	46	17	15	22	comp101556_c0	4.81584377014251	-0.997824408782115	0.103025277514254	1	5254	0
comp10155_c0	0	0	0	0	0	0	comp10155_c0	-4.00258143422115	-0.673495155773272	1	1	64398.5	0
comp1015692_c0	0	1	1	0	0	0	comp1015692_c0	-4.00258143422115	-2.61564911254797	0.500332915596061	1	19068	0
comp10156_c0	0	0	0	0	0	0	comp10156_c0	-4.00258143422115	-0.673495155773272	1	1	64398.5	0
comp10160280_c0	0	0	0	0	0	0	comp10160280_c0	-4.00258143422115	-0.673495155773272	1	1	64398.5	0
comp101604_c0	299.99	205	497	226	104	103	comp101604_c0	7.73873892281019	-0.992212883129267	0.0725767088562359	1	4294	0
comp10161820_c0	0	0	0	0	1	1	comp10161820_c0	-4.00258143422115	2.33546682599173	0.520567916766497	1	21844	0
comp10163_c0	2	0	0	0	0	0	comp10163_c0	-4.00258143422115	-2.77853072096953	0.602022109039403	1	27453	0
comp10164336_c0	0	0	1	0	1	0	comp10164336_c0	-1.64602200811523	0.613385992014889	1	1	64398.5	0
comp10165909_c0	1	1	0	0	0	0	comp10165909_c0	-4.00258143422115	-2.79599794173096	0.512479073110927	1	21125	0
comp10166_c0	3	0	1	0	0	0	comp10166_c0	-4.00258143422115	-3.69007521177039	0.198869892402581	1	8525	0
comp10167802_c0	0	0	0	0	0	0	comp10167802_c0	-4.00258143422115	-0.673495155773272	1	1	64398.5	0
comp10167_c0	2	1	1	0	0	0	comp10167_c0	-4.00258143422115	-3.6993873825281	0.156658242034074	1	6975	0
comp10171513_c0	0	0	0	1	0	0	comp10171513_c0	-4.00258143422115	0.956864189221215	1	1	64398.5	0
comp1017361_c0	0	1	1	0	0	5	comp1017361_c0	0.138393909343018	1.72414761780567	0.448612668127383	1	17198	0
comp10173_c0	0	0	0	0	0	0	comp10173_c0	-4.00258143422115	-0.673495155773272	1	1	64398.5	0
comp10174106_c0	0	0	0	0	0	0	comp10174106_c0	-4.00258143422115	-0.673495155773272	1	1	64398.5	0
comp10175593_c0	0	0	0	0	0	0	comp10175593_c0	-4.00258143422115	-0.673495155773272	1	1	64398.5	0
comp1017604_c0	4	0	2	1	1	0	comp1017604_c0	0.196316352793776	-1.41731896033336	0.396538694048773	1	15628	0
comp10176_c0	0	1	0	0	1	0	comp10176_c0	-1.43270090809935	0.186743791983127	1	1	64398.5	0
comp1017812_c0	1	3	0	2	1	0	comp1017812_c0	0.237666055672671	-0.455315626962112	1	1	46449	0
comp10178_c0	0	0	0	1	0	0	comp10178_c0	-4.00258143422115	0.956864189221215	1	1	64398.5	0
comp10180780_c0	0	0	0	0	0	0	comp10180780_c0	-4.00258143422115	-0.673495155773272	1	1	64398.5	0
comp10182681_c0	1	0	0	0	0	0	comp10182681_c0	-4.00258143422115	-1.77853072096953	1	1	64398.5	0
comp10184_c0	0	0	3	1.09	0	0	comp10184_c0	-0.976197017756309	-1.21688902870958	0.999999999999999	1	45971.5	0
comp1018550_c0	0	0	0	0	0	0	comp1018550_c0	-4.00258143422115	-0.673495155773272	1	1	64398.5	0
comp10187_c0	2	1	0	0	2	0	comp10187_c0	-0.151748261203995	-0.375161501807583	1	1	64398.5	0
comp1018825_c0	0	0	0	0	0	0	comp1018825_c0	-4.00258143422115	-0.673495155773272	1	1	64398.5	0
comp10189_c0	0	0	0	0	0	0	comp10189_c0	-4.00258143422115	-0.673495155773272	1	1	64398.5	0
comp10190951_c0	0	0	0	0	0	0	comp10190951_c0	-4.00258143422115	-0.673495155773272	1	1	64398.5	0
comp10191_c0	0	0	1	0	0	0	comp10191_c0	-4.00258143422115	-1.38661400798511	1	1	64398.5	0
comp10193739_c0	0	0	0	0	0	0	comp10193739_c0	-4.00258143422115	-0.673495155773272	1	1	64398.5	0
comp101939_c0	1	3	1	3	6	2	comp101939_c0	1.37228436834672	1.3190129439752	0.284080190390536	1	10838	0
comp10193_c0	1	0	3	2	1	1	comp10193_c0	0.324201573233304	0.337028127902144	0.999999999999999	1	45518.5	0
comp10194475_c0	0	0	0	0	0	0	comp10194475_c0	-4.00258143422115	-0.673495155773272	1	1	64398.5	0
comp1019473_c0	0	0	2	0	0	0	comp1019473_c0	-4.00258143422115	-2.38661400798511	0.594540651963055	1	26896	0
comp10194_c0	0	0	0	1	1	0	comp10194_c0	-4.00258143422115	2.15349072896161	0.510947897279088	1	19919	0
comp10195_c0	1	1	2	0	1	0	comp10195_c0	-0.536439745208603	-1.60577853379837	0.42560265945212	1	16321	0
comp10197_c0	1	0	0	0	0	0	comp10197_c0	-4.00258143422115	-1.77853072096953	1	1	64398.5	0
comp101_c0	2	2	0	0	0	1	comp101_c0	-0.432395723509166	-1.77812930626468	0.44766694230707	1	17147	0
comp101_c1	2	3	3	2	4	2	comp101_c1	1.45015447265108	0.262715541007511	0.850256874618522	1	36385	0
comp10201_c0	2	5	6	5	9	3	comp10201_c0	2.31962288597346	0.665323849238075	0.54617370111497	1	22911	0
comp10202969_c0	0	0	0	0	0	0	comp10202969_c0	-4.00258143422115	-0.673495155773272	1	1	64398.5	0
comp10204_c0	0	1	2	2	0	0	comp10204_c0	-0.460032994664641	-0.497873344897317	1	1	64398.5	0
comp1020550_c0	0	2	0	3	1	0	comp1020550_c0	-0.0666909920376067	0.918763624106614	0.744490544001644	1	33116	0
comp10205_c0	2	0	0	1	0	0	comp10205_c0	-1.13488397912578	-1.14817137597505	0.999999999999999	1	44791.5	0
comp1020625_c0	0	0	1	0	0	0	comp1020625_c0	-4.00258143422115	-1.38661400798511	1	1	64398.5	0
comp10206_c0	0	0	0	0	0	0	comp10206_c0	-4.00258143422115	-0.673495155773272	1	1	64398.5	0
comp10207_c0	2	0	0	3	0	0	comp10207_c0	-0.342402728765199	0.436791124746111	1	1	64398.5	0
comp10208_c0	4	2	0	1	0	0	comp10208_c0	-0.336568588706752	-2.7448021568131	0.213648407232988	1	8863	0
comp10210_c0	0	0	0	0	0	0	comp10210_c0	-4.00258143422115	-0.673495155773272	1	1	64398.5	0
comp1021163_c0	2	0	0	0	0	0	comp1021163_c0	-4.00258143422115	-2.77853072096953	0.601996690955179	1	27452	0
comp10213828_c0	1	0	0	0	0	0	comp10213828_c0	-4.00258143422115	-1.77853072096953	1	1	64398.5	0
comp1021560_c0	1	1	0	0	0	1	comp1021560_c0	-0.932395723509166	-0.778129306264683	1	1	64398.5	0
comp1021603_c0	0	1	0	0	0	0	comp1021603_c0	-4.00258143422115	-1.81325620801687	1	1	64398.5	0
comp10217767_c0	0	0	0	0	0	0	comp10217767_c0	-4.00258143422115	-0.673495155773272	1	1	64398.5	0
comp1021816_c0	0	1	0	0	1	0	comp1021816_c0	-1.43270090809935	0.186743791983127	1	1	64398.5	0
comp10219_c0	0	1	0	0	1	2	comp10219_c0	-0.634251167685374	1.78364327281108	0.672495660434968	1	30164	0
comp102206_c0	16	8	10	15	11	4	comp102206_c0	3.41406632022406	-0.0336372739051951	0.999999999999997	1	43439.5	0
comp10220747_c0	0	1	0	0	0	0	comp10220747_c0	-4.00258143422115	-1.81325620801687	0.999999999999999	1	44936.5	0
comp10220886_c0	0	0	0	0	0	0	comp10220886_c0	-4.00258143422115	-0.673495155773272	1	1	64398.5	0
comp10222_c0	0	0	0	0	0	0	comp10222_c0	-4.00258143422115	-0.673495155773272	1	1	64398.5	0
comp10223577_c0	0	0	1	0	0	0	comp10223577_c0	-4.00258143422115	-1.38661400798511	1	1	64398.5	0
comp10223_c0	0	0	2	0	0	0	comp10223_c0	-4.00258143422115	-2.38661400798511	0.594524246538313	1	26895	0
comp10224_c0	0	0	0	2	0	0	comp10224_c0	-4.00258143422115	1.95686418922122	0.584134418198225	1	24666	0
comp10225610_c0	0	0	0	0	0	0	comp10225610_c0	-4.00258143422115	-0.673495155773272	1	1	64398.5	0
comp10225_c0	0	0	0	0	0	0	comp10225_c0	-4.00258143422115	-0.673495155773272	1	1	64398.5	0
comp10227_c0	0	0	0	0	0	0	comp10227_c0	-4.00258143422115	-0.673495155773272	1	1	64398.5	0
comp10230251_c0	1	0	1	0	0	0	comp10230251_c0	-4.00258143422115	-2.59583995738909	0.500332915596061	1	19068	0
comp10230_c0	0	0	0	0	0	0	comp10230_c0	-4.00258143422115	-0.673495155773272	1	1	64398.5	0
comp10232133_c0	0	0	0	0	0	0	comp10232133_c0	-4.00258143422115	-0.673495155773272	1	1	64398.5	0
comp1023328_c0	0	0	0	0	0	0	comp1023328_c0	-4.00258143422115	-0.673495155773272	1	1	64398.5	0
comp10235181_c0	0	0	0	0	0	0	comp10235181_c0	-4.00258143422115	-0.673495155773272	1	1	64398.5	0
comp1023524_c0	3	0	3	0	1	1	comp1023524_c0	0.255553207829836	-1.17184047634524	0.533086419249843	1	22511	0
comp1023642_c0	0	0	0	0	0	0	comp1023642_c0	-4.00258143422115	-0.673495155773272	1	1	64398.5	0
comp10237048_c0	0	0	0	1	0	0	comp10237048_c0	-4.00258143422115	0.956864189221215	1	1	64398.5	0
comp1023914_c0	0	0	0	0	0	0	comp1023914_c0	-4.00258143422115	-0.673495155773272	1	1	64398.5	0
comp10239750_c0	0	0	0	0	0	0	comp10239750_c0	-4.00258143422115	-0.673495155773272	1	1	64398.5	0
comp10240_c0	1	5	4	3	3	2	comp10240_c0	1.58698186211977	-0.0983697213421988	1	1	64398.5	0
comp10241_c0	2	1	1	0	1	0	comp10241_c0	-0.489635320843737	-1.6993873825281	0.430969324113807	1	16613	0
comp10246_c0	0	0	0	0	0	0	comp10246_c0	-4.00258143422115	-0.673495155773272	1	1	64398.5	0
comp10247407_c0	0	0	0	0	0	0	comp10247407_c0	-4.00258143422115	-0.673495155773272	1	1	64398.5	0
comp102502_c0	5	4	7	6	1	3	comp102502_c0	2.03449964568572	-0.511855272963448	0.577668431487943	1	23697	0
comp10250460_c0	0	0	0	0	0	0	comp10250460_c0	-4.00258143422115	-0.673495155773272	1	1	64398.5	0
comp10251679_c0	0	0	1	0	0	0	comp10251679_c0	-4.00258143422115	-1.38661400798511	1	1	64398.5	0
comp10251934_c0	0	0	0	0	0	0	comp10251934_c0	-4.00258143422115	-0.673495155773272	1	1	64398.5	0
comp10252257_c0	1	0	0	1	0	0	comp10252257_c0	-1.63488397912578	-0.148171375975045	1	1	64398.5	0
comp10252849_c0	0	0	0	0	0	0	comp10252849_c0	-4.00258143422115	-0.673495155773272	1	1	64398.5	0
comp10253504_c0	0	0	0	0	0	0	comp10253504_c0	-4.00258143422115	-0.673495155773272	1	1	64398.5	0
comp10253_c0	0	0	0	1	0	0	comp10253_c0	-4.00258143422115	0.956864189221215	0.999999999999997	1	42563	0
comp1025431_c0	0	0	0	0	0	0	comp1025431_c0	-4.00258143422115	-0.673495155773272	1	1	64398.5	0
comp1025441_c0	2	8	3	0	3	1	comp1025441_c0	1.3730252586989	-1.41573264197491	0.305500634386155	1	12708	0
comp1025611_c0	0	3	2	3	2	1	comp1025611_c0	0.857994089708918	0.435999527017475	0.999999999999998	1	44098	0
comp1025661_c0	0	0	0	0	0	0	comp1025661_c0	-4.00258143422115	-0.673495155773272	1	1	64398.5	0
comp10259_c0	2	1	4	0	0	1	comp10259_c0	-0.13994513487181	-2.36303048353939	0.186875855108253	1	8050	0
comp10260_c0	0	0	0	1	0	0	comp10260_c0	-4.00258143422115	0.956864189221215	1	1	64398.5	0
comp1026295_c0	0	0	1	2	1	1	comp1026295_c0	-0.72999968346915	2.44543064130705	0.42146255554602	1	16175	0
comp10262_c0	0	0	0	0	0	0	comp10262_c0	-4.00258143422115	-0.673495155773272	1	1	64398.5	0
comp10264_c0	0	0	0	0	0	0	comp10264_c0	-4.00258143422115	-0.673495155773272	1	1	64398.5	0
comp10265454_c0	0	0	0	0	0	1	comp10265454_c0	-4.00258143422115	1.34437347969301	0.999999999999999	1	44936.5	0
comp10265_c0	3	2	5	4	4	5	comp10265_c0	1.92546289045321	0.678135038873985	0.550136113288069	1	23050	0
comp10266_c0	0	0	0	0	0	0	comp10266_c0	-4.00258143422115	-0.673495155773272	1	1	64398.5	0
comp10267146_c0	0	0	0	0	0	0	comp10267146_c0	-4.00258143422115	-0.673495155773272	1	1	64398.5	0
comp10268177_c0	0	0	0	0	0	0	comp10268177_c0	-4.00258143422115	-0.673495155773272	1	1	64398.5	0
comp10271_c0	2	2	3	1	0	0	comp10271_c0	-0.303203355471851	-2.8115326232829	0.178888632580712	1	7783	0
comp10273648_c0	0	0	0	0	0	0	comp10273648_c0	-4.00258143422115	-0.673495155773272	1	1	64398.5	0
comp1027436_c0	0	0	0	0	0	0	comp1027436_c0	-4.00258143422115	-0.673495155773272	1	1	64398.5	0
comp10274_c0	0	0	4	0	0	0	comp10274_c0	-4.00258143422115	-3.38661400798511	0.363393531834503	1	14276	0
comp10275_c0	0	0	1	0	1	0	comp10275_c0	-1.64602200811523	0.613385992014889	1	1	64398.5	0
comp1027879_c0	0	1	1	0	4	2	comp1027879_c0	0.263967212509452	1.97529422413854	0.293514360471629	1	11566	0
comp1028138_c0	1	1	4	0	2	1	comp1028138_c0	0.516803073152118	-0.530377497146791	1	1	64398.5	0
comp10281759_c0	0	0	0	0	0	0	comp10281759_c0	-4.00258143422115	-0.673495155773272	1	1	64398.5	0
comp1028464_c0	0	0	1	0	0	0	comp1028464_c0	-4.00258143422115	-1.38661400798511	1	1	64398.5	0
comp1028756_c0	0	0	0	0	1	0	comp1028756_c0	-4.00258143422115	1.32650484422673	1	1	64398.5	0
comp1028948_c0	8	17	5	6	41	34	comp1028948_c0	4.14606849956863	1.6754975843993	0.0324628961589356	0.938543478104888	2840	0
comp10289_c0	2	0	0	0.52	0	1	comp10289_c0	-0.699698440836802	-0.277800299397095	1	1	64398.5	0
comp1028_c0	2	1	0	1	2	2	comp1028_c0	0.47960368619583	0.887542392992068	0.584225943967169	1	24692	0
comp1028_c1	0	1	0	1	1	1	comp1028_c1	-0.693489916044493	1.66516577609284	0.654560839914742	1	28901	0
comp10290_c0	0	0	2	3	0	0	comp10290_c0	-0.53836108525741	0.828707837730533	1	1	64398.5	0
comp1029163_c0	0	0	0	0	0	0	comp1029163_c0	-4.00258143422115	-0.673495155773272	1	1	64398.5	0
comp1029165_c0	3	2	1	1	1	2	comp1029165_c0	0.782100697014011	-0.39169558154755	0.797554346537365	1	34825	0
comp10291_c0	0	0	2	0	0	0	comp10291_c0	-4.00258143422115	-2.38661400798511	0.594507843557094	1	26894	0
comp10292194_c0	0	0	0	0	0	0	comp10292194_c0	-4.00258143422115	-0.673495155773272	1	1	64398.5	0
comp10292203_c0	0	0	0	0	0	0	comp10292203_c0	-4.00258143422115	-0.673495155773272	1	1	64398.5	0
comp102925_c0	36	32	48	75	30	13	comp102925_c0	5.24014120885944	0.163480125703291	0.802946632851873	1	35041	0
comp10293_c0	1	1	3	1	0	0	comp10293_c0	-0.5809210362823	-2.256097261662	0.427739947136115	1	16443	0
comp10299_c0	2	0	3	4	4	1	comp10299_c0	1.10951644275764	1.14113066920879	0.393604346841665	1	15560	0
comp102_c0	2	0	0	2	1	0	comp102_c0	-0.275395024473319	0.57080653332987	0.999999999999994	1	40901	0
comp10300_c0	3	1	3	3	1	5	comp10300_c0	1.4126775473793	0.63134650738427	0.579170292171114	1	24016	0
comp10303605_c0	0	0	0	1	0	0	comp10303605_c0	-4.00258143422115	0.956864189221215	1	1	64398.5	0
comp10304_c0	1	0	1	0	0	0	comp10304_c0	-4.00258143422115	-2.59583995738909	0.500332915596061	1	19068	0
comp10305_c0	0	0	0	0	1	1	comp10305_c0	-4.00258143422115	2.33546682599173	0.520554934311798	1	21840	0
comp1030781_c0	0	0	0	0	0	0	comp1030781_c0	-4.00258143422115	-0.673495155773272	1	1	64398.5	0
comp10308852_c0	1	0	0	0	0	0	comp10308852_c0	-4.00258143422115	-1.77853072096953	1	1	64398.5	0
comp10310_c0	6	11	4	3	2	1	comp10310_c0	1.92988586951804	-1.70778403260076	0.0741622833785461	1	4331	0
comp1031179_c0	0	0	2	0	0	3	comp1031179_c0	-0.344606440021514	1.21621712820233	1	1	64398.5	0
comp10313_c0	0	0	0	0	1	0	comp10313_c0	-4.00258143422115	1.32650484422673	1	1	64398.5	0
comp10315_c0	1	0	0	0	0	0	comp10315_c0	-4.00258143422115	-1.77853072096953	1	1	64398.5	0
comp10318927_c0	0	0	0	0	0	0	comp10318927_c0	-4.00258143422115	-0.673495155773272	1	1	64398.5	0
comp10319180_c0	0	1	0	0	0	0	comp10319180_c0	-4.00258143422115	-1.81325620801687	0.999999999999999	1	45971.5	0
comp10319_c0	1	3	2	5	7	2	comp10319_c0	1.63666309865159	1.42545109671386	0.212504412137884	1	8840	0
comp10320_c0	0	0	0	1	1	0	comp10320_c0	-4.00258143422115	2.15349072896161	0.510945395287249	1	19918	0
comp10321_c0	0	0	0	0	5	0	comp10321_c0	-4.00258143422115	3.64843293911409	0.114456389870673	1	5686	0
comp1032525_c0	0	0	1	0	0	0	comp1032525_c0	-4.00258143422115	-1.38661400798511	1	1	64398.5	0
comp1032582_c0	0	0	2	1	0	0	comp1032582_c0	-1.33084233561799	-0.756254662990623	0.999999999999997	1	42877	0
comp10325_c0	0	2	3	2	2	0	comp10325_c0	0.521457437148602	-0.0676011290430101	1	1	64398.5	0
comp103262_c0	0	1	0	0	190	261	comp103262_c0	2.98097479845223	9.0140952050863	1.89589832019215e-08	2.77979320132744e-05	56	2
comp10327682_c0	0	0	1	0	0	0	comp10327682_c0	-4.00258143422115	-1.38661400798511	1	1	64398.5	0
comp10331891_c0	0	0	0	0	0	0	comp10331891_c0	-4.00258143422115	-0.673495155773272	1	1	64398.5	0
comp10331_c0	1	1	2	1	1	2	comp10331_c0	0.426351213965408	0.319803384549656	1	1	64398.5	0
comp1033214_c0	0	0	0	4	0	1	comp1033214_c0	-4.00258143422115	3.36506872343356	0.118662530389962	1	5775	0
comp10332851_c0	0	0	1	0	0	0	comp10332851_c0	-4.00258143422115	-1.38661400798511	1	1	64398.5	0
comp10332_c0	0	0	0	0	0	0	comp10332_c0	-4.00258143422115	-0.673495155773272	1	1	64398.5	0
comp10333_c0	1	2	1	0	0	0	comp10333_c0	-4.00258143422115	-3.70863983125362	0.157082768684364	1	7030	0
comp10334_c0	5	2	0	2	3	1	comp10334_c0	1.19621342151023	-0.120700718145774	1	1	64398.5	0
comp10335126_c0	0	0	0	0	0	0	comp10335126_c0	-4.00258143422115	-0.673495155773272	1	1	64398.5	0
comp10335_c0	0	0	0	0	0	0	comp10335_c0	-4.00258143422115	-0.673495155773272	1	1	64398.5	0
comp10339429_c0	1	0	1	0	0	0	comp10339429_c0	-4.00258143422115	-2.59583995738909	0.500332915596061	1	19068	0
comp10339810_c0	0	0	0	0	0	1	comp10339810_c0	-4.00258143422115	1.34437347969301	1	1	46130.5	0
comp10339_c0	0	0	0	0	0	0	comp10339_c0	-4.00258143422115	-0.673495155773272	1	1	64398.5	0
comp10341734_c0	0	1	1	0	0	0	comp10341734_c0	-4.00258143422115	-2.61564911254797	0.500332915596061	1	19068	0
comp10341_c0	0	0	0	0	0	0	comp10341_c0	-4.00258143422115	-0.673495155773272	1	1	64398.5	0
comp10342_c0	1	0	0	0	1	1	comp10342_c0	-0.945582660740519	1.23043126079547	1	1	64398.5	0
comp10343229_c0	0	0	0	0	0	0	comp10343229_c0	-4.00258143422115	-0.673495155773272	1	1	64398.5	0
comp1034377_c0	0	2	2	2	2	2	comp1034377_c0	0.707706536221055	0.862772871561746	0.796979351960878	1	34805	0
comp10343_c0	0	1	3	1	1	1	comp10343_c0	0.15271790740765	-0.0272498708114456	1	1	64398.5	0
comp10344_c0	3	0	0	2	1	0	comp10344_c0	0.0170862258872587	-0.0141559673912867	1	1	64398.5	0
comp10346_c0	0	1	0	2	0	1	comp10346_c0	-0.754512604679742	1.54312039882234	0.667252462301178	1	29507	0
comp10347187_c0	0	0	0	0	1	1	comp10347187_c0	-4.00258143422115	2.33546682599173	0.520541934779306	1	21835	0
comp10349_c0	0	0	0	1	2	1	comp10349_c0	-4.00258143422115	3.24734609948935	0.158696373495023	1	7141	0
comp10350675_c0	1	0	0	1	0	0	comp10350675_c0	-1.63488397912578	-0.148171375975045	1	1	64398.5	0
comp10351252_c0	1	0	0	0	0	0	comp10351252_c0	-4.00258143422115	-1.77853072096953	1	1	64398.5	0
comp10351_c0	4	2	1	0	1	0	comp10351_c0	-0.0661472607467213	-2.54636350272213	0.133261639848174	1	6288	0
comp10353_c0	0	0	1	0	1	0	comp10353_c0	-1.64602200811523	0.613385992014889	1	1	64398.5	0
comp10355_c0	0	0	2	1	0	0	comp10355_c0	-1.33084233561799	-0.756254662990623	0.999999999999994	1	40769.5	0
comp10357_c0	0	0	0	0	0	0	comp10357_c0	-4.00258143422115	-0.673495155773272	1	1	64398.5	0
comp10360_c0	3	2	1	0	0	1	comp10360_c0	-0.171755944426861	-2.29940886442929	0.191473455457067	1	8253	0
comp10362274_c0	1	0	0	1	0	0	comp10362274_c0	-1.63488397912578	-0.148171375975045	1	1	64398.5	0
comp10362_c0	0	2	0	2	6	2	comp10362_c0	0.696775282801489	2.44569617378481	0.0840521797324839	1	4667	0
comp103642_c0	47	69	34	152	101	174	comp103642_c0	6.44536914910934	1.68065309634184	0.00458639729230426	0.286808765328651	1313	0
comp1036515_c0	0	0	1	0	2	0	comp1036515_c0	-1.14602200811523	1.61338599201489	0.999999999999999	1	44791.5	0
comp10365592_c0	0	1	0	0	0	0	comp10365592_c0	-4.00258143422115	-1.81325620801687	1	1	64398.5	0
comp10365_c0	0	0	0	0	0	0	comp10365_c0	-4.00258143422115	-0.673495155773272	1	1	64398.5	0
comp10366_c0	1	0	1	0	1	1	comp10366_c0	-0.536928042530742	0.413122024375915	1	1	64398.5	0
comp10368306_c0	0	0	1	0	0	1	comp10368306_c0	-1.63708769038209	0.631254627481169	1	1	64398.5	0
comp1036872_c0	0	1	0	0	0	0	comp1036872_c0	-4.00258143422115	-1.81325620801687	1	1	64398.5	0
comp10368_c0	0	0	0	0	0	0	comp10368_c0	-4.00258143422115	-0.673495155773272	1	1	64398.5	0
comp10369_c0	1	1	1	2	6	2	comp10369_c0	0.918633998975121	2.00197874143754	0.146058101933126	1	6612	0
comp1036_c0	6	8	7	11	4	1	comp1036_c0	2.57257749046637	-0.308445680517988	0.755691843133907	1	33458	0
comp1037144_c0	1	0	0	5	2	0	comp1037144_c0	-0.173398605111713	2.77479937205308	0.14817509249381	1	6685	0
comp10372219_c0	1	1	0	0	0	0	comp10372219_c0	-4.00258143422115	-2.79599794173096	0.512482894115565	1	21128	0
comp10373_c0	0	1	0	2	1	0	comp10373_c0	-0.758032280949649	1.53608104628253	0.667235036265663	1	29504	0
comp10374127_c0	0	0	0	0	0	0	comp10374127_c0	-4.00258143422115	-0.673495155773272	1	1	64398.5	0
comp10374692_c0	1	0	0	0	0	0	comp10374692_c0	-4.00258143422115	-1.77853072096953	1	1	64398.5	0
comp10374782_c0	0	0	0	0	0	0	comp10374782_c0	-4.00258143422115	-0.673495155773272	1	1	64398.5	0
comp10374_c0	0	3	3	3	0	0	comp10374_c0	0.368637717384597	-0.985289767553481	0.786900249656245	1	34512	0
comp1037570_c0	0	0	3	2	0	0	comp1037570_c0	-0.53836108525741	-0.341217163711779	1	1	64398.5	0
comp10376209_c0	0	1	0	0	0	0	comp10376209_c0	-4.00258143422115	-1.81325620801687	1	1	64398.5	0
comp10377598_c0	0	0	0	1	0	0	comp10377598_c0	-4.00258143422115	0.956864189221215	1	1	64398.5	0
comp1037_c0	0	0	0	0	0	3	comp1037_c0	-4.00258143422115	2.92933598041416	0.363732002092595	1	14412	0
comp1037_c1	1	1	3	0	6	0	comp1037_c1	0.896380541581035	0.69850589406467	0.674979907950903	1	30645	0
comp10381_c0	0	0	1	0	0	1	comp10381_c0	-1.63708769038209	0.631254627481169	1	1	64398.5	0
comp10382_c0	0	0	0	2	0	0	comp10382_c0	-4.00258143422115	1.95686418922122	0.584149319454346	1	24674	0
comp103834_c0	91	69	111	74	39	52	comp103834_c0	6.13120977954573	-0.504247057462655	0.359239154395967	1	14176	0
comp1038373_c0	1	0	4	2	2	4	comp1038373_c0	1.02141492485812	1.12967596276424	0.397021087693894	1	15647	0
comp10384936_c0	0	0	0	0	0	0	comp10384936_c0	-4.00258143422115	-0.673495155773272	1	1	64398.5	0
comp10384_c0	2	0	6	1	0	4	comp10384_c0	1.04326813922523	-0.224838740113996	0.999999999999992	1	40209	0
comp10386379_c0	0	0	0	0	0	0	comp10386379_c0	-4.00258143422115	-0.673495155773272	1	1	64398.5	0
comp1038759_c0	0	0	2	2	1	0	comp1038759_c0	-0.47135338096553	0.962723246314292	0.999999999999998	1	43576.5	0
comp1038850_c0	1	0	0	1	0	0	comp1038850_c0	-1.63488397912578	-0.148171375975045	1	1	64398.5	0
comp10389589_c0	0	0	0	1	0	0	comp10389589_c0	-4.00258143422115	0.956864189221215	1	1	64398.5	0
comp10389_c0	0	1	0	0	0	0	comp10389_c0	-4.00258143422115	-1.81325620801687	1	1	64398.5	0
comp1038_c0	0	1	0	0	0	1	comp1038_c0	-1.42376659036621	0.204612427449407	1	1	64398.5	0
comp1039179_c0	0	1	1	1	1	1	comp1039179_c0	-0.292293463778945	0.862772871561746	1	1	64398.5	0
comp1039224_c0	1	1	0	1	2	1	comp1039224_c0	0.0190905863890054	1.12484331353166	0.722640240356989	1	32129	0
comp10393_c0	3	1	2	1	0	1	comp10393_c0	0.204540430997812	-1.41356741138072	0.368992871129649	1	14687	0
comp1039411_c0	1	2	0	3	0	0	comp1039411_c0	-0.0383000055363758	-0.171414321711535	1	1	64398.5	0
comp1039746_c0	6	0	6	1	1	3	comp1039746_c0	1.38429505586941	-0.914356780266087	0.502529032861007	1	19712	0
comp1039774_c0	0	0	5	0	0	0	comp1039774_c0	-4.00258143422115	-3.70854210287247	0.234348213594627	1	9311	0
comp1039880_c0	2	1	2	2	1	2	comp1039880_c0	0.739197652923414	0.229150100188374	1	1	64398.5	0
comp10398_c0	1	0	0	0	0	0	comp10398_c0	-4.00258143422115	-1.77853072096953	1	1	64398.5	0
comp10399_c0	3	0	1	2	1	0	comp10399_c0	0.180377220927107	-0.340737957470984	1	1	64398.5	0
comp103_c0	0	0	0	0	1	0	comp103_c0	-4.00258143422115	1.32650484422673	1	1	64398.5	0
comp1040003_c0	0	1	1	0	0	0	comp1040003_c0	-4.00258143422115	-2.61564911254797	0.500332915596061	1	19068	0
comp1040120_c0	7.54	7	6	2	10	2	comp1040120_c0	2.56590108189172	-0.28515115390531	0.836635453176594	1	36007	0
comp10401465_c0	0	0	0	0	1	0	comp10401465_c0	-4.00258143422115	1.32650484422673	1	1	64398.5	0
comp10402148_c0	0	0	0	0	0	0	comp10402148_c0	-4.00258143422115	-0.673495155773272	1	1	64398.5	0
comp1040258_c0	0	2	1	0	1	1	comp1040258_c0	-0.200081944035618	-0.260570172614333	1	1	64398.5	0
comp10403_c0	0	0	0	1	1	0	comp10403_c0	-4.00258143422115	2.15349072896161	0.51094289316632	1	19916	0
comp1040509_c0	0	4	1	4	3	4	comp1040509_c0	1.36175169548726	1.28344622577915	0.288228650465014	1	10938	0
comp10407_c0	0	0	0	2	9	7	comp10407_c0	-4.00258143422115	5.46688996037348	0.00042582868647579	0.0575064832058457	608	0
comp10408198_c0	0	0	1	0	1	0	comp10408198_c0	-1.64602200811523	0.613385992014889	1	1	64398.5	0
comp104094_c0	1	0	2	0	2	0	comp104094_c0	-0.282141160079958	-0.114375704055658	0.999999999999997	1	43301.5	0
comp10412854_c0	0	0	0	0	0	0	comp10412854_c0	-4.00258143422115	-0.673495155773272	1	1	64398.5	0
comp10412_c0	1	2	0	3	4	2	comp10412_c0	0.884655079329047	1.67449584801931	0.185890558585212	1	8011	0
comp1041370_c0	1	3	1	0	4	0	comp1041370_c0	0.686724442125666	-0.0521069084669056	1	1	64398.5	0
comp10413_c0	0	5	2	0	0	0	comp10413_c0	-4.00258143422115	-4.51102619143031	0.0525060498457562	1	3627	0
comp10414_c0	0	0	0	1	0	0	comp10414_c0	-4.00258143422115	0.956864189221215	1	1	64398.5	0
comp1041649_c0	6	7	3	13	2	2	comp1041649_c0	2.43315102747972	0.087543710332282	0.913483608758719	1	38023	0
comp10418_c0	0	0	5	0	2	0	comp10418_c0	0.0149420393284498	-0.708542102872473	0.768715723106867	1	33841	0
comp1041921_c0	3	1	2	1	1	0	comp1041921_c0	0.199490504657635	-1.42366726406108	0.368982453713843	1	14686	0
comp1041949_c0	0	0	0	0	0	0	comp1041949_c0	-4.00258143422115	-0.673495155773272	1	1	64398.5	0
comp10419_c0	0	0	0	1	1	0	comp10419_c0	-4.00258143422115	2.15349072896161	0.510940390914949	1	19914	0
comp10421628_c0	0	0	0	0	0	0	comp10421628_c0	-4.00258143422115	-0.673495155773272	1	1	64398.5	0
comp10421917_c0	0	0	1	0	0	0	comp10421917_c0	-4.00258143422115	-1.38661400798511	1	1	64398.5	0
comp10421_c0	0	1	0	0	0	1	comp10421_c0	-1.42376659036621	0.204612427449407	1	1	64398.5	0
comp1042357_c0	1.31	1	2	1	0	0	comp1042357_c0	-0.6608462198358	-2.096246894555	0.423936876303789	1	16279	0
comp104235_c0	35	24	32	42	18	8	comp104235_c0	4.68235447401401	-0.297381464823017	0.671949539924591	1	29969	0
comp10424387_c0	0	0	0	0	0	0	comp10424387_c0	-4.00258143422115	-0.673495155773272	1	1	64398.5	0
comp1042572_c0	1	0	0	0	0	0	comp1042572_c0	-4.00258143422115	-1.77853072096953	1	1	64398.5	0
comp1042599_c0	2	1	0	1	0	0	comp1042599_c0	-0.836568588706752	-1.7448021568131	0.669286970213417	1	29766	0
comp10425_c0	0	0	0	0	2	0	comp10425_c0	-4.00258143422115	2.32650484422673	0.585931258274274	1	25218	0
comp1042627_c0	3	1	2	0	0	1	comp1042627_c0	-0.205068119976668	-2.23278451332968	0.188396185328157	1	8105	0
comp10427_c0	0	0	3	0	1	0	comp10427_c0	-0.853540757754653	-0.971576508706267	0.999999999999998	1	43971.5	0
comp10430_c0	0	0	0	0	0	0	comp10430_c0	-4.00258143422115	-0.673495155773272	1	1	64398.5	0
comp1043190_c0	0	0	0	0	2	0	comp1043190_c0	-4.00258143422115	2.32650484422673	0.585905425997716	1	25214	0
comp10432_c0	0	2	0	1	1	0	comp10432_c0	-0.519207965731908	0.0137296767180111	1	1	64398.5	0
comp1043423_c0	0	0	0	0	0	0	comp1043423_c0	-4.00258143422115	-0.673495155773272	1	1	64398.5	0
comp1043425_c0	0	0	1	0	0	1	comp1043425_c0	-1.63708769038209	0.631254627481169	1	1	64398.5	0
comp1043473_c0	0	0	0	0	0	0	comp1043473_c0	-4.00258143422115	-0.673495155773272	1	1	64398.5	0
comp10436409_c0	0	0	1	0	0	0	comp10436409_c0	-4.00258143422115	-1.38661400798511	1	1	64398.5	0
comp104400_c0	10	6	10	11.85	10	15	comp104400_c0	3.38668902124401	0.753158089865031	0.283646100920197	1	10828	0
comp1044132_c0	1	0	3	0	0	2	comp1044132_c0	-0.0828864336796374	-0.47714788592374	0.999999999999999	1	45518.5	0
comp1044196_c0	0	0	1	0	0	0	comp1044196_c0	-4.00258143422115	-1.38661400798511	1	1	64398.5	0
comp10442287_c0	0	0	0	0	0	0	comp10442287_c0	-4.00258143422115	-0.673495155773272	1	1	64398.5	0
comp10442_c0	0	0	1	2	0	1	comp10442_c0	-0.967833704695623	1.96976259885411	0.666920752769014	1	29345	0
comp10443_c0	0	0	1	0	0	0	comp10443_c0	-4.00258143422115	-1.38661400798511	1	1	64398.5	0
comp10446295_c0	0	0	0	0	0	0	comp10446295_c0	-4.00258143422115	-0.673495155773272	1	1	64398.5	0
comp1044767_c0	1	0	1	1	0	3	comp1044767_c0	-0.0762555060488229	1.33446709733975	0.738879396510738	1	32871	0
comp10448409_c0	0	0	0	0	0	0	comp10448409_c0	-4.00258143422115	-0.673495155773272	1	1	64398.5	0
comp10449_c0	0	0	0	0	0	0	comp10449_c0	-4.00258143422115	-0.673495155773272	1	1	64398.5	0
comp1044_c0	0	0	0	1	0	0	comp1044_c0	-4.00258143422115	0.956864189221215	1	1	64398.5	0
comp1045114_c0	0	1	1	2	2	1	comp1045114_c0	0.0630778050915183	1.57351540930267	0.513610176462318	1	21378	0
comp10452_c0	0	0	0	1	0	0	comp10452_c0	-4.00258143422115	0.956864189221215	0.999999999999992	1	40184.5	0
comp1045326_c0	0	0	19	0	0	0	comp1045326_c0	-4.00258143422115	-5.6345415214287	0.00970009835649417	0.467952806025278	1702	0
comp1045391_c0	1	0	0	1	2	1	comp1045391_c0	-0.489643023991709	2.14231053429309	0.428573173238789	1	16461	0
comp10453_c0	0	0	0	0	0	0	comp10453_c0	-4.00258143422115	-0.673495155773272	1	1	64398.5	0
comp10454912_c0	0	0	0	0	0	0	comp10454912_c0	-4.00258143422115	-0.673495155773272	1	1	64398.5	0
comp1045748_c0	1	0	0	0	0	1	comp1045748_c0	-1.44112933388988	0.239337914496747	1	1	64398.5	0
comp104584_c0	8	8	8	6	6	9	comp104584_c0	2.94126784169727	0.047246426881836	0.99999999999999	1	39869	0
comp1045921_c0	1	0	0	0	0	0	comp1045921_c0	-4.00258143422115	-1.77853072096953	1	1	64398.5	0
comp1046086_c0	2	0	0	0	0	0	comp1046086_c0	-4.00258143422115	-2.77853072096953	0.601971279217004	1	27450	0
comp1046095_c0	1	1	0	5	12	10	comp1046095_c0	1.40873727561821	3.90413669199007	0.00038052456092858	0.0533175949636926	586	0
comp10460_c0	0	0	0	0	0	0	comp10460_c0	-4.00258143422115	-0.673495155773272	1	1	64398.5	0
comp1046223_c0	5	2	3	0	2	4	comp1046223_c0	1.45971674212736	-0.404292546814393	0.857590229207135	1	36617	0
comp10462_c0	0	0	0	0	5	2	comp10462_c0	-4.00258143422115	4.13898771362326	0.0344572775083103	0.969722179996525	2916	0
comp10463_c0	0	0	0	0	0	0	comp10463_c0	-4.00258143422115	-0.673495155773272	1	1	64398.5	0
comp10465_c0	0	0	0	0	0	0	comp10465_c0	-4.00258143422115	-0.673495155773272	1	1	64398.5	0
comp1046632_c0	0	0	0	0	0	0	comp1046632_c0	-4.00258143422115	-0.673495155773272	1	1	64398.5	0
comp1046670_c0	4	2	1	3	0	2	comp1046670_c0	0.993838059368518	-0.426392862491651	0.826546195409506	1	35739	0
comp10467581_c0	1	0	0	0	0	0	comp10467581_c0	-4.00258143422115	-1.77853072096953	1	1	64398.5	0
comp10467_c0	2	2	0	28	9	1	comp10467_c0	2.05150600455135	3.18967414985636	0.00242566633251343	0.192873577420817	1032	0
comp1047202_c0	1	2	0	2	2	5	comp1047202_c0	0.907067772404646	1.71932123417051	0.195139447293574	1	8375	0
comp10472_c0	0	0	1	0	0	1	comp10472_c0	-1.63708769038209	0.631254627481169	1	1	64398.5	0
comp10473_c0	0	0	0	0	1	0	comp10473_c0	-4.00258143422115	1.32650484422673	0.999999999999999	1	45863.5	0
comp10476_c0	0	1	0	0	1	1	comp10476_c0	-0.928219917216849	1.19570577374813	1	1	64398.5	0
comp1047726_c0	0	2	0	0	0	0	comp1047726_c0	-4.00258143422115	-2.81325620801687	0.587767329684135	1	25783	0
comp10477763_c0	0	0	0	0	2	0	comp10477763_c0	-4.00258143422115	2.32650484422673	0.585879601807097	1	25211	0
comp10477871_c0	0	0	0	0	2	0	comp10477871_c0	-4.00258143422115	2.32650484422673	0.585853785698726	1	25206	0
comp10477_c0	2	0	1	0	0	1	comp10477_c0	-0.708242271840526	-1.22643620960196	0.67330672196812	1	30329	0
comp10478419_c0	0	0	0	0	0	0	comp10478419_c0	-4.00258143422115	-0.673495155773272	1	1	64398.5	0
comp10478895_c0	0	0	0	0	0	0	comp10478895_c0	-4.00258143422115	-0.673495155773272	1	1	64398.5	0
comp10478_c0	1	5	5	1	3	2	comp10478_c0	1.47389660307201	-0.554892471820857	0.724918166564653	1	32255	0
comp1047928_c0	1	2	6	0	1	0	comp1047928_c0	0.014966471837494	-2.70859096789056	0.0899863304537562	1	4874	0
comp1047_c0	0	0	0	0	0	0	comp1047_c0	-4.00258143422115	-0.673495155773272	1	1	64398.5	0
comp10480879_c0	0	0	0	0	0	0	comp10480879_c0	-4.00258143422115	-0.673495155773272	1	1	64398.5	0
comp10481_c0	0	0	1	1	0	0	comp10481_c0	-1.83084233561799	0.243745337009377	1	1	64398.5	0
comp1048258_c0	0	0	0	2	0	1	comp1048258_c0	-4.00258143422115	2.68288145106594	0.291391365439589	1	11133	0
comp10482_c0	2	0	0	0	1	0	comp10482_c0	-0.95006365162302	-0.778530720969532	1	1	64398.5	0
comp10483_c0	0	0	0	0	0	0	comp10483_c0	-4.00258143422115	-0.673495155773272	1	1	64398.5	0
comp1048616_c0	0	0	0	0	0	1	comp1048616_c0	-4.00258143422115	1.34437347969301	1	1	64398.5	0
comp1048825_c0	0	0	0	0	0	0	comp1048825_c0	-4.00258143422115	-0.673495155773272	1	1	64398.5	0
comp1048992_c0	0	0	0	0	0	0	comp1048992_c0	-4.00258143422115	-0.673495155773272	1	1	64398.5	0
comp10489_c0	1	2	2	3	4	4	comp10489_c0	1.33379550184403	1.40293312893642	0.267741057591824	1	10209	0
comp10490_c0	8	6	3	4	11	8	comp10490_c0	2.8052782559884	0.655189320821257	0.402238196441045	1	15754	0
comp10493_c0	0	0	1	0	2	1	comp10493_c0	-0.850550339771977	2.2043293287014	0.671723620543398	1	29933	0
comp10494_c0	0	0	1	5	0	3	comp10494_c0	-0.251964814036497	3.40150038017236	0.102491056000407	1	5239	0
comp104953_c0	10	6	9	10	7	6	comp104953_c0	3.00164046922399	0.0770989445312611	1	1	64398.5	0
comp10496954_c0	0	0	0	0	0	0	comp10496954_c0	-4.00258143422115	-0.673495155773272	1	1	64398.5	0
comp10496_c0	0	0	2	0	1	1	comp10496_c0	-0.64154101723273	0.622347973779891	1	1	64398.5	0
comp1049748_c0	0	3	3	0	0	0	comp1049748_c0	-4.00258143422115	-4.20061161326912	0.107904795919835	1	5402	0
comp10498524_c0	0	0	0	0	0	0	comp10498524_c0	-4.00258143422115	-0.673495155773272	1	1	64398.5	0
comp10498_c0	0	0	1	1	0	1	comp10498_c0	-1.22747913940761	1.45047172943013	1	1	64398.5	0
comp10499854_c0	0	0	0	0	1	0	comp10499854_c0	-4.00258143422115	1.32650484422673	1	1	64398.5	0
comp104_c0	0	0	2	2	0	0	comp104_c0	-0.830842335617988	0.243745337009377	1	1	64398.5	0
comp104_c1	1	0	1	0	0	0	comp104_c1	-4.00258143422115	-2.59583995738909	0.500332915596061	1	19068	0
comp10500_c0	0	0	0	0	0	0	comp10500_c0	-4.00258143422115	-0.673495155773272	1	1	64398.5	0
comp1050120_c0	2	2	2	0	1	3	comp1050120_c0	0.795868899021167	-0.243551458470367	0.999999999999996	1	42112.5	0
comp10501_c0	0	0	4	0	1	0	comp10501_c0	-0.646022008115231	-1.38661400798511	0.702856949090606	1	31308	0
comp1050279_c0	0	0	0	0	0	0	comp1050279_c0	-4.00258143422115	-0.673495155773272	1	1	64398.5	0
comp1050292_c0	0	3	0	0	0	0	comp1050292_c0	-4.00258143422115	-3.39821870873803	0.371068247997667	1	14982	0
comp10502_c0	0	0	1	0	1	0	comp10502_c0	-1.64602200811523	0.613385992014889	1	1	64398.5	0
comp10503_c0	0	0	0	0	0	0	comp10503_c0	-4.00258143422115	-0.673495155773272	1	1	64398.5	0
comp10504_c0	2	2	1	0	0	3	comp10504_c0	0.484496354804491	-0.441988461449683	0.781869476353669	1	34374	0
comp10506_c0	0	1	1	0	5	5	comp10506_c0	0.63394058249238	2.7152409641044	0.0945761234333117	1	5002	0
comp10508_c0	0	0	0	1	2	1	comp10508_c0	-4.00258143422115	3.24734609948935	0.158685954529183	1	7134	0
comp10509_c0	0	0	0	0	0	0	comp10509_c0	-4.00258143422115	-0.673495155773272	1	1	64398.5	0
comp10510344_c0	0	0	0	0	0	0	comp10510344_c0	-4.00258143422115	-0.673495155773272	1	1	64398.5	0
comp1051053_c0	2	1	2	2	2	2	comp1051053_c0	0.881857787415577	0.514470369172701	0.999999999999999	1	44791.5	0
comp10510_c0	3	0	2	1	1	0	comp10510_c0	0.0522658777014598	-1.12921801014873	0.535239554934527	1	22583	0
comp10511300_c0	0	0	0	0	0	0	comp10511300_c0	-4.00258143422115	-0.673495155773272	1	1	64398.5	0
comp1051429_c0	3	1	4	5	0	2	comp1051429_c0	1.24080150578123	-0.0413745718309355	1	1	64398.5	0
comp10514618_c0	0	0	0	0	1	0	comp10514618_c0	-4.00258143422115	1.32650484422673	0.999999999999999	1	45863.5	0
comp1051491_c0	0	0	0	2	2	0	comp1051491_c0	-4.00258143422115	3.15349072896161	0.177242787406233	1	7643	0
comp10516_c0	0	0	0	2	1	0	comp10516_c0	-4.00258143422115	2.67584209852613	0.29238852116408	1	11280	0
comp1051799_c0	3	3	4	2	3	3	comp1051799_c0	1.60618271877485	-0.0445963937286229	1	1	64398.5	0
comp10517_c0	0	0	0	0	0	0	comp10517_c0	-4.00258143422115	-0.673495155773272	1	1	64398.5	0
comp10518_c0	1	1	0	0	1	0	comp10518_c0	-0.941330041242306	-0.795997941730962	1	1	64398.5	0
comp1051_c0	0	0	0	0	1	0	comp1051_c0	-4.00258143422115	1.32650484422673	1	1	64398.5	0
comp1052053_c0	3	5	5	3	1	1	comp1052053_c0	1.39625622011376	-1.23951360613424	0.26933872381717	1	10351	0
comp1052095_c0	0	0	0	0	0	0	comp1052095_c0	-4.00258143422115	-0.673495155773272	1	1	64398.5	0
comp1052103_c0	4	4	4	3	0	3	comp1052103_c0	1.50018192714248	-0.834925402227742	0.475024018140894	1	17994	0
comp1052337_c0	0	0	0	2	0	4	comp1052337_c0	-4.00258143422115	3.81136503468635	0.0732592738562832	1	4312	0
comp10523_c0	1	1	0	1	4	0	comp10523_c0	0.18626550281553	1.45919314638471	0.550848488213916	1	23069	0
comp10526890_c0	0	0	0	0	0	0	comp10526890_c0	-4.00258143422115	-0.673495155773272	1	1	64398.5	0
comp10527406_c0	1	0	0	0	0	0	comp10527406_c0	-4.00258143422115	-1.77853072096953	1	1	64398.5	0
comp1052828_c0	0	1	0	3	1	0	comp1052828_c0	-0.566690992037607	1.91876362410661	0.453733992631366	1	17376	0
comp1052849_c0	0	0	0	0	0	0	comp1052849_c0	-4.00258143422115	-0.673495155773272	1	1	64398.5	0
comp10528_c0	0	0	2	0	0	1	comp10528_c0	-1.13708769038209	-0.368745372518831	0.999999999999997	1	43301.5	0
comp10529_c0	0	0	0	0	0	1	comp10529_c0	-4.00258143422115	1.34437347969301	1	1	64398.5	0
comp1053029_c0	3	5	2	4	3	1	comp1053029_c0	1.59966365716629	-0.21895036992387	0.864296016220814	1	36775	0
comp10530_c0	0	0	4	1	0	0	comp10530_c0	-0.830842335617988	-1.75625466299062	0.70113210726045	1	31224	0
comp10531_c0	0	0	0	0	4	1	comp10531_c0	-4.00258143422115	3.65202441516727	0.081495280054919	1	4570	0
comp10532_c0	0	0	0	1	0	0	comp10532_c0	-4.00258143422115	0.956864189221215	1	1	64398.5	0
comp10535_c0	0	0	1	1	0	0	comp10535_c0	-1.83084233561799	0.243745337009377	1	1	64398.5	0
comp1053669_c0	4	0	0	0	1	0	comp1053669_c0	-0.45006365162302	-1.77853072096953	0.503482088189841	1	19750	0
comp105393_c0	4	1	3	1	1	0	comp105393_c0	0.398435163826049	-1.8215565823979	0.265987595761796	1	10166	0
comp105397_c0	21	20	34	28	23	24	comp105397_c0	4.64121890162176	0.254715441077003	0.683299477021106	1	30824	0
comp10539_c0	0	0	0	0	1	0	comp10539_c0	-4.00258143422115	1.32650484422673	1	1	64398.5	0
comp10540325_c0	1	0	0	0	0	0	comp10540325_c0	-4.00258143422115	-1.77853072096953	1	1	64398.5	0
comp1054106_c0	2	0	3	3	1	2	comp1054106_c0	0.809155783354551	0.540409350402617	0.799021661029199	1	34885	0
comp1054405_c0	1	2	1	3	3	1	comp1054405_c0	0.846593565881343	0.954565493471027	0.627024721175661	1	28007	0
comp10546740_c0	0	0	0	0	2	0	comp10546740_c0	-4.00258143422115	2.32650484422673	0.585827977668915	1	25202	0
comp10546_c0	2	10	10	2	1	3	comp10546_c0	1.94682925278429	-1.6090271723963	0.117517236773228	1	5748	0
comp10547674_c0	0	0	0	0	0	0	comp10547674_c0	-4.00258143422115	-0.673495155773272	1	1	64398.5	0
comp10549_c0	0	0	0	0	0	0	comp10549_c0	-4.00258143422115	-0.673495155773272	1	1	64398.5	0
comp10550356_c0	0	0	1	0	0	0	comp10550356_c0	-4.00258143422115	-1.38661400798511	1	1	64398.5	0
comp1055233_c0	0	1	1	1	0	0	comp1055233_c0	-1.21632478333656	-0.985289767553481	0.999999999999996	1	41859	0
comp1055242_c0	0	0	1	0	0	2	comp1055242_c0	-1.13708769038209	1.63125462748117	0.999999999999996	1	42383	0
comp10553_c0	1	0	4	2	1	0	comp10553_c0	0.233292592833806	-0.446568701284382	0.999999999999996	1	41859	0
comp10555_c0	0	2	1	3	5	1	comp10555_c0	0.824975229994783	1.78954417544647	0.198997922060344	1	8528	0
comp1055692_c0	0	0	0	0	0	0	comp1055692_c0	-4.00258143422115	-0.673495155773272	1	1	64398.5	0
comp1055757_c0	5	9	0	1	19	13	comp1055757_c0	2.98561992606235	1.43328807729604	0.131929303981304	1	6262	0
comp10557_c0	0	0	0	0	0	0	comp10557_c0	-4.00258143422115	-0.673495155773272	1	1	64398.5	0
comp1055828_c0	0	0	0	0	0	0	comp1055828_c0	-4.00258143422115	-0.673495155773272	1	1	64398.5	0
comp1055844_c0	10	9	12	19	5	14	comp1055844_c0	3.50412864867686	0.477809163328954	0.468794407598269	1	17860	0
comp1055858_c0	0	0	1	0	4	0	comp1055858_c0	-0.646022008115231	2.61338599201489	0.370178647138132	1	14905	0
comp10559261_c0	0	0	0	0	0	1	comp10559261_c0	-4.00258143422115	1.34437347969301	1	1	64398.5	0
comp10561_c0	4	0	5	6	6	5	comp10561_c0	2.01928088814287	1.229298230691	0.22557778856078	1	9104	0
comp1056257_c0	1	3	0	1	1	0	comp1056257_c0	-0.0235096291095877	-0.97766699652663	0.736116553632685	1	32747	0
comp10567_c0	0	0	0	0	0	0	comp10567_c0	-4.00258143422115	-0.673495155773272	1	1	64398.5	0
comp10568_c0	0	0	0	0	1	0	comp10568_c0	-4.00258143422115	1.32650484422673	0.999999999999999	1	45518.5	0
comp10569709_c0	0	0	0	0	1	0	comp10569709_c0	-4.00258143422115	1.32650484422673	0.999999999999998	1	44649	0
comp1056996_c0	0	0	0	0	1	0	comp1056996_c0	-4.00258143422115	1.32650484422673	1	1	46326	0
comp10569_c0	0	0	0	0	0	0	comp10569_c0	-4.00258143422115	-0.673495155773272	1	1	64398.5	0
comp10570_c0	0	0	0	0	0	0	comp10570_c0	-4.00258143422115	-0.673495155773272	1	1	64398.5	0
comp10570_c1	1	0	2	0	0	0	comp10570_c1	-4.00258143422115	-3.11437570405566	0.293524014474885	1	11579	0
comp10572_c0	0	0	0	0	0	0	comp10572_c0	-4.00258143422115	-0.673495155773272	1	1	64398.5	0
comp1057377_c0	2	1	2	1	0	0	comp1057377_c0	-0.542173532142036	-2.33359226994253	0.273966766891208	1	10493	0
comp1057401_c0	0	0	1	1	0	0	comp1057401_c0	-1.83084233561799	0.243745337009377	1	1	64398.5	0
comp10581_c0	1	0	2	0	0	1	comp10581_c0	-0.773206842346818	-1.09650706858938	0.66755911229844	1	29592	0
comp10584_c0	0	0	0	0	0	0	comp10584_c0	-4.00258143422115	-0.673495155773272	1	1	64398.5	0
comp1058684_c0	0	0	0	0	0	0	comp1058684_c0	-4.00258143422115	-0.673495155773272	1	1	64398.5	0
comp10586_c0	1	1	5	2	0	0	comp10586_c0	0.137475419184596	-1.69289017259579	0.390583920705743	1	15471	0
comp1058702_c0	2	0	0	0	0	0	comp1058702_c0	-4.00258143422115	-2.77853072096953	0.601945873823066	1	27446	0
comp10587_c0	0	1	0	0	0	0	comp10587_c0	-4.00258143422115	-1.81325620801687	0.999999999999999	1	45971.5	0
comp10589594_c0	0	0	0	1	1	0	comp10589594_c0	-4.00258143422115	2.15349072896161	0.510932265538253	1	19911	0
comp10591_c0	1	0	0	0	0	5	comp10591_c0	-0.280165286446199	2.56126600938411	0.274716844246988	1	10551	0
comp1059348_c0	1	0	1	1	7	2	comp1059348_c0	0.604900904453308	2.69677991834402	0.089059179249746	1	4837	0
comp10593_c0	0	1	2	3	0	0	comp10593_c0	-0.167551744304063	0.0870891558238392	1	1	64398.5	0
comp1059496_c0	8	2	5	0	2	4	comp1059496_c0	1.74477763617167	-0.974414334903	0.374502347809554	1	15078	0
comp1059589_c0	1	2	0	1	0	1	comp1059589_c0	-0.227418059686578	-0.549650430011939	0.999999999999998	1	44509	0
comp1059975_c0	5	8	3	7	14	9	comp1059975_c0	2.94336479040694	1.10342709724743	0.141316227525099	1	6489	0
comp1059982_c0	2	2	2	2	0	0	comp1059982_c0	0.104337480571526	-1.62661429536965	0.37166862804471	1	15011	0
comp10601020_c0	1	0	1	0	0	0	comp10601020_c0	-4.00258143422115	-2.59583995738909	0.500332915596061	1	19068	0
comp10602_c0	0	1	0	0	0	1	comp10602_c0	-1.42376659036621	0.204612427449407	1	1	64398.5	0
comp10606905_c0	0	0	0	2	0	0	comp10606905_c0	-4.00258143422115	1.95686418922122	0.584164219741756	1	24678	0
comp1060773_c0	1	0	0	0	1	0	comp1060773_c0	-1.45006365162302	0.221469279030468	1	1	64398.5	0
comp10607_c0	0	0	0	2	0	0	comp10607_c0	-4.00258143422115	1.95686418922122	0.58417911906073	1	24683	0
comp10608547_c0	0	0	0	0	0	0	comp10608547_c0	-4.00258143422115	-0.673495155773272	1	1	64398.5	0
comp10608_c0	0	0	0	0	1	0	comp10608_c0	-4.00258143422115	1.32650484422673	1	1	64398.5	0
comp10611811_c0	0	0	0	0	2	0	comp10611811_c0	-4.00258143422115	2.32650484422673	0.585802177713975	1	25198	0
comp10611_c0	0	0	0	0	1	0	comp10611_c0	-4.00258143422115	1.32650484422673	1	1	64398.5	0
comp10613_c0	0	2	1	2	2	1	comp10613_c0	0.390019326007202	0.919632367471307	0.76807434205686	1	33815	0
comp106149_c0	10	10.03	26	19	8	0	comp106149_c0	3.46499628313939	-0.598706997458377	0.465717576396204	1	17779	0
comp10614_c0	1	0	2	0	0	0	comp10614_c0	-4.00258143422115	-3.11437570405566	0.293514488850229	1	11568	0
comp10615_c0	0	0	2.19	1	2	0	comp10615_c0	-0.344579114391093	0.954410039810268	1	1	64398.5	0
comp1061894_c0	1	2	0	0	7	3	comp1061894_c0	1.01769505248594	1.9405757943331	0.18316742383576	1	7945	0
comp1062218_c0	1	0	2	3	5	2	comp1062218_c0	0.830099036901139	2.11010468990654	0.0718772735685357	1	4276	0
comp10622_c0	0	0	0	0	0	1	comp10622_c0	-4.00258143422115	1.34437347969301	0.999999999999999	1	45706.5	0
comp10623363_c0	0	0	0	0	0	0	comp10623363_c0	-4.00258143422115	-0.673495155773272	1	1	64398.5	0
comp10624_c0	0	0	0	0	0	0	comp10624_c0	-4.00258143422115	-0.673495155773272	1	1	64398.5	0
comp106272_c0	46	18	44	43	19	16	comp106272_c0	4.90589141833685	-0.295205037712785	0.65157247743546	1	28668	0
comp10627375_c0	0	0	0	2	0	0	comp10627375_c0	-4.00258143422115	1.95686418922122	0.584168541679635	1	24680	0
comp1062738_c0	0	1	1	3	1	1	comp1062738_c0	0.0264097587434103	1.50017931660646	0.516932220193711	1	21508	0
comp1062865_c0	0	1	1	0	2	4	comp1062865_c0	0.266945284580174	1.98125036827998	0.293961194434212	1	11638	0
comp10628_c0	0	2	3	2	1	4	comp10628_c0	0.968957122838365	0.827398242336515	0.504873959700013	1	19799	0
comp1062_c0	7	3	3	2	1	13	comp1062_c0	2.35051079388658	0.567536415569335	0.597782514741884	1	27161	0
comp1062_c1	1	0	0	1	2	1	comp1062_c1	-0.489643023991709	2.14231053429309	0.428565565843812	1	16457	0
comp10631_c0	0	0	0	0	0	0	comp10631_c0	-4.00258143422115	-0.673495155773272	1	1	64398.5	0
comp10634_c0	0	0	0	0	2	3	comp10634_c0	-4.00258143422115	3.65918065595632	0.0709108500811202	1	4238	0
comp10634_c1	0	0	0	0	0	0	comp10634_c1	-4.00258143422115	-0.673495155773272	1	1	64398.5	0
comp10637_c0	0	0	0	0	2	0	comp10637_c0	-4.00258143422115	2.32650484422673	0.58577638583022	1	25196	0
comp10640_c0	1	0	3	0	1	1	comp10640_c0	-0.0873397605302762	-0.486054539625017	1	1	64398.5	0
comp1064112_c0	0	0	0	1	0	0	comp1064112_c0	-4.00258143422115	0.956864189221215	1	1	64398.5	0
comp10644_c0	0	0	4	1	1	0	comp10644_c0	-0.232529065747789	-0.559628123250227	1	1	64398.5	0
comp1064562_c0	2	2	5	2	0	2	comp1064562_c0	0.955680164071033	-0.91584687752716	0.495411050057774	1	18396	0
comp10648_c0	1	0	0	1	1	0	comp10648_c0	-1.03657070925558	1.04845516376535	0.999999999999995	1	41180.5	0
comp1065166_c0	2	1	2	1	0	0	comp1065166_c0	-0.542173532142036	-2.33359226994253	0.273980779927951	1	10498	0
comp1065223_c0	1	1	2	1	0	2	comp1065223_c0	0.20599035002121	-0.120918343338742	1	1	64398.5	0
comp106523_c0	5	24	4	16	40	40	comp106523_c0	4.33273395527313	1.73053170387007	0.0258731718864615	0.834404712197006	2546	0
comp1065253_c0	1	3	0	2	0	2	comp1065253_c0	0.48154029723059	0.0324328561537252	1	1	64398.5	0
comp10654_c0	0	0	1	0	0	0	comp10654_c0	-4.00258143422115	-1.38661400798511	1	1	64398.5	0
comp1065545_c0	0	0	0	0	9	0	comp1065545_c0	-4.00258143422115	4.49642984566904	0.0338403081227642	0.96210526985593	2888	0
comp10658_c0	5	3	5	1	2	0	comp10658_c0	1.07136794091277	-1.87748407079746	0.104394529619493	1	5287	0
comp10660_c0	0	2	1	0	2	1	comp10660_c0	0.0909087334251352	0.321411182307174	1	1	64398.5	0
comp1066308_c0	3	2	4	5	2	2	comp1066308_c0	1.54909845850938	0.184951042453322	1	1	64398.5	0
comp1066354_c0	0	1	0	0	0	0	comp1066354_c0	-4.00258143422115	-1.81325620801687	1	1	64398.5	0
comp10663_c0	1	1	2	0	1	0	comp10663_c0	-0.536439745208603	-1.60577853379837	0.425589791127933	1	16319	0
comp1066425_c0	3	3	4	4	4	5	comp1066425_c0	1.94650566276469	0.636049494251041	0.548169402969967	1	22979	0
comp10664_c0	0	1	1	0	0	0	comp10664_c0	-4.00258143422115	-2.61564911254797	0.500332915596061	1	19068	0
comp10667_c0	1	2	0	1	2	0	comp10667_c0	0.0900165304167161	0.0852187501946493	1	1	64398.5	0
comp10670783_c0	0	0	0	0	0	0	comp10670783_c0	-4.00258143422115	-0.673495155773272	1	1	64398.5	0
comp10670_c0	1	0	2	1	0	0	comp10670_c0	-0.966961487582714	-1.48401635906117	0.666456167386456	1	29310	0
comp10670_c1	0	1	0	0	0	1	comp10670_c1	-1.42376659036621	0.204612427449407	1	1	64398.5	0
comp1067111_c0	0	0	1	0	0	0	comp1067111_c0	-4.00258143422115	-1.38661400798511	1	1	64398.5	0
comp106715_c0	2	14	0	0	108	74	comp106715_c0	4.32269478113609	3.70612567101958	0.00169838949707421	0.151412991124614	921	0
comp10672_c0	0	0	0	0	0	0	comp10672_c0	-4.00258143422115	-0.673495155773272	1	1	64398.5	0
comp10673_c0	0	3	0	0	26	2	comp10673_c0	1.7640996515989	3.41041990993731	0.0122329050713634	0.538993787120687	1863	0
comp1067489_c0	0	0	0	0	0	0	comp1067489_c0	-4.00258143422115	-0.673495155773272	1	1	64398.5	0
comp10674_c0	1	0	1	9	1	1	comp10674_c0	0.541807289244401	2.5705926879262	0.0922877994612035	1	4945	0
comp1067534_c0	0	1	1	2	3	0	comp1067534_c0	0.06110382134172	1.56956744180308	0.536476156765966	1	22637	0
comp10678_c0	0	0	0	2	0	0	comp10678_c0	-4.00258143422115	1.95686418922122	0.584157965654907	1	24675	0
comp10681_c0	0	0	0	0	0	0	comp10681_c0	-4.00258143422115	-0.673495155773272	1	1	64398.5	0
comp1068330_c0	0	0	2	0	2	7	comp1068330_c0	0.445898947396531	2.79722790303841	0.0657017595131478	1	4068	0
comp10687_c0	0	1	0	1	2	0	comp10687_c0	-0.696723449288437	1.65869870960495	0.673782841660564	1	30487	0
comp10692121_c0	1	0	0	0	1	0	comp10692121_c0	-1.45006365162302	0.221469279030468	1	1	64398.5	0
comp10693356_c0	0	0	0	0	1	0	comp10693356_c0	-4.00258143422115	1.32650484422673	1	1	46584.5	0
comp10693_c0	0	0	0	0	0	0	comp10693_c0	-4.00258143422115	-0.673495155773272	1	1	64398.5	0
comp10695317_c0	0	0	0	0	0	0	comp10695317_c0	-4.00258143422115	-0.673495155773272	1	1	64398.5	0
comp10695_c0	0	2	0	1	2	0	comp10695_c0	-0.196723449288437	0.658698709604955	1	1	64398.5	0
comp10696374_c0	0	1	0	0	0	0	comp10696374_c0	-4.00258143422115	-1.81325620801687	0.999999999999998	1	44509	0
comp10696_c0	1	1	0	1	0	1	comp10696_c0	-0.522787172534686	0.0410877956842771	1	1	64398.5	0
comp10699_c0	1	0	1	0	1	0	comp10699_c0	-1.04140903341324	-0.595839957389087	1	1	64398.5	0
comp1069_c0	0	2	0	0	0	0	comp1069_c0	-4.00258143422115	-2.81325620801687	0.587784750435952	1	25796	0
comp10700_c0	2	0	3	2	3	0	comp10700_c0	0.692419325198251	0.306936434090015	1	1	46130.5	0
comp10703_c0	0	1	1	1	0	1	comp10703_c0	-0.612961587126183	0.221436624867271	1	1	64398.5	0
comp10704_c0	0	0	0	0	0	0	comp10704_c0	-4.00258143422115	-0.673495155773272	1	1	64398.5	0
comp10705_c0	0	0	0	0	0	0	comp10705_c0	-4.00258143422115	-0.673495155773272	1	1	64398.5	0
comp10706_c0	0	1	0	0	0	0	comp10706_c0	-4.00258143422115	-1.81325620801687	1	1	64398.5	0
comp10707_c0	0	0	1	2	0	0	comp10707_c0	-1.33084233561799	1.24374533700938	1	1	46584.5	0
comp10709_c0	0	0	0	0	0	0	comp10709_c0	-4.00258143422115	-0.673495155773272	1	1	64398.5	0
comp1071196_c0	0	0	0	0	0	0	comp1071196_c0	-4.00258143422115	-0.673495155773272	1	1	64398.5	0
comp10713_c0	0	0	1	1	2	1	comp10713_c0	-0.68560138048392	2.53422724727751	0.426296575764336	1	16382	0
comp10714_c0	0	2	1	1	0	0	comp10714_c0	-0.889383262420876	-1.63917280938485	0.673566247850552	1	30461	0
comp1071525_c0	1	1	5	0	3	6	comp1071525_c0	1.41322673746191	0.858612463958832	0.605898295364091	1	27548	0
comp10716_c0	1	1	2	0	1	1	comp10716_c0	-0.0319587543261022	-0.596816552033365	0.720820998512326	1	32052	0
comp10717_c0	0	0	0	0	0	1	comp10717_c0	-4.00258143422115	1.34437347969301	1	1	64398.5	0
comp10718_c0	0	0	0	0	0	1	comp10718_c0	-4.00258143422115	1.34437347969301	0.999999999999999	1	44936.5	0
comp10719464_c0	0	0	0	0	0	1	comp10719464_c0	-4.00258143422115	1.34437347969301	0.999999999999999	1	44791.5	0
comp10720_c0	1	0	0	2	0	0	comp10720_c0	-1.13488397912578	0.851828624024955	1	1	64398.5	0
comp10721375_c0	1	0	0	0	0	0	comp10721375_c0	-4.00258143422115	-1.77853072096953	0.999999999999996	1	42211.5	0
comp10722_c0	0	0	0	1	0	0	comp10722_c0	-4.00258143422115	0.956864189221215	1	1	64398.5	0
comp1072580_c0	0	2	1	4	1	2	comp1072580_c0	0.60230027180033	1.34419425905756	0.442811276471081	1	16926	0
comp10725_c0	2	2	0	0	0	0	comp10725_c0	-4.00258143422115	-3.79599794173096	0.177371011009866	1	7664	0
comp1072655_c0	3	2	8	5	2	1	comp1072655_c0	1.68059056715924	-0.474041296096683	0.742633887158797	1	33023	0
comp10726_c0	1	0	2	0	1	0	comp10726_c0	-0.782141160079958	-1.11437570405566	0.667351878641927	1	29558	0
comp1072939_c0	1	1	0	1	1	0	comp1072939_c0	-0.527837098874864	0.0309879430039216	1	1	64398.5	0
comp10729_c0	0	0	0	0	0	0	comp10729_c0	-4.00258143422115	-0.673495155773272	1	1	64398.5	0
comp10730723_c0	0	0	0	0	0	0	comp10730723_c0	-4.00258143422115	-0.673495155773272	1	1	64398.5	0
comp10730_c0	0	3	0	0	1	6	comp10730_c0	0.771122544870861	1.42446569648124	0.412787229023812	1	15992	0
comp107333_c0	24	29	45	63	52	38	comp107333_c0	5.34035034125379	0.883377194527231	0.116527519758648	1	5730	0
comp10733_c0	1	1	1	0	1	1	comp10733_c0	-0.206361201043217	-0.248011658599135	0.999999999999991	1	40062.5	0
comp10734447_c0	0	0	0	0	1	0	comp10734447_c0	-4.00258143422115	1.32650484422673	1	1	46130.5	0
comp10736_c0	1	1	2	0	0	0	comp10736_c0	-4.00258143422115	-3.60577853379837	0.14824587689201	1	6696	0
comp10737_c0	0	0	0	0	0	0	comp10737_c0	-4.00258143422115	-0.673495155773272	1	1	64398.5	0
comp10739_c0	0	0	0	0	1	0	comp10739_c0	-4.00258143422115	1.32650484422673	0.999999999999999	1	45706.5	0
comp10741_c0	0	2	1	0	0	0	comp10741_c0	-4.00258143422115	-3.26953215437933	0.30519212560894	1	12673	0
comp10744_c0	1	1	0	2	0	1	comp10744_c0	-0.263141737822697	0.560378665108254	1	1	46326	0
comp10745_c0	5	4	3	3	1	2	comp10745_c0	1.51373603858217	-0.86875116005263	0.466465866429076	1	17814	0
comp10746_c0	0	0	0	1	0	2	comp10746_c0	-4.00258143422115	2.81136503468635	0.307793614582795	1	12932	0
comp10747782_c0	0	0	0	1	0	1	comp10747782_c0	-4.00258143422115	2.16359058164197	0.511604879819334	1	20501	0
comp10747_c0	0	0	0	0	0	0	comp10747_c0	-4.00258143422115	-0.673495155773272	1	1	64398.5	0
comp10751_c0	0	2	0	0	1	0	comp10751_c0	-0.93270090809935	-0.813256208016873	1	1	64398.5	0
comp10752_c0	1	1	5.21	3	1	0	comp10752_c0	0.707824744574497	-0.630267849117592	0.805465145396588	1	35107	0
comp10753407_c0	0	0	0	0	0	1	comp10753407_c0	-4.00258143422115	1.34437347969301	1	1	64398.5	0
comp1075372_c0	2	4	1	6	5	3	comp1075372_c0	1.77130670829285	1.10797624858339	0.287479542634274	1	10920	0
comp107564_c0	12	11	14	15	7	11	comp107564_c0	3.5396721800214	0.0313147671849552	1	1	64398.5	0
comp1075875_c0	7	1	2	3	3	3	comp1075875_c0	1.70927280293491	0.0295653395763549	1	1	64398.5	0
comp10758_c0	1	0	1	0	0	0	comp10758_c0	-4.00258143422115	-2.59583995738909	0.500332915596061	1	19068	0
comp10759214_c0	1	1	0	0	0	0	comp10759214_c0	-4.00258143422115	-2.79599794173096	0.512483882240939	1	21129	0
comp1075_c0	0	1	0	0	2	0	comp1075_c0	-0.93270090809935	1.18674379198313	0.999999999999993	1	40570.5	0
comp1076090_c0	0	1	0	0	2	0	comp1076090_c0	-0.93270090809935	1.18674379198313	1	1	64398.5	0
comp10763_c0	0	0	0	0	0	0	comp10763_c0	-4.00258143422115	-0.673495155773272	1	1	64398.5	0
comp10766819_c0	0	0	0	0	0	1	comp10766819_c0	-4.00258143422115	1.34437347969301	1	1	46584.5	0
comp1076887_c0	0	0	0	0	0	0	comp1076887_c0	-4.00258143422115	-0.673495155773272	1	1	64398.5	0
comp10769884_c0	0	0	0	0	0	0	comp10769884_c0	-4.00258143422115	-0.673495155773272	1	1	64398.5	0
comp10769_c0	9	1	5	1	0	8	comp10769_c0	2.019824747133	-0.419243710653033	0.721796872071714	1	32085	0
comp10770_c0	0	0	0	1	0	0	comp10770_c0	-4.00258143422115	0.956864189221215	0.999999999999993	1	40500.5	0
comp10771105_c0	1	0	1	0	0	0	comp10771105_c0	-4.00258143422115	-2.59583995738909	0.500332915596061	1	19068	0
comp10771_c0	1	0	0	1	0	1	comp10771_c0	-1.0315207829154	1.05855501644571	1	1	64398.5	0
comp1077250_c0	0	1	0	1	0	0	comp1077250_c0	-1.61752123560211	-0.182896863022386	1	1	64398.5	0
comp10772_c0	0	0	0	0	0	0	comp10772_c0	-4.00258143422115	-0.673495155773272	1	1	64398.5	0
comp10773_c0	2	2	3	0	3	0	comp10773_c0	0.674098222391483	-0.856929467556227	0.59540009353531	1	26911	0
comp10774_c0	5	0	7	10	9	9	comp10774_c0	2.58075632270997	1.54422794465293	0.0553377806732938	1	3741	0
comp10778_c0	0	1	1	0	0	0	comp10778_c0	-4.00258143422115	-2.61564911254797	0.500332915596061	1	19068	0
comp10779_c0	0	0	0	0	0	0	comp10779_c0	-4.00258143422115	-0.673495155773272	1	1	64398.5	0
comp107817_c0	23	17	23	17	21	30	comp107817_c0	4.48418082058595	0.37684175481817	0.561527235939055	1	23332	0
comp10781_c0	0	0	0	0	0	1	comp10781_c0	-4.00258143422115	1.34437347969301	0.999999999999998	1	44649	0
comp10783_c0	0	5	1	2	8	4	comp10783_c0	1.71097660938422	1.42999166164946	0.210305188263393	1	8751	0
comp10784312_c0	0	0	0	0	0	0	comp10784312_c0	-4.00258143422115	-0.673495155773272	1	1	64398.5	0
comp10786_c0	0	2	3	0	0	0	comp10786_c0	-4.00258143422115	-3.89458701377789	0.177713569489803	1	7745	0
comp10787_c0	0	0	0	0	0	0	comp10787_c0	-4.00258143422115	-0.673495155773272	1	1	64398.5	0
comp10789_c0	0	0	0	0	0	0	comp10789_c0	-4.00258143422115	-0.673495155773272	1	1	64398.5	0
comp1079094_c0	3	2	4	1	0	0	comp1079094_c0	-0.126173364915292	-3.16559260439601	0.0794859589138948	1	4482	0
comp10790_c0	0	0	0	2	0	0	comp10790_c0	-4.00258143422115	1.95686418922122	0.584147390986244	1	24672	0
comp10792_c0	1	0	1	0	0	0	comp10792_c0	-4.00258143422115	-2.59583995738909	0.500332915596061	1	19068	0
comp10794_c0	0	0	1	1	0	0	comp10794_c0	-1.83084233561799	0.243745337009377	1	1	64398.5	0
comp10795072_c0	0	0	0	0	0	0	comp10795072_c0	-4.00258143422115	-0.673495155773272	1	1	64398.5	0
comp10797_c0	2	0	4	12	1	4	comp10797_c0	1.63872232208459	1.72735126027344	0.111974592173648	1	5581	0
comp10798_c0	0	0	1	1	0	0	comp10798_c0	-1.83084233561799	0.243745337009377	1	1	64398.5	0
comp1079911_c0	0	1	0	3	0	0	comp1079911_c0	-0.825039985241529	1.40206563769877	0.702961155201616	1	31322	0
comp107_c0	1	1	0	2	2	0	comp107_c0	-0.0278370988748637	1.03098794300392	0.730136932719257	1	32401	0
comp10800_c0	1	0	0	0	0	0	comp10800_c0	-4.00258143422115	-1.77853072096953	0.999999999999997	1	43439.5	0
comp1080298_c0	0	1	0	3	0	0	comp1080298_c0	-0.825039985241529	1.40206563769877	0.702966618936008	1	31323	0
comp1080303_c0	0	0	3	3	0	0	comp1080303_c0	-0.245879834896832	0.243745337009377	0.999999999999997	1	42973.5	0
comp10804855_c0	0	0	0	0	0	1	comp10804855_c0	-4.00258143422115	1.34437347969301	0.999999999999997	1	43083	0
comp10808_c0	0	0	0	2	0	0	comp10808_c0	-4.00258143422115	1.95686418922122	0.584136817673357	1	24667	0
comp10809_c0	1	0	1	0	1	0	comp10809_c0	-1.04140903341324	-0.595839957389087	0.999999999999999	1	44936.5	0
comp10815_c0	0	0	0	0	0	0	comp10815_c0	-4.00258143422115	-0.673495155773272	1	1	64398.5	0
comp10816_c0	0	0	0	0	0	0	comp10816_c0	-4.00258143422115	-0.673495155773272	1	1	64398.5	0
comp10819_c0	0	0	0	0	0	0	comp10819_c0	-4.00258143422115	-0.673495155773272	1	1	64398.5	0
comp10820_c0	0	0	0	0	0	0	comp10820_c0	-4.00258143422115	-0.673495155773272	1	1	64398.5	0
comp10823_c0	0	2	0	0	0	0	comp10823_c0	-4.00258143422115	-2.81325620801687	0.587802168872069	1	25809	0
comp1083006_c0	0	0	0	0	0	0	comp1083006_c0	-4.00258143422115	-0.673495155773272	1	1	64398.5	0
comp10831427_c0	0	0	0	0	2	0	comp10831427_c0	-4.00258143422115	2.32650484422673	0.585750602013959	1	25193	0
comp10831_c0	0	2	1	0	0	0	comp10831_c0	-4.00258143422115	-3.26953215437933	0.305202820566889	1	12674	0
comp10832_c0	0	0	0	0	0	0	comp10832_c0	-4.00258143422115	-0.673495155773272	1	1	64398.5	0
comp10833_c0	0	0	0	0	0	0	comp10833_c0	-4.00258143422115	-0.673495155773272	1	1	64398.5	0
comp10836_c0	1	1	0	0	0	0	comp10836_c0	-4.00258143422115	-2.79599794173096	0.512484870239587	1	21130	0
comp10837567_c0	0	0	0	0	0	0	comp10837567_c0	-4.00258143422115	-0.673495155773272	1	1	64398.5	0
comp10837_c0	1	0	1	0	0	0	comp10837_c0	-4.00258143422115	-2.59583995738909	0.500332915596061	1	19068	0
comp10838_c0	1	3	1	4	1	2	comp10838_c0	0.993587648844116	0.561619504969993	0.821624129929524	1	35590	0
comp1083_c0	3	1	6	3	0	0	comp1083_c0	0.709518988744668	-1.66705231027362	0.270127850449601	1	10377	0
comp10840_c0	0	0	0	0	1	0	comp10840_c0	-4.00258143422115	1.32650484422673	1	1	64398.5	0
comp10841701_c0	0	0	0	0	0	1	comp10841701_c0	-4.00258143422115	1.34437347969301	0.999999999999998	1	44649	0
comp1084230_c0	0	0	0	0	0	0	comp1084230_c0	-4.00258143422115	-0.673495155773272	1	1	64398.5	0
comp10842_c0	0	0	0	2	0	0	comp10842_c0	-4.00258143422115	1.95686418922122	0.584126245715943	1	24661	0
comp10843_c0	1	0	0	0	0	0	comp10843_c0	-4.00258143422115	-1.77853072096953	0.999999999999999	1	45706.5	0
comp1084498_c0	1	0	1	0	0	0	comp1084498_c0	-4.00258143422115	-2.59583995738909	0.500332915596061	1	19068	0
comp10845_c0	1	1	1	1	3	0	comp10845_c0	0.247200289621906	0.65911132273111	0.999999999999997	1	42877	0
comp10846_c0	0	3	0	0	0	0	comp10846_c0	-4.00258143422115	-3.39821870873803	0.371069111741728	1	14984	0
comp108475_c0	6	9	12	7	7	5	comp108475_c0	2.91711767269561	-0.257603726609451	0.781630551612784	1	34363	0
comp10847_c0	0	0	0	0	0	0	comp10847_c0	-4.00258143422115	-0.673495155773272	1	1	64398.5	0
comp1085212_c0	1	2	0	0	1	0	comp1085212_c0	-0.645960928394197	-1.38673616742718	0.672544300914349	1	30176	0
comp108524_c0	0	1	0	0	0	1	comp108524_c0	-1.42376659036621	0.204612427449407	1	1	64398.5	0
comp10854204_c0	0	1	0	0	0	0	comp10854204_c0	-4.00258143422115	-1.81325620801687	1	1	46326	0
comp1085671_c0	5	2	5	2	2	2	comp1085671_c0	1.5095773299955	-0.740968715987141	0.60026102860968	1	27332	0
comp10857_c0	0	3	0	0	27	5	comp10857_c0	1.86118364440401	3.60458789554754	0.00492586192343753	0.298930281455734	1353	0
comp10860726_c0	0	0	0	0	0	1	comp10860726_c0	-4.00258143422115	1.34437347969301	0.999999999999999	1	44791.5	0
comp10860_c0	1	0	0	1	2	1	comp10860_c0	-0.489643023991709	2.14231053429309	0.428558788440834	1	16456	0
comp10865_c0	9	6.05	23	1	0	1	comp10865_c0	1.48466337746175	-3.97381330430859	0.00013723798109648	0.0260841114626615	432	1
comp10869_c0	1	5	0	0	2.96	0	comp10869_c0	0.639714006757599	-0.82689168602232	0.637338028389048	1	28285	0
comp10870_c0	0	0	0	0	1	0	comp10870_c0	-4.00258143422115	1.32650484422673	1	1	64398.5	0
comp10871_c0	1	1	0	0	1	1	comp10871_c0	-0.436849050359805	0.21296404003404	1	1	64398.5	0
comp10872050_c0	0	0	0	0	0	0	comp10872050_c0	-4.00258143422115	-0.673495155773272	1	1	64398.5	0
comp10873_c0	1	6	0	0	10.53	6	comp10873_c0	1.99528476557365	1.43782510064875	0.218388873909483	1	8966	0
comp10875_c0	0	1	2	0	0	0	comp10875_c0	-4.00258143422115	-3.1282326898918	0.293264353075151	1	11501	0
comp108765_c0	1	0	1	2	0	0	comp108765_c0	-0.726229360916	0.0345193876054003	1	1	64398.5	0
comp1087691_c0	0	0	2	1	2	1	comp1087691_c0	-0.18560138048392	1.53422724727751	0.728417072045838	1	32340	0
comp1087774_c0	0	1	0	0	0	0	comp1087774_c0	-4.00258143422115	-1.81325620801687	1	1	64398.5	0
comp10877_c0	0	0	1	1	1	4	comp10877_c0	-0.375038418161192	3.15535317192297	0.13869926205819	1	6419	0
comp1087806_c0	0	1	0	0	2	2.83	comp1087806_c0	-0.291441092242026	2.46926342369778	0.306489851622441	1	12807	0
comp10878_c0	2	0	0	2	0	3	comp10878_c0	0.148450444788078	1.41849747185266	0.550274722755811	1	23055	0
comp10881_c0	2	0	2	1	0	0	comp10881_c0	-0.726229360916	-1.9654806123946	0.446731452128559	1	17110	0
comp1088297_c0	0	0	0	0	0	0	comp1088297_c0	-4.00258143422115	-0.673495155773272	1	1	64398.5	0
comp10884079_c0	0	0	1	0	0	0	comp10884079_c0	-4.00258143422115	-1.38661400798511	1	1	64398.5	0
comp10884183_c0	0	0	0	0	0	0	comp10884183_c0	-4.00258143422115	-0.673495155773272	1	1	64398.5	0
comp10886_c0	2	0	2	3	2	1	comp10886_c0	0.666252399249478	0.819482907936355	0.798018785691381	1	34841	0
comp1088922_c0	0	0	0	0	0	0	comp1088922_c0	-4.00258143422115	-0.673495155773272	1	1	64398.5	0
comp108939_c0	0	0	1.17	0	0	0	comp108939_c0	-4.00258143422115	-1.61312253779379	1	1	64398.5	0
comp1089475_c0	0	0	0	0	0	0	comp1089475_c0	-4.00258143422115	-0.673495155773272	1	1	64398.5	0
comp10894_c0	4	2	2	1	1	2	comp10894_c0	0.973155638330275	-0.773805464180077	0.491354645682638	1	18297	0
comp1089826_c0	1	0	0	0	0	0	comp1089826_c0	-4.00258143422115	-1.77853072096953	0.999999999999998	1	43576.5	0
comp10898_c0	0	4	1	0	0	0	comp10898_c0	-4.00258143422115	-4.05935759470547	0.13155091379294	1	6256	0
comp1089962_c0	0	0	1	0	3	0	comp1089962_c0	-0.853540757754653	2.19834849273605	0.70630488852643	1	31660	0
comp1089_c0	17	8	14	3	1	2	comp1089_c0	2.34152389050887	-2.52432686390603	0.002150562093798	0.176932216831229	998	0
comp108_c0	0	0	0	1	0	1	comp108_c0	-4.00258143422115	2.16359058164197	0.511626772525459	1	20572	0
comp1090165_c0	0	0	1	3	0	0	comp1090165_c0	-1.03836108525741	1.82870783773053	0.703568287588757	1	31400	0
comp10901_c0	1	0	0	0	0	0	comp10901_c0	-4.00258143422115	-1.77853072096953	1	1	64398.5	0
comp1090320_c0	1	0	0	0	1	0	comp1090320_c0	-1.45006365162302	0.221469279030468	1	1	64398.5	0
comp1090373_c0	3	0	1	0	0	1	comp1090373_c0	-0.485357088489454	-1.67220657630411	0.46573341713143	1	17780	0
comp1090582_c0	9	0	1	0	0	0	comp1090582_c0	-4.00258143422115	-5.06572467661163	0.0246495687349947	0.814425443793064	2484	0
comp1090783_c0	1	0	0	0	0	0	comp1090783_c0	-4.00258143422115	-1.77853072096953	1	1	64398.5	0
comp1090913_c0	1	0	2	0	1	0	comp1090913_c0	-0.782141160079958	-1.11437570405566	0.667342745299893	1	29554	0
comp10909535_c0	0	0	0	0	0	0	comp10909535_c0	-4.00258143422115	-0.673495155773272	1	1	64398.5	0
comp1090_c0	0	0	0	1	0	0	comp1090_c0	-4.00258143422115	0.956864189221215	0.999999999999996	1	41944.5	0
comp109101_c0	57	75	22	83	164	388	comp109101_c0	6.8065075197351	2.26557635322406	0.0017485780130161	0.153882361728538	933	0
comp10910_c0	1	0	4	2	2	1	comp10910_c0	0.653206226609426	0.393258566266858	1	1	64398.5	0
comp1091250_c0	0	0	1	0	0	0	comp1091250_c0	-4.00258143422115	-1.38661400798511	1	1	64398.5	0
comp1091275_c0	1	0	1	16	3	0	comp1091275_c0	0.930251782252086	3.34748167394157	0.0222709014608836	0.774838634385691	2360	0
comp1091367_c0	0	0	2	0	2	1	comp1091367_c0	-0.350550339771977	1.2043293287014	1	1	64398.5	0
comp10917_c0	0	0	0	0	0	0	comp10917_c0	-4.00258143422115	-0.673495155773272	1	1	64398.5	0
comp1091900_c0	1	1	2	0	1	0	comp1091900_c0	-0.536439745208603	-1.60577853379837	0.425588137205648	1	16318	0
comp10919_c0	0	0	0	1	0	0	comp10919_c0	-4.00258143422115	0.956864189221215	1	1	64398.5	0
comp1091_c0	0	0	0	0	0	0	comp1091_c0	-4.00258143422115	-0.673495155773272	1	1	64398.5	0
comp1091_c1	0	1	0	0	0	1	comp1091_c1	-1.42376659036621	0.204612427449407	1	1	64398.5	0
comp1092024_c0	0	1	0	2	0	1	comp1092024_c0	-0.754512604679742	1.54312039882234	0.667252246233604	1	29506	0
comp10920_c0	3	1	5	0	0	0	comp10920_c0	-4.00258143422115	-4.74845367416316	0.0225648933093456	0.778625255497541	2379	0
comp10922126_c0	0	0	0	0	0	0	comp10922126_c0	-4.00258143422115	-0.673495155773272	1	1	64398.5	0
comp1092219_c0	0	0	0	4	0	0	comp1092219_c0	-4.00258143422115	2.95686418922122	0.240637655950639	1	9466	0
comp1092276_c0	2	5	7	4	5	3	comp1092276_c0	2.10776094240928	0.0594359574029073	1	1	64398.5	0
comp10925_c0	0	0	0	0	0	0	comp10925_c0	-4.00258143422115	-0.673495155773272	1	1	64398.5	0
comp1092668_c0	1	0	0	0	0	2	comp1092668_c0	-0.941129333889881	1.23933791449675	0.999999999999997	1	43301.5	0
comp10926_c0	1	1	1	0	0	0	comp10926_c0	-4.00258143422115	-3.25697364036414	0.259280122863825	1	9942	0
comp1092701_c0	0	0	2	1	2	1	comp1092701_c0	-0.18560138048392	1.53422724727751	0.728422864200249	1	32342	0
comp1092776_c0	4	3	8	3	5	0	comp1092776_c0	1.8456405705556	-0.625492873582847	0.663530350835883	1	29117	0
comp10927_c0	0	0	0	0	0	0	comp10927_c0	-4.00258143422115	-0.673495155773272	1	1	64398.5	0
comp10928013_c0	0	0	0	0	0	0	comp10928013_c0	-4.00258143422115	-0.673495155773272	1	1	64398.5	0
comp10929_c0	0	1	1	2	2	1	comp10929_c0	0.0630778050915183	1.57351540930267	0.513610287338791	1	21379	0
comp10931_c0	0	0	0	0	0	0	comp10931_c0	-4.00258143422115	-0.673495155773272	1	1	64398.5	0
comp1093260_c0	2	0	0	0	0	0	comp1093260_c0	-4.00258143422115	-2.77853072096953	0.601920474771554	1	27445	0
comp1093293_c0	0	0	0	0	0	1	comp1093293_c0	-4.00258143422115	1.34437347969301	1	1	64398.5	0
comp10932_c0	1	1	2	2	0	1	comp10932_c0	0.141748558211005	-0.249401926959151	1	1	64398.5	0
comp1093499_c0	0	1	0	1	1	1	comp1093499_c0	-0.693489916044493	1.66516577609284	0.654556778227938	1	28897	0
comp1093576_c0	0	1	0	1	1	0	comp1093576_c0	-1.01920796573191	1.01372967671801	1	1	64398.5	0
comp10936_c0	1	0	1.93	3	0	3	comp10936_c0	0.413474305187353	1.33848984168251	0.388795162424441	1	15419	0
comp1093781_c0	0	1	1	5	2	2	comp1093781_c0	0.458947040088109	2.36525387929586	0.132203963517785	1	6273	0
comp10937_c0	5	6	2	6	2	6	comp10937_c0	2.21606719604454	0.226949694186645	0.90047566273677	1	37722	0
comp10939_c0	0	0	0	1	0	0	comp10939_c0	-4.00258143422115	0.956864189221215	1	1	64398.5	0
comp1093_c0	0	0	1	0	0	1	comp1093_c0	-1.63708769038209	0.631254627481169	1	1	64398.5	0
comp10940247_c0	0	0	0	0	1	0	comp10940247_c0	-4.00258143422115	1.32650484422673	1	1	64398.5	0
comp10942_c0	0	0	0	1	0	0	comp10942_c0	-4.00258143422115	0.956864189221215	0.999999999999994	1	40769.5	0
comp1094327_c0	0	2	0	2	1	1	comp1094327_c0	-0.0166785834532688	1.01878844127529	0.728525827791788	1	32347	0
comp10944_c0	0	1	4	0	1	1	comp10944_c0	0.0674327014338187	-0.795599463553207	0.73719549662829	1	32778	0
comp10947_c0	1	1	2	2	1	5	comp10947_c0	0.927533465300016	1.32216788721887	0.393789626382519	1	15564	0
comp10948_c0	0	0	0	0	0	0	comp10948_c0	-4.00258143422115	-0.673495155773272	1	1	64398.5	0
comp10948_c1	0	0	0	0	0	0	comp10948_c1	-4.00258143422115	-0.673495155773272	1	1	64398.5	0
comp1094936_c0	1	0	4	0	3	0	comp1094936_c0	0.351105216044683	-0.210943454862627	1	1	64398.5	0
comp1094974_c0	0	0	0	0	3	0	comp1094974_c0	-4.00258143422115	2.91146734494788	0.366984802900331	1	14608	0
comp1095021_c0	3	1	3	3	1	3	comp1095021_c0	1.21327316841251	0.232537749450694	1	1	64398.5	0
comp1095150_c0	0	0	0	0	2	0	comp1095150_c0	-4.00258143422115	2.32650484422673	0.585724826261509	1	25190	0
comp10951_c0	0	0	0	1	0	0	comp10951_c0	-4.00258143422115	0.956864189221215	1	1	64398.5	0
comp1095274_c0	0	0	1	0	0	1	comp1095274_c0	-1.63708769038209	0.631254627481169	1	1	64398.5	0
comp10953_c0	0	0	0	0	1	0	comp10953_c0	-4.00258143422115	1.32650484422673	0.999999999999999	1	45256.5	0
comp1095578_c0	3	1	2	6	4	1	comp1095578_c0	1.42173386733758	1.02081946129882	0.350337781685894	1	14012	0
comp10955_c0	2	2	1	1	1	1	comp10955_c0	0.42229177876563	-0.566397613527405	0.764030226112888	1	33671	0
comp1095633_c0	0	1	2	0	2	6	comp1095633_c0	0.731498423785001	1.88518949200197	0.293622994693574	1	11625	0
comp1095650_c0	0	1	2	2	0	0	comp1095650_c0	-0.460032994664641	-0.497873344897317	1	1	64398.5	0
comp1095672_c0	6	4	4	3	4	3	comp1095672_c0	2.0214089427072	-0.268670452608714	0.885330237374558	1	37330	0
comp10958_c0	0	0	0	0	1	1	comp10958_c0	-4.00258143422115	2.33546682599173	0.520528918007927	1	21827	0
comp1095_c0	0	0	0	1	0	0	comp1095_c0	-4.00258143422115	0.956864189221215	0.999999999999996	1	42211.5	0
comp1095_c1	0	0	3	1	1	0	comp1095_c1	-0.440047815387211	-0.144590623971383	1	1	64398.5	0
comp10961_c0	0	0	0	0	0	0	comp10961_c0	-4.00258143422115	-0.673495155773272	1	1	64398.5	0
comp10962_c0	0	0	0	1	3	1	comp10962_c0	-4.00258143422115	3.58545722602841	0.0982740841189746	1	5108	0
comp1096463_c0	0	1	0	0	0	1	comp1096463_c0	-1.42376659036621	0.204612427449407	1	1	64398.5	0
comp10964_c0	0	1	1	0	4	0	comp10964_c0	-0.0315044558338025	1.38435088745203	0.57712602737062	1	23680	0
comp10965_c0	0	0	0	0	0	0	comp10965_c0	-4.00258143422115	-0.673495155773272	1	1	64398.5	0
comp1096667_c0	2	3	0	0	1	7	comp1096667_c0	1.22919167153535	0.894252876116872	0.595771676052185	1	26919	0
comp10966_c0	0	0	0	0	0	0	comp10966_c0	-4.00258143422115	-0.673495155773272	1	1	64398.5	0
comp10967693_c0	0	0	0	1	0	0	comp10967693_c0	-4.00258143422115	0.956864189221215	0.999999999999998	1	44509	0
comp10968635_c0	0	0	0	1	0	0	comp10968635_c0	-4.00258143422115	0.956864189221215	1	1	64398.5	0
comp10972_c0	0	3	1	3	1	1	comp10972_c0	0.577501862020571	0.397995110052135	0.999999999999999	1	45971.5	0
comp10975030_c0	0	0	0	1	0	0	comp10975030_c0	-4.00258143422115	0.956864189221215	1	1	64398.5	0
comp10975_c0	0	1	0	1	0	0	comp10975_c0	-1.61752123560211	-0.182896863022386	1	1	64398.5	0
comp10976_c0	0	0	0	0	0	0	comp10976_c0	-4.00258143422115	-0.673495155773272	1	1	64398.5	0
comp1097741_c0	10	7	2	2	5	8	comp1097741_c0	2.59851633388098	-0.130495775488004	0.921311664254902	1	38184	0
comp10979_c0	0	0	0	0	0	0	comp10979_c0	-4.00258143422115	-0.673495155773272	1	1	64398.5	0
comp1097_c0	0	0	2	0	0	1	comp1097_c0	-1.13708769038209	-0.368745372518831	1	1	64398.5	0
comp10981_c0	0	1	1	1	0	0	comp10981_c0	-1.21632478333656	-0.985289767553481	0.999999999999996	1	42211.5	0
comp10982_c0	6	5	21	18	7	7	comp10982_c0	3.33490676236472	0.268174243224907	0.781724800412933	1	34366	0
comp1098313_c0	0	0	2	3	1	1	comp1098313_c0	-0.0881077935380186	1.72921442116932	0.525311300446477	1	22293	0
comp1098394_c0	0	0	0	0	0	0	comp1098394_c0	-4.00258143422115	-0.673495155773272	1	1	64398.5	0
comp10986439_c0	0	0	0	0	0	0	comp10986439_c0	-4.00258143422115	-0.673495155773272	1	1	64398.5	0
comp1098650_c0	0	0	0	0	2	2	comp1098650_c0	-4.00258143422115	3.33546682599173	0.110740051847508	1	5540	0
comp1098822_c0	2	2	3	2	0	0	comp1098822_c0	0.196796644528149	-1.8115326232829	0.371039172427002	1	14977	0
comp1098889_c0	10	5	14	1	1	5	comp1098889_c0	2.28095315803252	-1.69413785221826	0.0546217440022834	1	3706	0
comp10990_c0	0	0	0	0	0	0	comp10990_c0	-4.00258143422115	-0.673495155773272	1	1	64398.5	0
comp10990_c1	0	1	0	1	0	0	comp10990_c1	-1.61752123560211	-0.182896863022386	1	1	64398.5	0
comp1099293_c0	0	0	0	0	3	0	comp1099293_c0	-4.00258143422115	2.91146734494788	0.36698961555072	1	14609	0
comp10992_c0	5	3	1	3	3	1	comp10992_c0	1.4531705774259	-0.258588529618093	0.854618785104149	1	36514	0
comp1099325_c0	6	1	4	9	2	2	comp1099325_c0	1.9452406043704	0.347284165386819	0.779870263425409	1	34300	0
comp10993_c0	0	1	0	0	0	0	comp10993_c0	-4.00258143422115	-1.81325620801687	0.999999999999998	1	43687	0
comp1099483_c0	0	4	2	3	4	3	comp1099483_c0	1.4086384293372	0.9568705741313	0.481338198371554	1	18100	0
comp10994_c0	0	0	0	0	0	0	comp10994_c0	-4.00258143422115	-0.673495155773272	1	1	64398.5	0
comp1099587_c0	1	5	0	0	85	0	comp1099587_c0	3.06161088689934	4.01690207426116	0.00544481516834893	0.317857492203279	1406	0
comp10995_c0	1	0	1	0	0	0	comp10995_c0	-4.00258143422115	-2.59583995738909	0.500332915596061	1	19068	0
comp10996_c0	0	1	0	0	1	6	comp10996_c0	-0.0213587054897171	3.00942819720239	0.128114204137776	1	6166	0
comp10997_c0	0	5	1	0	0	1	comp10997_c0	-0.162739799041005	-2.317441155201	0.240208018788325	1	9442	0
comp10998_c0	0	0	0	0	0	0	comp10998_c0	-4.00258143422115	-0.673495155773272	1	1	64398.5	0
comp1099948_c0	7	2	0	0	0	0	comp1099948_c0	-4.00258143422115	-4.95624505206225	0.0248118689580728	0.817304098493518	2492	0
comp10999_c0	0	0	0	0	0	0	comp10999_c0	-4.00258143422115	-0.673495155773272	1	1	64398.5	0
comp109_c0	0	0	0	1	0	0	comp109_c0	-4.00258143422115	0.956864189221215	1	1	64398.5	0
comp1100153_c0	1	3	0	0	0	1	comp1100153_c0	-0.42806825374389	-1.78678424579523	0.459855618379376	1	17588	0
comp11001_c0	1	0	1	2	1	2	comp11001_c0	0.0551418241494505	1.5972617577363	0.513654752686619	1	21385	0
comp1100364_c0	0	0	0	0	0	0	comp1100364_c0	-4.00258143422115	-0.673495155773272	1	1	64398.5	0
comp11004571_c0	1	0	0	0	0	0	comp11004571_c0	-4.00258143422115	-1.77853072096953	1	1	64398.5	0
comp1100521_c0	13	3	9	0	1	4	comp1100521_c0	1.97770601548512	-1.96158872617445	0.0510143133128698	1	3578	0
comp1100571_c0	3	1	1	2	2	2	comp1100571_c0	0.918629625117768	0.44092669376832	0.999999999999998	1	44098	0
comp11007_c0	0	1	0	0	0	0	comp11007_c0	-4.00258143422115	-1.81325620801687	1	1	64398.5	0
comp1100804_c0	1	2	1	13	3	1	comp1100804_c0	1.42247838227214	2.10633512625263	0.069068988028961	1	4163	0
comp1100979_c0	0	4	1.98	3	0	0	comp1100979_c0	0.401139507990316	-1.05029334876492	0.623960044577457	1	27931	0
comp1100_c0	0	0	1	0	0	0	comp1100_c0	-4.00258143422115	-1.38661400798511	1	1	64398.5	0
comp1101104_c0	1	0	2	1	0	1	comp1101104_c0	-0.363598291372338	-0.277289966640418	1	1	64398.5	0
comp11011407_c0	1	0	0	0	0	0	comp11011407_c0	-4.00258143422115	-1.77853072096953	1	1	64398.5	0
comp1101152_c0	5	8	11	7	0	1	comp1101152_c0	2.10812867681379	-1.52514804539054	0.122212818688423	1	5997	0
comp11011_c0	0	1	1	0	0	1	comp11011_c0	-1.02257013810066	-0.597780477081689	1	1	64398.5	0
comp11012_c0	0	0	0	1	3	0	comp11012_c0	-4.00258143422115	3.24258980732198	0.195367759835002	1	8401	0
comp11013_c0	0	0	1	0	0	0	comp11013_c0	-4.00258143422115	-1.38661400798511	1	1	64398.5	0
comp11014_c0	0	0	0	1	0	0	comp11014_c0	-4.00258143422115	0.956864189221215	1	1	64398.5	0
comp11015_c0	1	0	2	0	0	2	comp11015_c0	-0.273206842346818	-0.0965070685893781	0.999999999999998	1	44221	0
comp11017_c0	0	0	0	3	0	0	comp11017_c0	-4.00258143422115	2.54182668994237	0.370159202837835	1	14903	0
comp11018_c0	0	1	0	0	0	0	comp11018_c0	-4.00258143422115	-1.81325620801687	1	1	64398.5	0
comp11021242_c0	0	0	0	0	0	0	comp11021242_c0	-4.00258143422115	-0.673495155773272	1	1	64398.5	0
comp11022_c0	0	0	2	1	1	1	comp11022_c0	-0.406811016060374	1.0918079761246	1	1	64398.5	0
comp1102422_c0	1	1	0	0	0	0	comp1102422_c0	-4.00258143422115	-2.79599794173096	0.512485858111564	1	21131	0
comp11024261_c0	0	0	0	0	0	0	comp11024261_c0	-4.00258143422115	-0.673495155773272	1	1	64398.5	0
comp11024_c0	0	0	0	0	4	1	comp11024_c0	-4.00258143422115	3.65202441516727	0.0814913913386225	1	4565	0
comp11025_c0	0	0	0	1	0	0	comp11025_c0	-4.00258143422115	0.956864189221215	0.999999999999996	1	42296	0
comp110279_c0	6	5	6	6	4	4	comp110279_c0	2.36905077946739	-0.0846776405904603	1	1	64398.5	0
comp11027_c0	0	0	0	0	0	0	comp11027_c0	-4.00258143422115	-0.673495155773272	1	1	64398.5	0
comp11028_c0	0	0	0	0	0	0	comp11028_c0	-4.00258143422115	-0.673495155773272	1	1	64398.5	0
comp11030_c0	0	0	0	0	0	0	comp11030_c0	-4.00258143422115	-0.673495155773272	1	1	64398.5	0
comp1103142_c0	0	0	0	0	3	1	comp1103142_c0	-4.00258143422115	3.33099279404595	0.12181046074985	1	5975	0
comp11032_c0	0	0	1	0	0	0	comp11032_c0	-4.00258143422115	-1.38661400798511	1	1	64398.5	0
comp11034384_c0	0	0	0	0	0	0	comp11034384_c0	-4.00258143422115	-0.673495155773272	1	1	64398.5	0
comp11034643_c0	0	0	0	0	0	0	comp11034643_c0	-4.00258143422115	-0.673495155773272	1	1	64398.5	0
comp11034663_c0	0	0	0	0	0	0	comp11034663_c0	-4.00258143422115	-0.673495155773272	1	1	64398.5	0
comp1103577_c0	2	0	0	0	0	0	comp1103577_c0	-4.00258143422115	-2.77853072096953	0.601895082060656	1	27444	0
comp11035978_c0	0	0	0	0	0	1	comp11035978_c0	-4.00258143422115	1.34437347969301	0.999999999999994	1	41010	0
comp11037_c0	0	0	0	0	0	0	comp11037_c0	-4.00258143422115	-0.673495155773272	1	1	64398.5	0
comp11038_c0	0	0	0	0	0	0	comp11038_c0	-4.00258143422115	-0.673495155773272	1	1	64398.5	0
comp11038_c1	0	1	0	0	0	0	comp11038_c1	-4.00258143422115	-1.81325620801687	1	1	64398.5	0
comp11040_c0	0	0	0	2	2	0	comp11040_c0	-4.00258143422115	3.15349072896161	0.177248517900537	1	7646	0
comp1104209_c0	0	2	0	1	0	2	comp1104209_c0	-0.190270812869538	0.671603982442753	1	1	64398.5	0
comp110425_c0	3	0	7	2	1	4	comp110425_c0	1.44050405450573	-0.115695620998207	0.999999999999999	1	45095	0
comp11042_c0	2	0	3	0	0	1	comp11042_c0	-0.391254634244132	-1.86041148479475	0.446012245973901	1	17046	0
comp11043_c0	0	0	0	0	0	0	comp11043_c0	-4.00258143422115	-0.673495155773272	1	1	64398.5	0
comp1104521_c0	0	0	1	2	1	0	comp1104521_c0	-0.97135338096553	1.96272324631429	0.666983554851148	1	29383	0
comp11045_c0	0	0	0	0	1	0	comp11045_c0	-4.00258143422115	1.32650484422673	1	1	46326	0
comp11046_c0	2	3	2	0	1	1	comp11046_c0	0.415357216668512	-1.49144849402259	0.259541017464001	1	9977	0
comp11047_c0	1	0	0	0	0	0	comp11047_c0	-4.00258143422115	-1.77853072096953	1	1	64398.5	0
comp1104843_c0	0	0	0	0	0	0	comp1104843_c0	-4.00258143422115	-0.673495155773272	1	1	64398.5	0
comp11049_c0	0	0	1	0	1	2	comp11049_c0	-0.847572267701255	2.21028547284284	0.671878781808236	1	29967	0
comp1104_c0	0	1	3	0	0	0	comp1104_c0	-4.00258143422115	-3.50567185492116	0.307660929983058	1	12895	0
comp1105030_c0	0	2	0	1	2	1	comp1105030_c0	0.0277197195319607	1.10758504724575	0.731270461793547	1	32520	0
comp11050680_c0	0	0	0	0	0	0	comp11050680_c0	-4.00258143422115	-0.673495155773272	1	1	64398.5	0
comp1105100_c0	0	0	0	1	1	1	comp1105100_c0	-4.00258143422115	2.80492682833644	0.268090136505227	1	10215	0
comp11051_c0	0	0	0	1	0	1	comp11051_c0	-4.00258143422115	2.16359058164197	0.511648642453279	1	20629	0
comp11052574_c0	0	0	0	0	0	0	comp11052574_c0	-4.00258143422115	-0.673495155773272	1	1	64398.5	0
comp11055403_c0	0	0	0	0	0	0	comp11055403_c0	-4.00258143422115	-0.673495155773272	1	1	64398.5	0
comp1105598_c0	2	2	5	5	5	1	comp1105598_c0	1.68956355990061	0.551919914131999	0.633790664512065	1	28193	0
comp1105601_c0	1	0	0	0	0	0	comp1105601_c0	-4.00258143422115	-1.77853072096953	1	1	64398.5	0
comp1105792_c0	3	1	2	2	0	0	comp1105792_c0	0.101177234787436	-1.62029380380147	0.37984767402027	1	15202	0
comp11062_c0	1	2	0	1	0	1	comp11062_c0	-0.227418059686578	-0.549650430011939	1	1	64398.5	0
comp11066_c0	0	0	0	0	0	0	comp11066_c0	-4.00258143422115	-0.673495155773272	1	1	64398.5	0
comp1106935_c0	0	0	0	0	0	0	comp1106935_c0	-4.00258143422115	-0.673495155773272	1	1	64398.5	0
comp1107054_c0	0	2	0	0	9	2	comp1107054_c0	0.79864757493417	2.64944075805017	0.0769860487746667	1	4404	0
comp11071_c0	0	0	0	0	0	0	comp11071_c0	-4.00258143422115	-0.673495155773272	1	1	64398.5	0
comp1107250_c0	0	0	2	2	0	0	comp1107250_c0	-0.830842335617988	0.243745337009377	1	1	64398.5	0
comp1107267_c0	0	0	0	1	0	0	comp1107267_c0	-4.00258143422115	0.956864189221215	0.999999999999998	1	44509	0
comp1107267_c1	0	0	0	1	0	0	comp1107267_c1	-4.00258143422115	0.956864189221215	0.999999999999998	1	43817	0
comp11075_c0	0	0	1	0	1	0	comp11075_c0	-1.64602200811523	0.613385992014889	1	1	64398.5	0
comp1107606_c0	0	0	0	0	0	0	comp1107606_c0	-4.00258143422115	-0.673495155773272	1	1	64398.5	0
comp11078_c0	0	0	0	0	0	0	comp11078_c0	-4.00258143422115	-0.673495155773272	1	1	64398.5	0
comp1107_c0	0	0	0	0	0	0	comp1107_c0	-4.00258143422115	-0.673495155773272	1	1	64398.5	0
comp11080_c0	4	2	0	4	3	2	comp11080_c0	1.35906499869532	0.646465017991041	0.580942417590449	1	24138	0
comp110828_c0	92	35	211	219	16	23	comp110828_c0	6.48949291934518	-0.24586466140489	0.759095741506594	1	33545	0
comp11084_c0	0	0	0	0	0	8	comp11084_c0	-4.00258143422115	4.34437347969301	0.04542811874337	1	3358	0
comp11085_c0	0	0	0	0	0	0	comp11085_c0	-4.00258143422115	-0.673495155773272	1	1	64398.5	0
comp11086405_c0	0	0	0	0	0	0	comp11086405_c0	-4.00258143422115	-0.673495155773272	1	1	64398.5	0
comp1109026_c0	0	1	0	1	13	3	comp1109026_c0	0.602981492088785	4.2581085923594	0.00578020880858551	0.329813332074593	1439	0
comp110917_c0	3	2	2	3	2	2	comp110917_c0	1.24122806409186	0.170967790160595	1	1	64398.5	0
comp1109389_c0	0	3	0	0	0	0	comp1109389_c0	-4.00258143422115	-3.39821870873803	0.371069975368064	1	14985	0
comp11093_c0	1	0	2	0	0	1	comp11093_c0	-0.773206842346818	-1.09650706858938	0.66756575715208	1	29597	0
comp11096540_c0	0	0	0	0	1	0	comp11096540_c0	-4.00258143422115	1.32650484422673	1	1	64398.5	0
comp11100_c0	0	0	0	0	0	0	comp11100_c0	-4.00258143422115	-0.673495155773272	1	1	64398.5	0
comp1110219_c0	0	0	0	1	0	0	comp1110219_c0	-4.00258143422115	0.956864189221215	1	1	64398.5	0
comp11102_c0	0	0	0	0	0	0	comp11102_c0	-4.00258143422115	-0.673495155773272	1	1	64398.5	0
comp11103_c0	0	0	0	0	1	0	comp11103_c0	-4.00258143422115	1.32650484422673	1	1	64398.5	0
comp11106821_c0	0	1	0	0	0	2	comp11106821_c0	-0.923766590366211	1.20461242744941	1	1	64398.5	0
comp11106_c0	0	0	0	0	0	0	comp11106_c0	-4.00258143422115	-0.673495155773272	1	1	64398.5	0
comp1110700_c0	0	1	1	1	0	0	comp1110700_c0	-1.21632478333656	-0.985289767553481	1	1	64398.5	0
comp11107_c0	0	0	0	0	1	0	comp11107_c0	-4.00258143422115	1.32650484422673	0.999999999999999	1	45256.5	0
comp1110816_c0	0	2	7	4	3	0	comp1110816_c0	1.29601229307623	-0.0550036572261738	1	1	64398.5	0
comp11109_c0	0	0	1	0	0	0	comp11109_c0	-4.00258143422115	-1.38661400798511	1	1	64398.5	0
comp11111304_c0	0	0	0	0	0	0	comp11111304_c0	-4.00258143422115	-0.673495155773272	1	1	64398.5	0
comp1111138_c0	1	4	2	5	0	0	comp1111138_c0	0.889678756696938	-0.55344065784575	0.837735932247289	1	36041	0
comp1111190_c0	0	1	0	0	0	0	comp1111190_c0	-4.00258143422115	-1.81325620801687	1	1	64398.5	0
comp1111345_c0	0	0	2	0	1	0	comp1111345_c0	-1.14602200811523	-0.38661400798511	0.999999999999995	1	41494	0
comp1111371_c0	0	0	1	1	0	0	comp1111371_c0	-1.83084233561799	0.243745337009377	1	1	64398.5	0
comp11115_c0	0	1	0	0	0	0	comp11115_c0	-4.00258143422115	-1.81325620801687	0.999999999999998	1	43971.5	0
comp11117_c0	2	0	0	2	0	0	comp11117_c0	-0.634883979125777	-0.148171375975045	1	1	64398.5	0
comp11119_c0	2	1	1	1	2	0	comp11119_c0	0.246342137967177	-0.227432464906272	1	1	64398.5	0
comp1111_c0	0	0	0	0	0	0	comp1111_c0	-4.00258143422115	-0.673495155773272	1	1	64398.5	0
comp11121_c0	1	1	4	0	0	1	comp11121_c0	-0.269734277457997	-2.10345219836702	0.288329453607302	1	10944	0
comp1112277_c0	0	1	1	0	0	1	comp1112277_c0	-1.02257013810066	-0.597780477081689	1	1	64398.5	0
comp11122_c0	1	0	0	0	0	0	comp11122_c0	-4.00258143422115	-1.77853072096953	0.999999999999998	1	44098	0
comp11123_c0	1	6	2	3	1	0	comp11123_c0	0.97399588736036	-1.16261013468932	0.414257337714114	1	16013	0
comp11124_c0	0	0	4	0	0	0	comp11124_c0	-4.00258143422115	-3.38661400798511	0.363424413644838	1	14277	0
comp11126_c0	0	0	0	0	0	0	comp11126_c0	-4.00258143422115	-0.673495155773272	1	1	64398.5	0
comp11126_c1	0	0	0	0	0	0	comp11126_c1	-4.00258143422115	-0.673495155773272	1	1	64398.5	0
comp11127_c0	0	0	0	0	0	3	comp11127_c0	-4.00258143422115	2.92933598041416	0.363718125298921	1	14408	0
comp11130702_c0	0	0	0	0	0	0	comp11130702_c0	-4.00258143422115	-0.673495155773272	1	1	64398.5	0
comp11130_c0	0	0	0	0	1	0	comp11130_c0	-4.00258143422115	1.32650484422673	1	1	64398.5	0
comp1113168_c0	0	0	0	1	1	0	comp1113168_c0	-4.00258143422115	2.15349072896161	0.510937895276319	1	19913	0
comp11131_c0	0	0	1	0	0	0	comp11131_c0	-4.00258143422115	-1.38661400798511	1	1	64398.5	0
comp1113364_c0	0	0	1	3	0	0	comp1113364_c0	-1.03836108525741	1.82870783773053	0.703552439984678	1	31399	0
comp11134357_c0	0	0	1	0	0	0	comp11134357_c0	-4.00258143422115	-1.38661400798511	1	1	64398.5	0
comp1113457_c0	1	0	2	0	0	0	comp1113457_c0	-4.00258143422115	-3.11437570405566	0.293504964944515	1	11562	0
comp1113767_c0	0	0	0	3	0	0	comp1113767_c0	-4.00258143422115	2.54182668994237	0.370131530555242	1	14896	0
comp11137_c0	3	5	4	7	1	2	comp11137_c0	1.82958942268794	-0.182410195477154	1	1	64398.5	0
comp11139_c0	0	0	0	0	0	0	comp11139_c0	-4.00258143422115	-0.673495155773272	1	1	64398.5	0
comp11142296_c0	0	0	0	0	1	0	comp11142296_c0	-4.00258143422115	1.32650484422673	1	1	64398.5	0
comp11145696_c0	0	0	1	0	0	0	comp11145696_c0	-4.00258143422115	-1.38661400798511	1	1	64398.5	0
comp11147662_c0	0	0	0	0	0	0	comp11147662_c0	-4.00258143422115	-0.673495155773272	1	1	64398.5	0
comp11147961_c0	0	0	0	0	0	0	comp11147961_c0	-4.00258143422115	-0.673495155773272	1	1	64398.5	0
comp11148725_c0	0	0	1	0	0	0	comp11148725_c0	-4.00258143422115	-1.38661400798511	1	1	64398.5	0
comp11148867_c0	0	0	0	0	1	0	comp11148867_c0	-4.00258143422115	1.32650484422673	1	1	64398.5	0
comp11149718_c0	0	1	0	0	0	0	comp11149718_c0	-4.00258143422115	-1.81325620801687	1	1	64398.5	0
comp11149_c0	4	0	1	1	0	2	comp11149_c0	0.418167887628153	-0.545273418552628	0.787134262531033	1	34523	0
comp11150243_c0	0	0	0	0	0	1	comp11150243_c0	-4.00258143422115	1.34437347969301	0.999999999999998	1	44371	0
comp11150_c0	1	0	0	0	1	2	comp11150_c0	-0.651613911209044	1.81836875985842	0.672225028938216	1	30122	0
comp11151353_c0	0	0	0	0	0	0	comp11151353_c0	-4.00258143422115	-0.673495155773272	1	1	64398.5	0
comp1115171_c0	0	0	1	0	0	0	comp1115171_c0	-4.00258143422115	-1.38661400798511	1	1	64398.5	0
comp11153157_c0	0	0	0	0	1	0	comp11153157_c0	-4.00258143422115	1.32650484422673	1	1	64398.5	0
comp11154808_c0	0	0	0	0	0	0	comp11154808_c0	-4.00258143422115	-0.673495155773272	1	1	64398.5	0
comp11154_c0	0	1	1	1	0	0	comp11154_c0	-1.21632478333656	-0.985289767553481	0.99999999999999	1	39922.5	0
comp11155988_c0	0	1	0	0	1	0	comp11155988_c0	-1.43270090809935	0.186743791983127	1	1	64398.5	0
comp1115605_c0	0	0	0	2	1	0	comp1115605_c0	-4.00258143422115	2.67584209852613	0.292389435904371	1	11282	0
comp11158_c0	1	0	0	0	1	0	comp11158_c0	-1.45006365162302	0.221469279030468	1	1	64398.5	0
comp11159682_c0	0	1	0	0	0	0	comp11159682_c0	-4.00258143422115	-1.81325620801687	0.999999999999999	1	44936.5	0
comp11160026_c0	0	0	0	0	0	0	comp11160026_c0	-4.00258143422115	-0.673495155773272	1	1	64398.5	0
comp1116054_c0	0	6	4	2	0	0	comp1116054_c0	0.465512329543441	-2.34896399331348	0.172965307746446	1	7471	0
comp11160_c0	0	0	0	0	0	0	comp11160_c0	-4.00258143422115	-0.673495155773272	1	1	64398.5	0
comp11161122_c0	0	0	0	0	0	0	comp11161122_c0	-4.00258143422115	-0.673495155773272	1	1	64398.5	0
comp1116169_c0	0	1	2	1	1	1	comp1116169_c0	-0.0360016751070274	0.35018929421791	1	1	64398.5	0
comp11163856_c0	0	1	0	0	0	0	comp11163856_c0	-4.00258143422115	-1.81325620801687	0.999999999999999	1	45971.5	0
comp11164234_c0	0	0	0	0	0	0	comp11164234_c0	-4.00258143422115	-0.673495155773272	1	1	64398.5	0
comp11164_c0	0	1	1	0	0	0	comp11164_c0	-4.00258143422115	-2.61564911254797	0.500332915596061	1	19068	0
comp11165064_c0	0	0	0	2	0	0	comp11165064_c0	-4.00258143422115	1.95686418922122	0.584115675113712	1	24657	0
comp11165_c0	1	0	1	2	2	3	comp11165_c0	0.318219749849165	2.12341760913573	0.182645414074472	1	7927	0
comp11166837_c0	1	0	0	0	0	0	comp11166837_c0	-4.00258143422115	-1.77853072096953	1	1	64398.5	0
comp11166841_c0	0	0	0	0	0	0	comp11166841_c0	-4.00258143422115	-0.673495155773272	1	1	64398.5	0
comp11168_c0	0	0	0	0	3	0	comp11168_c0	-4.00258143422115	2.91146734494788	0.366971317579707	1	14607	0
comp11169857_c0	0	0	0	0	0	0	comp11169857_c0	-4.00258143422115	-0.673495155773272	1	1	64398.5	0
comp11169_c0	0	1	0	1	1	1	comp11169_c0	-0.693489916044493	1.66516577609284	0.654558894560963	1	28898	0
comp1117024_c0	2	0	1	1	0	0	comp1117024_c0	-0.901996917076422	-1.61394550007375	0.67252737356985	1	30171	0
comp1117089_c0	0	2	7	1	1	1	comp1117089_c0	0.731303546845621	-1.18442114968739	0.354706703444779	1	14084	0
comp11170971_c0	0	0	0	0	1	0	comp11170971_c0	-4.00258143422115	1.32650484422673	1	1	64398.5	0
comp111710_c0	53	18	102	74	23	17	comp111710_c0	5.46392618916673	-0.392263134461605	0.572489376359367	1	23573	0
comp11171619_c0	0	0	0	0	0	0	comp11171619_c0	-4.00258143422115	-0.673495155773272	1	1	64398.5	0
comp11171821_c0	1	0	0	0	0	0	comp11171821_c0	-4.00258143422115	-1.77853072096953	1	1	64398.5	0
comp11172599_c0	0	0	0	0	0	0	comp11172599_c0	-4.00258143422115	-0.673495155773272	1	1	64398.5	0
comp11172602_c0	1	0	0	0	0	0	comp11172602_c0	-4.00258143422115	-1.77853072096953	1	1	64398.5	0
comp11172919_c0	0	1	1	0	0	0	comp11172919_c0	-4.00258143422115	-2.61564911254797	0.500332915596061	1	19068	0
comp11172_c0	0	1	0	0	1	1	comp11172_c0	-0.928219917216849	1.19570577374813	1	1	64398.5	0
comp11174162_c0	0	0	0	0	0	0	comp11174162_c0	-4.00258143422115	-0.673495155773272	1	1	64398.5	0
comp11174_c0	0	0	0	1	0	0	comp11174_c0	-4.00258143422115	0.956864189221215	1	1	64398.5	0
comp11176_c0	1	0	0	0	0	1	comp11176_c0	-1.44112933388988	0.239337914496747	1	1	64398.5	0
comp11178042_c0	0	0	0	0	1	0	comp11178042_c0	-4.00258143422115	1.32650484422673	1	1	64398.5	0
comp11179479_c0	0	0	0	1	0	0	comp11179479_c0	-4.00258143422115	0.956864189221215	1	1	64398.5	0
comp11180647_c0	0	0	1	0	0	0	comp11180647_c0	-4.00258143422115	-1.38661400798511	1	1	64398.5	0
comp11182_c0	2	3	0	0	0	0	comp11182_c0	-4.00258143422115	-4.1213942455847	0.110059290009379	1	5470	0
comp11183837_c0	1	0	0	0	0	0	comp11183837_c0	-4.00258143422115	-1.77853072096953	0.999999999999997	1	42973.5	0
comp11183_c0	0	0	1	0	0	0	comp11183_c0	-4.00258143422115	-1.38661400798511	1	1	64398.5	0
comp11184700_c0	0	1	1	0	0	0	comp11184700_c0	-4.00258143422115	-2.61564911254797	0.500332915596061	1	19068	0
comp1118613_c0	0	0	0	0	0	0	comp1118613_c0	-4.00258143422115	-0.673495155773272	1	1	64398.5	0
comp11186530_c0	0	0	1	0	0	0	comp11186530_c0	-4.00258143422115	-1.38661400798511	1	1	64398.5	0
comp11187885_c0	0	0	0	0	0	1	comp11187885_c0	-4.00258143422115	1.34437347969301	1	1	64398.5	0
comp11188306_c0	0	0	0	0	0	0	comp11188306_c0	-4.00258143422115	-0.673495155773272	1	1	64398.5	0
comp11188958_c0	0	0	0	0	0	0	comp11188958_c0	-4.00258143422115	-0.673495155773272	1	1	64398.5	0
comp11189064_c0	0	0	0	0	0	0	comp11189064_c0	-4.00258143422115	-0.673495155773272	1	1	64398.5	0
comp11190_c0	1	0	0	2	4	0	comp11190_c0	-0.214086192812107	2.69342419665229	0.216457484880841	1	8912	0
comp11192596_c0	1	0	0	0	0	0	comp11192596_c0	-4.00258143422115	-1.77853072096953	1	1	64398.5	0
comp11192_c0	1	0	1	0	0	1	comp11192_c0	-1.0324747156801	-0.577971321922808	1	1	64398.5	0
comp11193829_c0	0	0	0	0	1	0	comp11193829_c0	-4.00258143422115	1.32650484422673	1	1	64398.5	0
comp11195070_c0	0	0	0	0	1	1	comp11195070_c0	-4.00258143422115	2.33546682599173	0.520515883834516	1	21819	0
comp11195156_c0	0	0	0	0	0	0	comp11195156_c0	-4.00258143422115	-0.673495155773272	1	1	64398.5	0
comp11195468_c0	0	0	1	0	0	0	comp11195468_c0	-4.00258143422115	-1.38661400798511	1	1	64398.5	0
comp11195674_c0	0	0	0	0	0	0	comp11195674_c0	-4.00258143422115	-0.673495155773272	1	1	64398.5	0
comp11195_c0	0	3	1	1	0	0	comp11195_c0	-0.665232680059398	-2.0874739741078	0.466106523401054	1	17797	0
comp11199_c0	2	0	3	1	0	0	comp11199_c0	-0.585009279480028	-2.24792077526654	0.444617796038872	1	16968	0
comp111_c0	1	0	1	1	0	0	comp111_c0	-1.226229360916	-0.9654806123946	0.999999999999993	1	40392	0
comp111_c1	4	0	4	4	2	0	comp111_c1	1.13325959373646	-0.246502703089685	0.999999999999999	1	45386.5	0
comp11200724_c0	0	0	0	0	0	0	comp11200724_c0	-4.00258143422115	-0.673495155773272	1	1	64398.5	0
comp11202093_c0	0	0	0	0	0	0	comp11202093_c0	-4.00258143422115	-0.673495155773272	1	1	64398.5	0
comp11203209_c0	0	0	0	0	0	1	comp11203209_c0	-4.00258143422115	1.34437347969301	1	1	64398.5	0
comp11203410_c0	0	0	2	0	0	0	comp11203410_c0	-4.00258143422115	-2.38661400798511	0.59449144301829	1	26893	0
comp11203533_c0	0	1	0	0	1	0	comp11203533_c0	-1.43270090809935	0.186743791983127	1	1	64398.5	0
comp11204_c0	1	0	2	0	1	1	comp11204_c0	-0.277660169197457	-0.105413722290656	1	1	64398.5	0
comp11205021_c0	0	1	0	0	0	0	comp11205021_c0	-4.00258143422115	-1.81325620801687	0.999999999999998	1	43576.5	0
comp11205199_c0	0	0	1	1	0	0	comp11205199_c0	-1.83084233561799	0.243745337009377	1	1	64398.5	0
comp11205951_c0	0	0	0	0	0	0	comp11205951_c0	-4.00258143422115	-0.673495155773272	1	1	64398.5	0
comp11206301_c0	0	0	0	1	0	0	comp11206301_c0	-4.00258143422115	0.956864189221215	0.999999999999996	1	41944.5	0
comp11207048_c0	0	0	0	0	1	0	comp11207048_c0	-4.00258143422115	1.32650484422673	1	1	46584.5	0
comp11207295_c0	0	0	0	0	0	0	comp11207295_c0	-4.00258143422115	-0.673495155773272	1	1	64398.5	0
comp11207540_c0	0	0	0	0	0	0	comp11207540_c0	-4.00258143422115	-0.673495155773272	1	1	64398.5	0
comp11207_c0	0	2	0	0	0	3	comp11207_c0	-0.131285340005632	0.789574928170563	0.999999999999993	1	40392	0
comp1120874_c0	0	0	0	0	11	2	comp1120874_c0	-4.00258143422115	5.02970802945333	0.00534233243714688	0.314743797031521	1393	0
comp11208827_c0	0	0	1	0	0	0	comp11208827_c0	-4.00258143422115	-1.38661400798511	1	1	64398.5	0
comp11208_c0	0	0	0	0	1	0	comp11208_c0	-4.00258143422115	1.32650484422673	1	1	64398.5	0
comp11209184_c0	0	0	0	0	0	0	comp11209184_c0	-4.00258143422115	-0.673495155773272	1	1	64398.5	0
comp11209577_c0	0	0	0	0	0	0	comp11209577_c0	-4.00258143422115	-0.673495155773272	1	1	64398.5	0
comp11209878_c0	0	1	0	1	0	0	comp11209878_c0	-1.61752123560211	-0.182896863022386	1	1	64398.5	0
comp11210844_c0	0	0	0	0	0	0	comp11210844_c0	-4.00258143422115	-0.673495155773272	1	1	64398.5	0
comp1121153_c0	0	1	1	0	0	0	comp1121153_c0	-4.00258143422115	-2.61564911254797	0.500332915596061	1	19068	0
comp11211_c0	0	0	0	0	0	0	comp11211_c0	-4.00258143422115	-0.673495155773272	1	1	64398.5	0
comp11212330_c0	0	1	0	0	0	0	comp11212330_c0	-4.00258143422115	-1.81325620801687	1	1	64398.5	0
comp11212_c0	4	1	2	0	1	1	comp11212_c0	0.410010012585861	-1.48075408585729	0.270298625371495	1	10382	0
comp11217478_c0	0	0	1	1	0	0	comp11217478_c0	-1.83084233561799	0.243745337009377	1	1	64398.5	0
comp1121807_c0	0	0	0	0	0	0	comp1121807_c0	-4.00258143422115	-0.673495155773272	1	1	64398.5	0
comp11219_c0	0	0	2	0	1	0	comp11219_c0	-1.14602200811523	-0.38661400798511	1	1	64398.5	0
comp11221360_c0	0	0	0	0	0	0	comp11221360_c0	-4.00258143422115	-0.673495155773272	1	1	64398.5	0
comp11222361_c0	1	0	0	0	0	0	comp11222361_c0	-4.00258143422115	-1.77853072096953	1	1	64398.5	0
comp11222658_c0	0	0	1	0	0	0	comp11222658_c0	-4.00258143422115	-1.38661400798511	1	1	64398.5	0
comp11222958_c0	0	0	0	0	0	2	comp11222958_c0	-4.00258143422115	2.34437347969301	0.5793351677824	1	24071	0
comp11223517_c0	0	1	0	0	0	0	comp11223517_c0	-4.00258143422115	-1.81325620801687	1	1	64398.5	0
comp11223_c0	11	5	1	3	2	9	comp11223_c0	2.46263890424418	-0.10828259874186	1	1	64398.5	0
comp11224276_c0	0	0	0	0	0	0	comp11224276_c0	-4.00258143422115	-0.673495155773272	1	1	64398.5	0
comp11225841_c0	0	0	0	0	1	0	comp11225841_c0	-4.00258143422115	1.32650484422673	0.999999999999999	1	45256.5	0
comp11226_c0	0	0	0	0	0	0	comp11226_c0	-4.00258143422115	-0.673495155773272	1	1	64398.5	0
comp11227193_c0	0	0	0	0	0	0	comp11227193_c0	-4.00258143422115	-0.673495155773272	1	1	64398.5	0
comp11227853_c0	0	0	1	0	0	0	comp11227853_c0	-4.00258143422115	-1.38661400798511	1	1	64398.5	0
comp1122836_c0	2	4	4	1	2	0	comp1122836_c0	0.882477421444932	-1.49970303186178	0.248757823217956	1	9675	0
comp1122837_c0	0	0	0	0	0	0	comp1122837_c0	-4.00258143422115	-0.673495155773272	1	1	64398.5	0
comp11228_c0	0	1	0	2	0	0	comp11228_c0	-1.11752123560211	0.817103136977615	1	1	64398.5	0
comp11230_c0	0	0	0	0	0	0	comp11230_c0	-4.00258143422115	-0.673495155773272	1	1	64398.5	0
comp11231497_c0	0	0	1	0	0	0	comp11231497_c0	-4.00258143422115	-1.38661400798511	1	1	64398.5	0
comp11231562_c0	0	0	0	0	1	0	comp11231562_c0	-4.00258143422115	1.32650484422673	1	1	64398.5	0
comp11232017_c0	0	0	0	0	0	0	comp11232017_c0	-4.00258143422115	-0.673495155773272	1	1	64398.5	0
comp1123267_c0	2	2	5	5	1	2	comp1123267_c0	1.42989180359995	0.0325764015306773	1	1	64398.5	0
comp11232_c0	0	0	0	0	0	0	comp11232_c0	-4.00258143422115	-0.673495155773272	1	1	64398.5	0
comp11233_c0	0	1	3	4	0	0	comp11233_c0	0.228686587850037	0.124687490073327	1	1	64398.5	0
comp11234177_c0	1	0	0	0	0	0	comp11234177_c0	-4.00258143422115	-1.77853072096953	0.999999999999998	1	44509	0
comp11234427_c0	0	0	0	0	0	0	comp11234427_c0	-4.00258143422115	-0.673495155773272	1	1	64398.5	0
comp11235697_c0	0	0	0	0	0	0	comp11235697_c0	-4.00258143422115	-0.673495155773272	1	1	64398.5	0
comp11236046_c0	0	0	1	0	1	0	comp11236046_c0	-1.64602200811523	0.613385992014889	1	1	64398.5	0
comp11236_c0	0	0	0	0	1	0	comp11236_c0	-4.00258143422115	1.32650484422673	1	1	64398.5	0
comp11236_c1	0	0	0	0	0	0	comp11236_c1	-4.00258143422115	-0.673495155773272	1	1	64398.5	0
comp11237_c0	0	2	8	7	4	1	comp11237_c0	1.75430535106434	0.578145835707834	0.65629266615884	1	28966	0
comp11239802_c0	0	0	0	2	0	0	comp11239802_c0	-4.00258143422115	1.95686418922122	0.584105105866367	1	24654	0
comp11239804_c0	0	0	1	1	0	0	comp11239804_c0	-1.83084233561799	0.243745337009377	1	1	64398.5	0
comp11239_c0	1	0	3	1	2	2	comp11239_c0	0.539531195987049	0.767687373409632	0.58655334476312	1	25270	0
comp11240_c0	0	0	0	2	0	0	comp11240_c0	-4.00258143422115	1.95686418922122	0.584094537973614	1	24651	0
comp11241440_c0	0	0	0	0	0	1	comp11241440_c0	-4.00258143422115	1.34437347969301	0.999999999999999	1	45386.5	0
comp11243982_c0	0	0	0	0	0	0	comp11243982_c0	-4.00258143422115	-0.673495155773272	1	1	64398.5	0
comp11244404_c0	1	0	0	1	0	0	comp11244404_c0	-1.63488397912578	-0.148171375975045	1	1	64398.5	0
comp11244688_c0	0	0	0	0	0	0	comp11244688_c0	-4.00258143422115	-0.673495155773272	1	1	64398.5	0
comp11244912_c0	0	0	0	0	0	0	comp11244912_c0	-4.00258143422115	-0.673495155773272	1	1	64398.5	0
comp11244_c0	2	1	0	1	1	0	comp11244_c0	-0.238255318836553	-0.548175617072699	0.999999999999997	1	42973.5	0
comp11245_c0	0	0	1	0	0	0	comp11245_c0	-4.00258143422115	-1.38661400798511	1	1	64398.5	0
comp11246609_c0	0	0	1	0	0	0	comp11246609_c0	-4.00258143422115	-1.38661400798511	1	1	64398.5	0
comp11246690_c0	0	0	0	1	1	0	comp11246690_c0	-4.00258143422115	2.15349072896161	0.510943521971686	1	19917	0
comp1124683_c0	0	2	3	1	0	4	comp1124683_c0	0.743053385419172	0.375590767498129	0.814162213001377	1	35381	0
comp11246_c0	1	0	0	0	0	0	comp11246_c0	-4.00258143422115	-1.77853072096953	1	1	64398.5	0
comp11247049_c0	0	0	1	0	0	0	comp11247049_c0	-4.00258143422115	-1.38661400798511	1	1	64398.5	0
comp11247390_c0	0	0	1	0	0	0	comp11247390_c0	-4.00258143422115	-1.38661400798511	1	1	64398.5	0
comp11248309_c0	0	1	0	0	0	0	comp11248309_c0	-4.00258143422115	-1.81325620801687	1	1	64398.5	0
comp11248_c0	0	1	0	0	0	0	comp11248_c0	-4.00258143422115	-1.81325620801687	0.999999999999999	1	45518.5	0
comp11249908_c0	0	0	0	0	1	0	comp11249908_c0	-4.00258143422115	1.32650484422673	0.999999999999998	1	44098	0
comp11249_c0	1	3	2	1	1	4	comp11249_c0	1.06328785904748	0.278700617505631	0.999999999999999	1	45386.5	0
comp11250068_c0	1	0	1	0	0	0	comp11250068_c0	-4.00258143422115	-2.59583995738909	0.500332915596061	1	19068	0
comp11252260_c0	0	0	0	1	0	0	comp11252260_c0	-4.00258143422115	0.956864189221215	1	1	64398.5	0
comp11252270_c0	0	0	0	0	0	0	comp11252270_c0	-4.00258143422115	-0.673495155773272	1	1	64398.5	0
comp11253_c0	0	0	0	0	0	0	comp11253_c0	-4.00258143422115	-0.673495155773272	1	1	64398.5	0
comp11254_c0	0	0	0	0	0	0	comp11254_c0	-4.00258143422115	-0.673495155773272	1	1	64398.5	0
comp11254_c1	0	0	0	0	0	0	comp11254_c1	-4.00258143422115	-0.673495155773272	1	1	64398.5	0
comp11255113_c0	0	0	0	0	0	1	comp11255113_c0	-4.00258143422115	1.34437347969301	1	1	64398.5	0
comp11255_c0	0	0	1	2	2	0	comp11255_c0	-0.732529065747789	2.44037187674977	0.446217695736272	1	17073	0
comp11256092_c0	1	1	0	0	0	0	comp11256092_c0	-4.00258143422115	-2.79599794173096	0.512486845856922	1	21133	0
comp11260471_c0	0	0	0	0	0	1	comp11260471_c0	-4.00258143422115	1.34437347969301	1	1	64398.5	0
comp11260708_c0	0	1	0	0	0	0	comp11260708_c0	-4.00258143422115	-1.81325620801687	1	1	64398.5	0
comp11260878_c0	0	0	1	0	0	0	comp11260878_c0	-4.00258143422115	-1.38661400798511	1	1	64398.5	0
comp11260_c0	0	0	1	2	0	0	comp11260_c0	-1.33084233561799	1.24374533700938	1	1	64398.5	0
comp11261450_c0	0	0	1	0	1	0	comp11261450_c0	-1.64602200811523	0.613385992014889	1	1	64398.5	0
comp11263_c0	0	1	0	1	0	0	comp11263_c0	-1.61752123560211	-0.182896863022386	1	1	64398.5	0
comp11264683_c0	0	0	0	0	0	1	comp11264683_c0	-4.00258143422115	1.34437347969301	0.999999999999995	1	41353	0
comp11264701_c0	0	0	1	1	0	0	comp11264701_c0	-1.83084233561799	0.243745337009377	1	1	64398.5	0
comp11265142_c0	0	0	1	0	0	0	comp11265142_c0	-4.00258143422115	-1.38661400798511	1	1	64398.5	0
comp11266_c0	0	1	1	3	1	0	comp11266_c0	-0.165494539772059	1.11637071957552	0.733865376155265	1	32645	0
comp11267285_c0	0	0	0	0	0	1	comp11267285_c0	-4.00258143422115	1.34437347969301	1	1	64398.5	0
comp11267298_c0	0	0	0	0	0	1	comp11267298_c0	-4.00258143422115	1.34437347969301	1	1	64398.5	0
comp11268_c0	2	2	1	0	0	1	comp11268_c0	-0.307984895556088	-2.02695096217084	0.281173566736396	1	10783	0
comp11269547_c0	0	0	0	0	0	0	comp11269547_c0	-4.00258143422115	-0.673495155773272	1	1	64398.5	0
comp11272_c0	0	0	0	0	0	0	comp11272_c0	-4.00258143422115	-0.673495155773272	1	1	64398.5	0
comp11275899_c0	0	0	0	0	0	0	comp11275899_c0	-4.00258143422115	-0.673495155773272	1	1	64398.5	0
comp11275935_c0	0	0	0	1	0	0	comp11275935_c0	-4.00258143422115	0.956864189221215	1	1	64398.5	0
comp11275_c0	0	0	0	0	0	0	comp11275_c0	-4.00258143422115	-0.673495155773272	1	1	64398.5	0
comp11276_c0	0	1	0	0	0	0	comp11276_c0	-4.00258143422115	-1.81325620801687	0.999999999999999	1	45518.5	0
comp11277884_c0	0	0	0	1	0	0	comp11277884_c0	-4.00258143422115	0.956864189221215	1	1	64398.5	0
comp11277_c0	0	0	0	1	0	0	comp11277_c0	-4.00258143422115	0.956864189221215	1	1	64398.5	0
comp11278498_c0	0	0	1	0	0	0	comp11278498_c0	-4.00258143422115	-1.38661400798511	1	1	64398.5	0
comp11278_c0	2	0	0	1	0	0	comp11278_c0	-1.13488397912578	-1.14817137597505	1	1	64398.5	0
comp11280162_c0	0	0	0	1	0	0	comp11280162_c0	-4.00258143422115	0.956864189221215	1	1	64398.5	0
comp11281604_c0	0	0	0	0	0	1	comp11281604_c0	-4.00258143422115	1.34437347969301	1	1	64398.5	0
comp1128193_c0	0	1	0	2	0	0	comp1128193_c0	-1.11752123560211	0.817103136977615	0.999999999999997	1	43189	0
comp11283369_c0	1	0	1	0	0	0	comp11283369_c0	-4.00258143422115	-2.59583995738909	0.500332915596061	1	19068	0
comp11283648_c0	0	0	0	0	0	0	comp11283648_c0	-4.00258143422115	-0.673495155773272	1	1	64398.5	0
comp11283_c0	0	0	0	0	0	0	comp11283_c0	-4.00258143422115	-0.673495155773272	1	1	64398.5	0
comp11284029_c0	0	0	0	1	0	0	comp11284029_c0	-4.00258143422115	0.956864189221215	0.999999999999995	1	41494	0
comp11284_c0	0	1	0	1	1	0	comp11284_c0	-1.01920796573191	1.01372967671801	1	1	64398.5	0
comp11285556_c0	0	0	0	0	0	0	comp11285556_c0	-4.00258143422115	-0.673495155773272	1	1	64398.5	0
comp11287_c0	0	0	3	1	0	0	comp11287_c0	-1.03836108525741	-1.34121716371178	1	1	46130.5	0
comp11288307_c0	0	0	0	0	0	0	comp11288307_c0	-4.00258143422115	-0.673495155773272	1	1	64398.5	0
comp11288578_c0	0	0	0	0	1	0	comp11288578_c0	-4.00258143422115	1.32650484422673	0.999999999999997	1	43083	0
comp11288_c0	4	2	3	0	0	5	comp11288_c0	1.24943213218525	-0.497928827878782	0.85283937107795	1	36456	0
comp1128_c0	0	0	0	0	0	0	comp1128_c0	-4.00258143422115	-0.673495155773272	1	1	64398.5	0
comp11290879_c0	0	0	0	0	0	0	comp11290879_c0	-4.00258143422115	-0.673495155773272	1	1	64398.5	0
comp11290_c0	0	1	0	0	0	0	comp11290_c0	-4.00258143422115	-1.81325620801687	0.999999999999998	1	44649	0
comp11291491_c0	0	0	0	0	2	0	comp11291491_c0	-4.00258143422115	2.32650484422673	0.585699058569186	1	25188	0
comp11291_c0	0	1	0	0	3	2	comp11291_c0	-0.268149843852687	2.51584592047645	0.210980565870801	1	8781	0
comp11292780_c0	0	1	0	0	0	0	comp11292780_c0	-4.00258143422115	-1.81325620801687	1	1	64398.5	0
comp11293_c0	0	0	0	0	0	0	comp11293_c0	-4.00258143422115	-0.673495155773272	1	1	64398.5	0
comp11294984_c0	0	1	0	0	0	0	comp11294984_c0	-4.00258143422115	-1.81325620801687	0.999999999999999	1	44936.5	0
comp11294_c0	0	0	2	0	0	0	comp11294_c0	-4.00258143422115	-2.38661400798511	0.5944750449208	1	26892	0
comp11295060_c0	0	0	0	0	0	0	comp11295060_c0	-4.00258143422115	-0.673495155773272	1	1	64398.5	0
comp11295_c0	0	0	0	0	0	0	comp11295_c0	-4.00258143422115	-0.673495155773272	1	1	64398.5	0
comp11296542_c0	0	0	0	0	1	0	comp11296542_c0	-4.00258143422115	1.32650484422673	1	1	46584.5	0
comp11296_c0	1	1	5.03	0	0	6	comp11296_c0	1.12653230087373	0.273939646411841	1	1	64398.5	0
comp11298_c0	0	0	0	0	0	1	comp11298_c0	-4.00258143422115	1.34437347969301	1	1	64398.5	0
comp112_c0	0	0	0	0	2	1	comp112_c0	-4.00258143422115	2.91744818091324	0.303066963522728	1	12340	0
comp112_c1	1	1	3	3	2	1	comp112_c1	0.811560723883178	0.528866258668956	0.795412132356276	1	34749	0
comp11300048_c0	0	0	0	0	0	1	comp11300048_c0	-4.00258143422115	1.34437347969301	1	1	64398.5	0
comp11301_c0	0	0	1	0	2	4	comp11301_c0	-0.347572267701255	3.21028547284284	0.151885209600725	1	6817	0
comp11302_c0	0	0	1	0	0	0	comp11302_c0	-4.00258143422115	-1.38661400798511	1	1	64398.5	0
comp11306545_c0	0	0	0	0	1	0	comp11306545_c0	-4.00258143422115	1.32650484422673	0.999999999999998	1	44221	0
comp11306906_c0	0	0	0	0	0	1	comp11306906_c0	-4.00258143422115	1.34437347969301	1	1	64398.5	0
comp11307101_c0	0	0	0	0	0	0	comp11307101_c0	-4.00258143422115	-0.673495155773272	1	1	64398.5	0
comp11307934_c0	0	0	0	0	0	0	comp11307934_c0	-4.00258143422115	-0.673495155773272	1	1	64398.5	0
comp11308_c0	0	0	0	0	0	0	comp11308_c0	-4.00258143422115	-0.673495155773272	1	1	64398.5	0
comp11311_c0	0	0	0	0	1	0	comp11311_c0	-4.00258143422115	1.32650484422673	0.999999999999998	1	44509	0
comp11312699_c0	0	0	1	0	0	1	comp11312699_c0	-1.63708769038209	0.631254627481169	1	1	64398.5	0
comp11312_c0	0	0	0	0	0	1	comp11312_c0	-4.00258143422115	1.34437347969301	1	1	64398.5	0
comp11313061_c0	0	1	0	0	0	0	comp11313061_c0	-4.00258143422115	-1.81325620801687	1	1	64398.5	0
comp11313612_c0	0	0	0	1	0	0	comp11313612_c0	-4.00258143422115	0.956864189221215	1	1	64398.5	0
comp11313813_c0	0	0	0	0	1	0	comp11313813_c0	-4.00258143422115	1.32650484422673	1	1	64398.5	0
comp11313_c0	4	0	2	1	2	0	comp11313_c0	0.518800869237248	-0.772349927446414	0.607793493795815	1	27600	0
comp11314226_c0	0	0	1	0	0	0	comp11314226_c0	-4.00258143422115	-1.38661400798511	1	1	64398.5	0
comp11314_c0	1	0	1	0	1	1	comp11314_c0	-0.536928042530742	0.413122024375915	1	1	64398.5	0
comp11315770_c0	0	0	0	0	0	0	comp11315770_c0	-4.00258143422115	-0.673495155773272	1	1	64398.5	0
comp11315_c0	19	7	19	4	5	5	comp11315_c0	3.08148718561133	-1.40584882477217	0.0610332661111316	1	3954	0
comp11316_c0	1	0	1	1	0	0	comp11316_c0	-1.226229360916	-0.9654806123946	0.99999999999999	1	39922.5	0
comp1131843_c0	1	0	0	0	1	0	comp1131843_c0	-1.45006365162302	0.221469279030468	1	1	64398.5	0
comp11318798_c0	0	0	0	0	0	0	comp11318798_c0	-4.00258143422115	-0.673495155773272	1	1	64398.5	0
comp11318_c0	0	0	0	0	0	0	comp11318_c0	-4.00258143422115	-0.673495155773272	1	1	64398.5	0
comp11318_c1	1	0	0	0	0	0	comp11318_c1	-4.00258143422115	-1.77853072096953	1	1	64398.5	0
comp1131978_c0	0	0	1	0	0	4	comp1131978_c0	-0.637087690382092	2.63125462748117	0.370522347357893	1	14916	0
comp11319_c0	1	2	2	2	0	2	comp11319_c0	0.565042831341638	-0.134572212068371	0.999999999999993	1	40500.5	0
comp11320830_c0	0	0	0	0	0	0	comp11320830_c0	-4.00258143422115	-0.673495155773272	1	1	64398.5	0
comp11321_c0	1	0	0	1	0	0	comp11321_c0	-1.63488397912578	-0.148171375975045	1	1	64398.5	0
comp11322232_c0	0	0	0	0	0	0	comp11322232_c0	-4.00258143422115	-0.673495155773272	1	1	64398.5	0
comp11323_c0	0	0	0	0	0	0	comp11323_c0	-4.00258143422115	-0.673495155773272	1	1	64398.5	0
comp11325462_c0	0	0	0	0	0	0	comp11325462_c0	-4.00258143422115	-0.673495155773272	1	1	64398.5	0
comp11325898_c0	0	0	0	0	0	0	comp11325898_c0	-4.00258143422115	-0.673495155773272	1	1	64398.5	0
comp1132593_c0	0	0	0	0	0	0	comp1132593_c0	-4.00258143422115	-0.673495155773272	1	1	64398.5	0
comp11325_c0	1	0	0	0	0	0	comp11325_c0	-4.00258143422115	-1.77853072096953	0.999999999999999	1	45256.5	0
comp11328407_c0	0	0	0	0	0	0	comp11328407_c0	-4.00258143422115	-0.673495155773272	1	1	64398.5	0
comp1132938_c0	3	1	1	0	0	0	comp1132938_c0	-4.00258143422115	-4.03749529034139	0.0998880531407885	1	5158	0
comp11330378_c0	1	0	0	0	0	0	comp11330378_c0	-4.00258143422115	-1.77853072096953	0.999999999999999	1	45256.5	0
comp11330552_c0	0	0	0	0	0	0	comp11330552_c0	-4.00258143422115	-0.673495155773272	1	1	64398.5	0
comp11330_c0	0	0	0	0	1	0	comp11330_c0	-4.00258143422115	1.32650484422673	1	1	46130.5	0
comp11332435_c0	0	1	0	0	0	0	comp11332435_c0	-4.00258143422115	-1.81325620801687	1	1	64398.5	0
comp11333999_c0	0	0	0	0	0	1	comp11333999_c0	-4.00258143422115	1.34437347969301	0.999999999999994	1	41064	0
comp11333_c0	0	1	1	0	2	4	comp11333_c0	0.266945284580174	1.98125036827998	0.293947665678574	1	11637	0
comp1133551_c0	0	1	1	0	0	0	comp1133551_c0	-4.00258143422115	-2.61564911254797	0.500332915596061	1	19068	0
comp11335986_c0	0	1	0	0	0	0	comp11335986_c0	-4.00258143422115	-1.81325620801687	0.999999999999998	1	44649	0
comp11335_c0	0	0	0	1	0	0	comp11335_c0	-4.00258143422115	0.956864189221215	0.999999999999984	1	39590.5	0
comp1133610_c0	1	0	3	5	3	1	comp1133610_c0	0.897491136577738	1.48360725459101	0.255716665492736	1	9790	0
comp11336685_c0	0	0	0	0	1	0	comp11336685_c0	-4.00258143422115	1.32650484422673	0.999999999999999	1	45256.5	0
comp11337652_c0	1	0	0	0	0	0	comp11337652_c0	-4.00258143422115	-1.77853072096953	0.999999999999999	1	45971.5	0
comp11337_c0	0	0	1	0	0	0	comp11337_c0	-4.00258143422115	-1.38661400798511	1	1	64398.5	0
comp11338_c0	2	1	0	0	1	0	comp11338_c0	-0.651748261203995	-1.37516150180758	0.67204949106396	1	30035	0
comp11340_c0	3	1	0	0	0	0	comp11340_c0	-4.00258143422115	-3.78729076641873	0.189659548588808	1	8178	0
comp11342475_c0	0	0	0	0	0	0	comp11342475_c0	-4.00258143422115	-0.673495155773272	1	1	64398.5	0
comp11342575_c0	0	0	0	1	0	0	comp11342575_c0	-4.00258143422115	0.956864189221215	1	1	64398.5	0
comp11342_c0	0	0	0	0	0	0	comp11342_c0	-4.00258143422115	-0.673495155773272	1	1	64398.5	0
comp11344572_c0	0	2	0	0	0	0	comp11344572_c0	-4.00258143422115	-2.81325620801687	0.587819584993202	1	25822	0
comp11346590_c0	0	0	0	0	0	0	comp11346590_c0	-4.00258143422115	-0.673495155773272	1	1	64398.5	0
comp11346_c0	1	0	0	0	0	0	comp11346_c0	-4.00258143422115	-1.77853072096953	1	1	64398.5	0
comp11347424_c0	0	0	0	0	1	0	comp11347424_c0	-4.00258143422115	1.32650484422673	0.999999999999997	1	42660	0
comp11349864_c0	0	0	0	1	0	1	comp11349864_c0	-4.00258143422115	2.16359058164197	0.511670490165039	1	20687	0
comp1135081_c0	0	1	4	1	0	0	comp1135081_c0	-0.621868616951439	-2.17420210032372	0.456389233270661	1	17441	0
comp11350_c0	0	0	0	0	1	1	comp11350_c0	-4.00258143422115	2.33546682599173	0.520502832093822	1	21809	0
comp11351198_c0	0	1	0	0	0	0	comp11351198_c0	-4.00258143422115	-1.81325620801687	1	1	64398.5	0
comp11351210_c0	0	0	1	0	0	0	comp11351210_c0	-4.00258143422115	-1.38661400798511	1	1	64398.5	0
comp11352272_c0	0	0	0	1	0	0	comp11352272_c0	-4.00258143422115	0.956864189221215	1	1	64398.5	0
comp11352825_c0	0	0	1	0	0	0	comp11352825_c0	-4.00258143422115	-1.38661400798511	1	1	64398.5	0
comp11356404_c0	0	0	1	0	0	0	comp11356404_c0	-4.00258143422115	-1.38661400798511	1	1	64398.5	0
comp11357013_c0	0	0	0	0	0	1	comp11357013_c0	-4.00258143422115	1.34437347969301	0.999999999999995	1	41627.5	0
comp11358643_c0	0	0	0	0	0	1	comp11358643_c0	-4.00258143422115	1.34437347969301	1	1	46584.5	0
comp11358_c0	1	5	3	1	4	2	comp11358_c0	1.46848202341081	-0.0850191664037228	1	1	64398.5	0
comp11359057_c0	0	0	0	0	0	0	comp11359057_c0	-4.00258143422115	-0.673495155773272	1	1	64398.5	0
comp11360201_c0	1	0	1	0	0	0	comp11360201_c0	-4.00258143422115	-2.59583995738909	0.500332915596061	1	19068	0
comp11360638_c0	0	0	1	0	0	0	comp11360638_c0	-4.00258143422115	-1.38661400798511	1	1	64398.5	0
comp11363373_c0	0	0	0	0	0	0	comp11363373_c0	-4.00258143422115	-0.673495155773272	1	1	64398.5	0
comp11365828_c0	0	1	0	0	0	0	comp11365828_c0	-4.00258143422115	-1.81325620801687	1	1	64398.5	0
comp1136596_c0	0	0	0	1	0	1	comp1136596_c0	-4.00258143422115	2.16359058164197	0.511692316211623	1	20727	0
comp11365993_c0	0	0	1	0	0	0	comp11365993_c0	-4.00258143422115	-1.38661400798511	1	1	64398.5	0
comp11366045_c0	0	0	0	0	0	0	comp11366045_c0	-4.00258143422115	-0.673495155773272	1	1	64398.5	0
comp11366687_c0	0	1	0	0	0	0	comp11366687_c0	-4.00258143422115	-1.81325620801687	1	1	64398.5	0
comp11366_c0	0	1	4	2	0	3	comp11366_c0	0.661465806962416	0.392466747503987	0.999999999999995	1	41180.5	0
comp11366_c1	0	1	1	0	0	0	comp11366_c1	-4.00258143422115	-2.61564911254797	0.500332915596061	1	19068	0
comp11367386_c0	0	0	1	0	0	0	comp11367386_c0	-4.00258143422115	-1.38661400798511	1	1	64398.5	0
comp11367_c0	1	0	0	0	0	0	comp11367_c0	-4.00258143422115	-1.77853072096953	0.999999999999997	1	43439.5	0
comp11368538_c0	0	0	0	0	1	0	comp11368538_c0	-4.00258143422115	1.32650484422673	1	1	64398.5	0
comp11369_c0	1	1	1	1	0	0	comp11369_c0	-0.895662519428474	-1.62661429536965	0.651652486837611	1	28669	0
comp11370_c0	0	0	0	0	1	0	comp11370_c0	-4.00258143422115	1.32650484422673	1	1	64398.5	0
comp11371_c0	0	0	0	0	2	0	comp11371_c0	-4.00258143422115	2.32650484422673	0.585673298933306	1	25186	0
comp11372140_c0	0	0	0	0	0	0	comp11372140_c0	-4.00258143422115	-0.673495155773272	1	1	64398.5	0
comp11372762_c0	0	0	0	0	0	1	comp11372762_c0	-4.00258143422115	1.34437347969301	0.999999999999997	1	43189	0
comp11372_c0	3	1	2	1	2	0	comp11372_c0	0.521975021101106	-0.778698231174131	0.587451196874215	1	25504	0
comp11373116_c0	0	0	0	0	0	0	comp11373116_c0	-4.00258143422115	-0.673495155773272	1	1	64398.5	0
comp11373_c0	0	0	0	0	0	0	comp11373_c0	-4.00258143422115	-0.673495155773272	1	1	64398.5	0
comp11374629_c0	0	0	0	0	0	0	comp11374629_c0	-4.00258143422115	-0.673495155773272	1	1	64398.5	0
comp1137795_c0	3	3	2	4	1	0	comp1137795_c0	1.02977192517479	-0.669840173893718	0.674349554233112	1	30603	0
comp11379366_c0	0	0	1	0	0	0	comp11379366_c0	-4.00258143422115	-1.38661400798511	1	1	64398.5	0
comp11380214_c0	0	0	0	0	0	0	comp11380214_c0	-4.00258143422115	-0.673495155773272	1	1	64398.5	0
comp11380466_c0	1	0	0	0	0	0	comp11380466_c0	-4.00258143422115	-1.77853072096953	1	1	64398.5	0
comp11380_c0	0	0	0	0	0	0	comp11380_c0	-4.00258143422115	-0.673495155773272	1	1	64398.5	0
comp11382428_c0	1	0	0	0	0	0	comp11382428_c0	-4.00258143422115	-1.77853072096953	1	1	64398.5	0
comp1138340_c0	0	0	0	0	0	0	comp1138340_c0	-4.00258143422115	-0.673495155773272	1	1	64398.5	0
comp11384324_c0	0	0	0	0	0	0	comp11384324_c0	-4.00258143422115	-0.673495155773272	1	1	64398.5	0
comp1138453_c0	1	3	1	1	0	1	comp1138453_c0	0.105267310833286	-1.21502117105167	0.525068916964591	1	22281	0
comp11385229_c0	0	0	0	0	1	0	comp11385229_c0	-4.00258143422115	1.32650484422673	0.999999999999998	1	43687	0
comp11386_c0	0	1	1	1	0	1	comp11386_c0	-0.612961587126183	0.221436624867271	1	1	64398.5	0
comp11388520_c0	0	0	0	0	0	0	comp11388520_c0	-4.00258143422115	-0.673495155773272	1	1	64398.5	0
comp11388_c0	0	0	0	0	0	0	comp11388_c0	-4.00258143422115	-0.673495155773272	1	1	64398.5	0
comp1138_c0	2	0	4	0	0	0	comp1138_c0	-4.00258143422115	-4.11437570405566	0.108634783543657	1	5420	0
comp11390169_c0	0	0	0	0	0	0	comp11390169_c0	-4.00258143422115	-0.673495155773272	1	1	64398.5	0
comp11390336_c0	0	0	0	0	0	0	comp11390336_c0	-4.00258143422115	-0.673495155773272	1	1	64398.5	0
comp1139281_c0	2	2	7	1	3	6	comp1139281_c0	1.81497277428262	0.291277960562682	0.999999999999993	1	40570.5	0
comp11392_c0	1	0	3	1	1	0	comp11392_c0	-0.178327809045335	-0.668030636655135	1	1	64398.5	0
comp11393213_c0	1	0	0	0	0	0	comp11393213_c0	-4.00258143422115	-1.77853072096953	0.999999999999998	1	44098	0
comp11394336_c0	0	0	0	0	0	0	comp11394336_c0	-4.00258143422115	-0.673495155773272	1	1	64398.5	0
comp11394_c0	4	2	3	3	1	1	comp11394_c0	1.13744798158564	-0.721897129077999	0.663548497747358	1	29118	0
comp11395419_c0	0	0	0	0	0	0	comp11395419_c0	-4.00258143422115	-0.673495155773272	1	1	64398.5	0
comp1139800_c0	0	0	0	0	0	0	comp1139800_c0	-4.00258143422115	-0.673495155773272	1	1	64398.5	0
comp11399073_c0	1	0	0	0	0	0	comp11399073_c0	-4.00258143422115	-1.77853072096953	1	1	64398.5	0
comp113_c0	1	5	1	1	3	2	comp113_c0	1.20944181848804	-0.0259829026529048	1	1	64398.5	0
comp11401783_c0	0	1	0	0	0	0	comp11401783_c0	-4.00258143422115	-1.81325620801687	0.999999999999999	1	45971.5	0
comp11402848_c0	0	0	0	0	1	0	comp11402848_c0	-4.00258143422115	1.32650484422673	0.999999999999998	1	44649	0
comp11403910_c0	0	0	0	0	0	0	comp11403910_c0	-4.00258143422115	-0.673495155773272	1	1	64398.5	0
comp11403930_c0	0	0	0	0	0	0	comp11403930_c0	-4.00258143422115	-0.673495155773272	1	1	64398.5	0
comp11406631_c0	0	0	0	0	0	1	comp11406631_c0	-4.00258143422115	1.34437347969301	1	1	64398.5	0
comp11408_c0	0	0	0	0	0	0	comp11408_c0	-4.00258143422115	-0.673495155773272	1	1	64398.5	0
comp1140917_c0	1	1	2	1	0	1	comp1140917_c0	-0.117896876500983	-0.768692796383128	0.720257037709597	1	32028	0
comp11409_c0	0	0	0	0	0	0	comp11409_c0	-4.00258143422115	-0.673495155773272	1	1	64398.5	0
comp11410_c0	2	1	2	4	2	0	comp11410_c0	0.817315422510421	0.385385639362389	1	1	64398.5	0
comp11412_c0	0	2	2	0	17	14	comp11412_c0	1.9496422604822	3.34664432008403	0.00214078360443761	0.176304373313103	997	0
comp11413378_c0	0	0	0	0	0	1	comp11413378_c0	-4.00258143422115	1.34437347969301	1	1	64398.5	0
comp11414401_c0	0	0	0	0	1	0	comp11414401_c0	-4.00258143422115	1.32650484422673	0.999999999999997	1	43083	0
comp11414_c0	0	0	0	0	0	0	comp11414_c0	-4.00258143422115	-0.673495155773272	1	1	64398.5	0
comp11415030_c0	0	0	1	0	0	0	comp11415030_c0	-4.00258143422115	-1.38661400798511	1	1	64398.5	0
comp11415841_c0	0	0	0	0	1	0	comp11415841_c0	-4.00258143422115	1.32650484422673	1	1	64398.5	0
comp11415_c0	1	0	0	0	1	0	comp11415_c0	-1.45006365162302	0.221469279030468	1	1	64398.5	0
comp11416092_c0	1	0	0	0	1	0	comp11416092_c0	-1.45006365162302	0.221469279030468	1	1	64398.5	0
comp11416510_c0	1	0	0	0	0	0	comp11416510_c0	-4.00258143422115	-1.77853072096953	0.999999999999998	1	43576.5	0
comp11417_c0	0	1	0	1	2	0	comp11417_c0	-0.696723449288437	1.65869870960495	0.67379439387865	1	30488	0
comp11418110_c0	0	0	0	0	0	0	comp11418110_c0	-4.00258143422115	-0.673495155773272	1	1	64398.5	0
comp1141964_c0	0	0	0	1	0	0	comp1141964_c0	-4.00258143422115	0.956864189221215	0.999999999999987	1	39679	0
comp11419_c0	0	2	1	0	0	1	comp11419_c0	-0.695628617184979	-1.25166351891306	0.674189655719051	1	30589	0
comp1141_c0	0	0	0	0	0	0	comp1141_c0	-4.00258143422115	-0.673495155773272	1	1	64398.5	0
comp11420531_c0	0	0	0	0	0	0	comp11420531_c0	-4.00258143422115	-0.673495155773272	1	1	64398.5	0
comp11421_c0	0	0	0	2	0	0	comp11421_c0	-4.00258143422115	1.95686418922122	0.584083971435154	1	24649	0
comp114224_c0	15	13	20	10	4	1	comp114224_c0	3.10872434111561	-1.55075476614766	0.0337884649678945	0.96210526985593	2881	0
comp11423_c0	1	0	1	0	0	0	comp11423_c0	-4.00258143422115	-2.59583995738909	0.500332915596061	1	19068	0
comp1142451_c0	1	0	2	0	0	0	comp1142451_c0	-4.00258143422115	-3.11437570405566	0.293509708177152	1	11564	0
comp11426588_c0	0	0	0	0	0	0	comp11426588_c0	-4.00258143422115	-0.673495155773272	1	1	64398.5	0
comp11427_c0	0	1	0	0	3	2	comp11427_c0	-0.268149843852687	2.51584592047645	0.210972356614445	1	8780	0
comp11428_c0	0	0	0	0	0	0	comp11428_c0	-4.00258143422115	-0.673495155773272	1	1	64398.5	0
comp11429519_c0	0	0	0	0	0	0	comp11429519_c0	-4.00258143422115	-0.673495155773272	1	1	64398.5	0
comp11429_c0	0	0	2	0	2	0	comp11429_c0	-0.646022008115231	0.613385992014889	1	1	64398.5	0
comp1143051_c0	0	0	0	0	1	0	comp1143051_c0	-4.00258143422115	1.32650484422673	0.999999999999997	1	42774	0
comp11430_c0	3	0	3	1	1	1	comp11430_c0	0.490283209002192	-0.702380474000529	0.771531162092426	1	33957	0
comp11431732_c0	1	0	0	1	0	0	comp11431732_c0	-1.63488397912578	-0.148171375975045	1	1	64398.5	0
comp1143225_c0	1	1	0	0	1	0	comp1143225_c0	-0.941330041242306	-0.795997941730962	1	1	64398.5	0
comp1143257_c0	0	0	0	0	0	0	comp1143257_c0	-4.00258143422115	-0.673495155773272	1	1	64398.5	0
comp11432667_c0	0	0	0	0	0	0	comp11432667_c0	-4.00258143422115	-0.673495155773272	1	1	64398.5	0
comp11433_c0	0	0	0	0	0	0	comp11433_c0	-4.00258143422115	-0.673495155773272	1	1	64398.5	0
comp11436030_c0	0	0	0	0	0	1	comp11436030_c0	-4.00258143422115	1.34437347969301	0.999999999999998	1	43971.5	0
comp11436990_c0	0	1	0	0	0	0	comp11436990_c0	-4.00258143422115	-1.81325620801687	1	1	64398.5	0
comp11436_c0	0	1	1	0	0	0	comp11436_c0	-4.00258143422115	-2.61564911254797	0.500332915596061	1	19068	0
comp11437628_c0	0	0	0	0	0	1	comp11437628_c0	-4.00258143422115	1.34437347969301	1	1	64398.5	0
comp114379_c0	33	36	42.01	27	23	37	comp114379_c0	5.05850585834745	-0.103229214748339	0.877163023693191	1	37128	0
comp11437_c0	0	2	1	3	2	5	comp11437_c0	0.910556930244125	1.96070757594515	0.144647482447965	1	6578	0
comp11438296_c0	0	0	0	0	0	1	comp11438296_c0	-4.00258143422115	1.34437347969301	1	1	64398.5	0
comp11439527_c0	0	0	0	0	0	0	comp11439527_c0	-4.00258143422115	-0.673495155773272	1	1	64398.5	0
comp11440917_c0	0	0	0	0	0	0	comp11440917_c0	-4.00258143422115	-0.673495155773272	1	1	64398.5	0
comp11441642_c0	0	0	1	0	0	0	comp11441642_c0	-4.00258143422115	-1.38661400798511	1	1	64398.5	0
comp11441_c0	0	0	0	0	1	1	comp11441_c0	-4.00258143422115	2.33546682599173	0.520489762618431	1	21804	0
comp11443717_c0	0	1	0	0	0	0	comp11443717_c0	-4.00258143422115	-1.81325620801687	1	1	64398.5	0
comp11444647_c0	0	0	0	0	0	0	comp11444647_c0	-4.00258143422115	-0.673495155773272	1	1	64398.5	0
comp11445290_c0	0	0	0	0	0	0	comp11445290_c0	-4.00258143422115	-0.673495155773272	1	1	64398.5	0
comp11446510_c0	0	0	0	0	2	0	comp11446510_c0	-4.00258143422115	2.32650484422673	0.585647547350184	1	25183	0
comp11446712_c0	1	0	0	0	0	0	comp11446712_c0	-4.00258143422115	-1.77853072096953	1	1	64398.5	0
comp11447940_c0	0	0	0	2	0	0	comp11447940_c0	-4.00258143422115	1.95686418922122	0.584073406250694	1	24646	0
comp11449_c0	2	0	9	1	2	0	comp11449_c0	0.859489619685256	-1.45372742834243	0.295014566320158	1	11658	0
comp11450_c0	1	1	0	0	0	0	comp11450_c0	-4.00258143422115	-2.79599794173096	0.512487833475704	1	21134	0
comp11451_c0	4	7	3	5	3	3	comp11451_c0	2.07931586306718	-0.220316326045376	0.999999999999987	1	39662.5	0
comp11452_c0	0	0	0	0	1	0	comp11452_c0	-4.00258143422115	1.32650484422673	0.999999999999998	1	44649	0
comp11453_c0	4	4	2	4	5	1	comp11453_c0	1.77667673099236	0.14237229092606	1	1	46326	0
comp11454_c0	2	1	4	1	0	2	comp11454_c0	0.593550642624863	-0.896038928546048	0.586022062289564	1	25226	0
comp11455444_c0	0	0	0	0	0	0	comp11455444_c0	-4.00258143422115	-0.673495155773272	1	1	64398.5	0
comp11455_c0	0	0	1	0	0	1	comp11455_c0	-1.63708769038209	0.631254627481169	1	1	64398.5	0
comp11457671_c0	0	0	0	1	1	0	comp11457671_c0	-4.00258143422115	2.15349072896161	0.510949145641976	1	19921	0
comp11458396_c0	0	0	1	0	0	0	comp11458396_c0	-4.00258143422115	-1.38661400798511	1	1	64398.5	0
comp11458_c0	1	0	0	0	0	0	comp11458_c0	-4.00258143422115	-1.77853072096953	0.999999999999995	1	41627.5	0
comp1145953_c0	1	1	2	0	1	1	comp1145953_c0	-0.0319587543261022	-0.596816552033365	0.720821694168874	1	32053	0
comp1145_c0	0	0	0	3	0	0	comp1145_c0	-4.00258143422115	2.54182668994237	0.37013563047024	1	14897	0
comp11460923_c0	0	0	0	0	0	0	comp11460923_c0	-4.00258143422115	-0.673495155773272	1	1	64398.5	0
comp11460995_c0	0	0	0	0	0	0	comp11460995_c0	-4.00258143422115	-0.673495155773272	1	1	64398.5	0
comp1146218_c0	1	1	1	5	0	0	comp1146218_c0	0.265301528015207	0.695313799517712	0.790001305315044	1	34591	0
comp11462_c0	1	0	3	0	0	1	comp11462_c0	-0.582886433679637	-1.47714788592374	0.673621893673484	1	30481	0
comp11463664_c0	0	0	0	0	0	0	comp11463664_c0	-4.00258143422115	-0.673495155773272	1	1	64398.5	0
comp11464_c0	0	0	0	0	0	0	comp11464_c0	-4.00258143422115	-0.673495155773272	1	1	64398.5	0
comp11464_c1	0	0	0	0	0	0	comp11464_c1	-4.00258143422115	-0.673495155773272	1	1	64398.5	0
comp114653_c0	56	30	82	66	28	34	comp114653_c0	5.57391916465536	-0.173244421087677	0.776072440271394	1	34089	0
comp1146548_c0	0	0	0	1	1	0	comp1146548_c0	-4.00258143422115	2.15349072896161	0.510954766304675	1	19922	0
comp11465_c0	0	0	0	0	2	0	comp11465_c0	-4.00258143422115	2.32650484422673	0.58562180381614	1	25181	0
comp1146636_c0	1	0	0	0	0	0	comp1146636_c0	-4.00258143422115	-1.77853072096953	0.999999999999997	1	42563	0
comp1146641_c0	1	3	7	2	2	2	comp1146641_c0	1.40608374528448	-0.533981546565102	0.721846348339085	1	32089	0
comp11466_c0	0	0	0	0	0	0	comp11466_c0	-4.00258143422115	-0.673495155773272	1	1	64398.5	0
comp11467_c0	2	0	0	1	2	1	comp11467_c0	0.0103569760082906	1.14231053429309	0.730952706393803	1	32489	0
comp1146866_c0	1	4	2	1	0	2	comp1146866_c0	0.655965131985826	-1.02086790726797	0.450806487721499	1	17271	0
comp11468_c0	1	2	1	1	0	0	comp11468_c0	-0.669829423983735	-2.07828048625913	0.429947234724099	1	16569	0
comp114696_c0	27	19	39	27	23	20	comp114696_c0	4.67730809012437	-0.0266731303904821	0.973590255279275	1	39173	0
comp11469_c0	0	4	1	0	3	2	comp11469_c0	0.854900849491612	0.269744533787854	1	1	46130.5	0
comp1147049_c0	0	2	0	1	6	4	comp1147049_c0	0.785368396021915	2.62288240022566	0.0668681217042252	1	4097	0
comp11471_c0	0	0	0	0	1	0	comp11471_c0	-4.00258143422115	1.32650484422673	0.999999999999999	1	45256.5	0
comp11471_c1	0	0	0	0	0	0	comp11471_c1	-4.00258143422115	-0.673495155773272	1	1	64398.5	0
comp11472243_c0	0	0	0	1	0	0	comp11472243_c0	-4.00258143422115	0.956864189221215	0.999999999999983	1	39586	0
comp11472308_c0	0	0	0	0	0	0	comp11472308_c0	-4.00258143422115	-0.673495155773272	1	1	64398.5	0
comp1147312_c0	2	1	1	0	0	0	comp1147312_c0	-4.00258143422115	-3.6993873825281	0.156662750510439	1	6976	0
comp1147354_c0	0	0	0	0	1	1	comp1147354_c0	-4.00258143422115	2.33546682599173	0.520476675238766	1	21800	0
comp11473_c0	0	1	3	7	0	2	comp11473_c0	0.861424997982564	1.39016431033838	0.28852171162963	1	10947	0
comp1147401_c0	0	0	1	0	1	0	comp1147401_c0	-1.64602200811523	0.613385992014889	1	1	64398.5	0
comp1147409_c0	0	2	0	1	1	0	comp1147409_c0	-0.519207965731908	0.0137296767180111	1	1	64398.5	0
comp1147421_c0	0	1	0	0	0	0	comp1147421_c0	-4.00258143422115	-1.81325620801687	0.999999999999998	1	44371	0
comp1147564_c0	1	4	1	0	3	2	comp1147564_c0	0.989884069687478	-0.000221906603877109	1	1	64398.5	0
comp1147613_c0	0	0	0	0	0	0	comp1147613_c0	-4.00258143422115	-0.673495155773272	1	1	64398.5	0
comp11477_c0	0	1	0	1	0	0	comp11477_c0	-1.61752123560211	-0.182896863022386	1	1	64398.5	0
comp1148034_c0	0	0	0	0	1	2	comp1148034_c0	-4.00258143422115	2.92340432505468	0.303034885014297	1	12326	0
comp1148068_c0	0	0	0	1	0	0	comp1148068_c0	-4.00258143422115	0.956864189221215	0.999999999999991	1	40044.5	0
comp11481_c0	1	0	0	0	4	3	comp11481_c0	-0.0425436395533914	3.03650930316973	0.106790871960113	1	5338	0
comp11482264_c0	0	0	0	1	1	0	comp11482264_c0	-4.00258143422115	2.15349072896161	0.510960383977162	1	19923	0
comp11483562_c0	0	0	0	0	0	0	comp11483562_c0	-4.00258143422115	-0.673495155773272	1	1	64398.5	0
comp11483_c0	0	2	0	0	3	1	comp11483_c0	0.0695430668102625	1.19123174180235	0.558898118615976	1	23284	0
comp1148437_c0	0	2	0	1	0	0	comp1148437_c0	-1.11752123560211	-1.18289686302239	0.99999999999999	1	39869	0
comp11484_c0	0	0	1	0	0	0	comp11484_c0	-4.00258143422115	-1.38661400798511	1	1	64398.5	0
comp11485_c0	0	0	2	1	0	0	comp11485_c0	-1.33084233561799	-0.756254662990623	1	1	64398.5	0
comp11487106_c0	1	0	0	0	0	0	comp11487106_c0	-4.00258143422115	-1.77853072096953	0.999999999999998	1	43576.5	0
comp11489_c0	0	0	0	1	2	1	comp11489_c0	-4.00258143422115	3.24734609948935	0.158673056642056	1	7130	0
comp11490081_c0	0	0	0	0	0	0	comp11490081_c0	-4.00258143422115	-0.673495155773272	1	1	64398.5	0
comp11491424_c0	1	0	0	0	0	0	comp11491424_c0	-4.00258143422115	-1.77853072096953	1	1	64398.5	0
comp114921_c0	3	7	3	1	0	0	comp114921_c0	0.184551596599482	-3.78704252742556	0.0212225509981683	0.754346847340952	2310	0
comp11494895_c0	0	0	0	0	0	0	comp11494895_c0	-4.00258143422115	-0.673495155773272	1	1	64398.5	0
comp1149501_c0	2	0	0	1	0	0	comp1149501_c0	-1.13488397912578	-1.14817137597505	0.999999999999997	1	43439.5	0
comp11495875_c0	0	0	0	0	1	1	comp11495875_c0	-4.00258143422115	2.33546682599173	0.520463569783011	1	21793	0
comp11495_c0	1	0	1	1	1	0	comp11495_c0	-0.627916091045801	0.231145927345797	1	1	64398.5	0
comp11496_c0	0	0	0	0	0	1	comp11496_c0	-4.00258143422115	1.34437347969301	0.999999999999999	1	44791.5	0
comp1149775_c0	1	2	0	1	2	1	comp1149775_c0	0.314459699237113	0.534105087835444	1	1	64398.5	0
comp1149812_c0	2	1	3	2	2	1	comp1149812_c0	0.848971137416048	0.00172874465361328	1	1	64398.5	0
comp11499603_c0	0	0	0	0	0	0	comp11499603_c0	-4.00258143422115	-0.673495155773272	1	1	64398.5	0
comp11499_c0	1	0	0	0	0	0	comp11499_c0	-4.00258143422115	-1.77853072096953	1	1	64398.5	0
comp11501127_c0	0	0	0	0	0	0	comp11501127_c0	-4.00258143422115	-0.673495155773272	1	1	64398.5	0
comp1150469_c0	1	6	6	4	1	0	comp1150469_c0	1.34240754125529	-1.29511140605472	0.301552208481396	1	11887	0
comp11505850_c0	0	0	0	0	0	0	comp11505850_c0	-4.00258143422115	-0.673495155773272	1	1	64398.5	0
comp1150674_c0	3	3	0	0	0	0	comp1150674_c0	-4.00258143422115	-4.38096044245212	0.0680758704319845	1	4137	0
comp11507115_c0	0	0	0	0	0	0	comp11507115_c0	-4.00258143422115	-0.673495155773272	1	1	64398.5	0
comp1150975_c0	1	0	0	1	0	0	comp1150975_c0	-1.63488397912578	-0.148171375975045	1	1	64398.5	0
comp1151003_c0	0	0	1	0	0	0	comp1151003_c0	-4.00258143422115	-1.38661400798511	1	1	64398.5	0
comp1151141_c0	1	0	0	2	0	2	comp1151141_c0	-0.531520782915401	2.05855501644571	0.445748660117509	1	17013	0
comp11511_c0	0	0	0	0	1	0	comp11511_c0	-4.00258143422115	1.32650484422673	1	1	46584.5	0
comp1151280_c0	0	0	1	0	2	0	comp1151280_c0	-1.14602200811523	1.61338599201489	0.999999999999995	1	41494	0
comp11513_c0	0	1	3	2	5	4	comp11513_c0	1.11635343143418	1.90002117724162	0.111142116360349	1	5558	0
comp1151442_c0	2	0	0	0	0	0	comp1151442_c0	-4.00258143422115	-2.77853072096953	0.601869695688562	1	27443	0
comp11514_c0	0	0	0	0	12	2	comp11514_c0	-4.00258143422115	5.13642601831385	0.00428403255437026	0.276971137774987	1270	0
comp11515_c0	0	0	0	0	2	0	comp11515_c0	-4.00258143422115	2.32650484422673	0.585607751189495	1	25179	0
comp11517_c0	4	2	0	0	3	0	comp11517_c0	0.640732989156583	-0.790199001086427	0.624468712702576	1	27948	0
comp11518_c0	0	0	1	0	0	0	comp11518_c0	-4.00258143422115	-1.38661400798511	1	1	64398.5	0
comp11519210_c0	0	0	0	0	0	0	comp11519210_c0	-4.00258143422115	-0.673495155773272	1	1	64398.5	0
comp1151971_c0	0	0	1	1	1	1	comp1151971_c0	-0.906811016060374	2.0918079761246	0.649742486698525	1	28600	0
comp11519818_c0	0	1	0	0	1	0	comp11519818_c0	-1.43270090809935	0.186743791983127	1	1	64398.5	0
comp1151_c0	3	6	5	11	16	10	comp1151_c0	2.95490176174408	1.64013538669656	0.0275376514903098	0.86708761433433	2607	0
comp1151_c1	0	1	0	1	0	1	comp1151_c1	-1.01415803939173	1.02382952939837	1	1	64398.5	0
comp11521_c0	0	1	2	0	0	0	comp11521_c0	-4.00258143422115	-3.1282326898918	0.2932649335106	1	11502	0
comp11523_c0	0	0	2	0	0	0	comp11523_c0	-4.00258143422115	-2.38661400798511	0.594458649263521	1	26891	0
comp115245_c0	0	1	0	1	0	0	comp115245_c0	-1.61752123560211	-0.182896863022386	1	1	64398.5	0
comp11524920_c0	0	0	0	1	0	0	comp11524920_c0	-4.00258143422115	0.956864189221215	1	1	64398.5	0
comp1152509_c0	0	1	1	1	0	0	comp1152509_c0	-1.21632478333656	-0.985289767553481	0.999999999999999	1	45518.5	0
comp11525351_c0	0	0	0	0	0	0	comp11525351_c0	-4.00258143422115	-0.673495155773272	1	1	64398.5	0
comp11525_c0	0	0	0	1	0	0	comp11525_c0	-4.00258143422115	0.956864189221215	1	1	64398.5	0
comp11526_c0	0	1	0	0	0	1	comp11526_c0	-1.42376659036621	0.204612427449407	1	1	64398.5	0
comp11527_c0	0	0	0	0	0	0	comp11527_c0	-4.00258143422115	-0.673495155773272	1	1	64398.5	0
comp1152874_c0	0	3	0	0	0	1	comp1152874_c0	-0.631285340005633	-1.38035007327175	0.706051842699938	1	31615	0
comp1152875_c0	0	0	0	0	0	0	comp1152875_c0	-4.00258143422115	-0.673495155773272	1	1	64398.5	0
comp11528770_c0	0	0	0	0	0	0	comp11528770_c0	-4.00258143422115	-0.673495155773272	1	1	64398.5	0
comp11528_c0	0	0	0	0	0	0	comp11528_c0	-4.00258143422115	-0.673495155773272	1	1	64398.5	0
comp1152960_c0	1	1	1	0	0	0	comp1152960_c0	-4.00258143422115	-3.25697364036414	0.25928110745082	1	9943	0
comp11530186_c0	0	0	0	0	0	0	comp11530186_c0	-4.00258143422115	-0.673495155773272	1	1	64398.5	0
comp11531252_c0	0	0	0	0	0	0	comp11531252_c0	-4.00258143422115	-0.673495155773272	1	1	64398.5	0
comp11531_c0	0	0	0	0	0	0	comp11531_c0	-4.00258143422115	-0.673495155773272	1	1	64398.5	0
comp11532394_c0	0	0	0	0	0	0	comp11532394_c0	-4.00258143422115	-0.673495155773272	1	1	64398.5	0
comp11533332_c0	0	0	0	0	0	0	comp11533332_c0	-4.00258143422115	-0.673495155773272	1	1	64398.5	0
comp11533_c0	0	0	0	1	1	0	comp11533_c0	-4.00258143422115	2.15349072896161	0.510965998676681	1	19925	0
comp1153411_c0	1	0	2	1	0	6	comp1153411_c0	0.605779287581627	1.66146519126751	0.389893173863538	1	15454	0
comp11534737_c0	0	0	0	0	0	0	comp11534737_c0	-4.00258143422115	-0.673495155773272	1	1	64398.5	0
comp1153585_c0	2	0	0	4	0	1	comp1153585_c0	0.0692182879803963	1.2600331582373	0.557461878481666	1	23245	0
comp11535_c0	0	0	1	1	0	0	comp11535_c0	-1.83084233561799	0.243745337009377	1	1	64398.5	0
comp11536423_c0	0	1	0	0	0	1	comp11536423_c0	-1.42376659036621	0.204612427449407	1	1	64398.5	0
comp11536902_c0	0	0	0	0	0	0	comp11536902_c0	-4.00258143422115	-0.673495155773272	1	1	64398.5	0
comp1153721_c0	1	2	3	0	1	0	comp1153721_c0	-0.242309643755405	-2.19403873670476	0.279377187761043	1	10718	0
comp1153731_c0	2	0	0	1	0	5	comp1153731_c0	0.322461926460165	1.76652043519684	0.3331445922573	1	13666	0
comp11538613_c0	0	0	0	0	1	0	comp11538613_c0	-4.00258143422115	1.32650484422673	1	1	46584.5	0
comp1153937_c0	1	0	0	0	1	0	comp1153937_c0	-1.45006365162302	0.221469279030468	1	1	64398.5	0
comp11540785_c0	0	0	0	0	0	0	comp11540785_c0	-4.00258143422115	-0.673495155773272	1	1	64398.5	0
comp11542_c0	0	0	0	0	0	0	comp11542_c0	-4.00258143422115	-0.673495155773272	1	1	64398.5	0
comp11544184_c0	0	0	1	0	0	0	comp11544184_c0	-4.00258143422115	-1.38661400798511	1	1	64398.5	0
comp11544_c0	0	0	0	0	0	0	comp11544_c0	-4.00258143422115	-0.673495155773272	1	1	64398.5	0
comp11545515_c0	0	0	1	0	0	0	comp11545515_c0	-4.00258143422115	-1.38661400798511	1	1	64398.5	0
comp1154560_c0	0	0	2	1	0	0	comp1154560_c0	-1.33084233561799	-0.756254662990623	1	1	64398.5	0
comp11546072_c0	0	0	0	0	0	0	comp11546072_c0	-4.00258143422115	-0.673495155773272	1	1	64398.5	0
comp1154633_c0	1	2	2	2	0	1	comp1154633_c0	0.324688266053627	-0.615281342644394	0.767011001914391	1	33765	0
comp11546_c0	0	0	0	1	0	0	comp11546_c0	-4.00258143422115	0.956864189221215	1	1	64398.5	0
comp11547320_c0	0	0	1	0	0	0	comp11547320_c0	-4.00258143422115	-1.38661400798511	1	1	64398.5	0
comp1154839_c0	2	2	3	1	2	2	comp1154839_c0	1.01296891943073	-0.179188073477732	1	1	64398.5	0
comp1154_c0	0	0	0	0	0	0	comp1154_c0	-4.00258143422115	-0.673495155773272	1	1	64398.5	0
comp11550_c0	0	0	0	0	0	0	comp11550_c0	-4.00258143422115	-0.673495155773272	1	1	64398.5	0
comp1155160_c0	7	5	0	0	0	0	comp1155160_c0	-4.00258143422115	-5.37806388574716	0.00773200700511392	0.404432024449183	1568	0
comp1155166_c0	0	0	2	3	1	0	comp1155166_c0	-0.280012092053488	1.34540582413838	0.742327525830632	1	33006	0
comp11552690_c0	1	0	0	0	0	0	comp11552690_c0	-4.00258143422115	-1.77853072096953	1	1	64398.5	0
comp11555_c0	0	2	0	0	1	0	comp11555_c0	-0.93270090809935	-0.813256208016873	0.999999999999999	1	45095	0
comp1155630_c0	4	3	2	5	1	5	comp1155630_c0	1.75793560679586	0.429694289461789	0.760557460908993	1	33587	0
comp11557_c0	1	0	0	0	0	0	comp11557_c0	-4.00258143422115	-1.77853072096953	1	1	64398.5	0
comp11558_c0	0	0	0	0	0	0	comp11558_c0	-4.00258143422115	-0.673495155773272	1	1	64398.5	0
comp11559129_c0	0	1	1	0	0	0	comp11559129_c0	-4.00258143422115	-2.61564911254797	0.500332915596061	1	19068	0
comp1155987_c0	0	0	1	3	2	3	comp1155987_c0	-0.206236401469844	3.49295720530566	0.0528522790682131	1	3644	0
comp11559_c0	0	2	0	0	0	0	comp11559_c0	-4.00258143422115	-2.81325620801687	0.587836998800077	1	25836	0
comp11561_c0	1	0	1	1	0	2	comp11561_c0	-0.29897893818343	0.889020233070539	1	1	64398.5	0
comp11562602_c0	0	0	1	0	1	0	comp11562602_c0	-1.64602200811523	0.613385992014889	1	1	64398.5	0
comp11563_c0	2	0	0	0	1	2	comp11563_c0	-0.151613911209044	0.818368759858421	0.999999999999999	1	45256.5	0
comp11566502_c0	0	0	1	0	0	0	comp11566502_c0	-4.00258143422115	-1.38661400798511	1	1	64398.5	0
comp11566777_c0	0	0	0	0	1	0	comp11566777_c0	-4.00258143422115	1.32650484422673	0.999999999999998	1	43687	0
comp11567_c0	0	1	0	0	0	0	comp11567_c0	-4.00258143422115	-1.81325620801687	1	1	64398.5	0
comp11568503_c0	0	0	0	0	0	1	comp11568503_c0	-4.00258143422115	1.34437347969301	1	1	64398.5	0
comp1156955_c0	0	0	0	0	0	0	comp1156955_c0	-4.00258143422115	-0.673495155773272	1	1	64398.5	0
comp1156976_c0	0	0	1	0	0	0	comp1156976_c0	-4.00258143422115	-1.38661400798511	1	1	64398.5	0
comp1157026_c0	3	2	1	2	0	0	comp1157026_c0	0.134489410337243	-1.68691815490109	0.382853600385828	1	15277	0
comp1157066_c0	1	0	0	1	2	0	comp1157066_c0	-0.714086192812107	1.69342419665229	0.673406749664768	1	30376	0
comp115706_c0	34	33	28.99	0	0	22	comp115706_c0	4.03369260278037	-1.79144272156916	0.0585417827207326	1	3873	0
comp11570951_c0	0	0	0	1	0	0	comp11570951_c0	-4.00258143422115	0.956864189221215	1	1	64398.5	0
comp11570_c0	1	0	0	0	0	1	comp11570_c0	-1.44112933388988	0.239337914496747	1	1	64398.5	0
comp11571_c0	0	0	0	0	0	0	comp11571_c0	-4.00258143422115	-0.673495155773272	1	1	64398.5	0
comp11572313_c0	0	0	0	0	0	0	comp11572313_c0	-4.00258143422115	-0.673495155773272	1	1	64398.5	0
comp11572_c0	0	0	1	2	0	0	comp11572_c0	-1.33084233561799	1.24374533700938	0.999999999999996	1	41944.5	0
comp11573745_c0	1	0	1	0	0	0	comp11573745_c0	-4.00258143422115	-2.59583995738909	0.500332915596061	1	19068	0
comp1157384_c0	3	2	1	3	1	3	comp1157384_c0	1.15374526546282	0.351593555350074	0.999999999999994	1	40813.5	0
comp11576_c0	0	1	10	27	4	3	comp11576_c0	2.50790693834669	1.91350297632513	0.0610662447058118	1	3955	0
comp1157881_c0	0	2	3	2	0	1	comp1157881_c0	0.286152798200768	-0.538210406938677	1	1	64398.5	0
comp11581_c0	0	0	0	0	0	0	comp11581_c0	-4.00258143422115	-0.673495155773272	1	1	64398.5	0
comp1158221_c0	0	2	0	0	1	1	comp1158221_c0	-0.428219917216849	0.195705773748129	1	1	64398.5	0
comp11582_c0	1	0	1	4	2	0	comp11582_c0	0.133259593736458	1.75349729691032	0.389515573416792	1	15443	0
comp11583892_c0	0	0	0	0	0	0	comp11583892_c0	-4.00258143422115	-0.673495155773272	1	1	64398.5	0
comp11584391_c0	0	0	0	0	0	0	comp11584391_c0	-4.00258143422115	-0.673495155773272	1	1	64398.5	0
comp11586_c0	0	0	0	0	0	0	comp11586_c0	-4.00258143422115	-0.673495155773272	1	1	64398.5	0
comp11587401_c0	0	1	0	0	0	0	comp11587401_c0	-4.00258143422115	-1.81325620801687	1	1	64398.5	0
comp11588_c0	0	0	1	1	1	2	comp11588_c0	-0.68323104894122	2.53896791036291	0.426611256329114	1	16400	0
comp1158_c0	1	1	0	0	0	0	comp1158_c0	-4.00258143422115	-2.79599794173096	0.512488820967972	1	21136	0
comp11590043_c0	0	0	0	0	0	0	comp11590043_c0	-4.00258143422115	-0.673495155773272	1	1	64398.5	0
comp1159112_c0	1	0	3	6	2	2	comp1159112_c0	0.966093463164436	1.62081190776441	0.191275002929187	1	8247	0
comp1159161_c0	1	0	0	0	0	0	comp1159161_c0	-4.00258143422115	-1.77853072096953	1	1	64398.5	0
comp11591637_c0	0	0	0	0	0	0	comp11591637_c0	-4.00258143422115	-0.673495155773272	1	1	64398.5	0
comp11594353_c0	0	0	0	0	0	0	comp11594353_c0	-4.00258143422115	-0.673495155773272	1	1	64398.5	0
comp11594829_c0	0	0	0	0	0	0	comp11594829_c0	-4.00258143422115	-0.673495155773272	1	1	64398.5	0
comp11597_c0	0	0	0	0	0	0	comp11597_c0	-4.00258143422115	-0.673495155773272	1	1	64398.5	0
comp11600_c0	1	0	1	1	0	0	comp11600_c0	-1.226229360916	-0.9654806123946	0.999999999999994	1	40813.5	0
comp11601_c0	0	0	0	0	0	1	comp11601_c0	-4.00258143422115	1.34437347969301	0.999999999999998	1	43817	0
comp11602_c0	2	2	1	2	2	0	comp11602_c0	0.596573729078215	-0.217833712902235	0.999999999999998	1	44221	0
comp11603649_c0	1	1	0	0	0	0	comp11603649_c0	-4.00258143422115	-2.79599794173096	0.512489808333769	1	21137	0
comp11603_c0	1	2	0	1.41	0	0	comp11603_c0	-0.58293367458492	-1.26068165980862	0.672388096222576	1	30152	0
comp11604985_c0	0	0	0	0	2	0	comp11604985_c0	-4.00258143422115	2.32650484422673	0.58559370212908	1	25176	0
comp1160700_c0	5	7	3	3	0	9	comp1160700_c0	2.23441341272043	-0.116945738756432	1	1	64398.5	0
comp1160_c0	0	0	0	0	0	0	comp1160_c0	-4.00258143422115	-0.673495155773272	1	1	64398.5	0
comp1160_c1	1	0	1	0	1	0	comp1160_c1	-1.04140903341324	-0.595839957389087	1	1	64398.5	0
comp11610217_c0	0	0	0	0	0	0	comp11610217_c0	-4.00258143422115	-0.673495155773272	1	1	64398.5	0
comp11611586_c0	0	0	0	0	0	0	comp11611586_c0	-4.00258143422115	-0.673495155773272	1	1	64398.5	0
comp1161428_c0	1	0	3	0	1	0	comp1161428_c0	-0.591820751412777	-1.49501652139002	0.673572740599014	1	30463	0
comp11614_c0	0	0	0	0	0	1	comp11614_c0	-4.00258143422115	1.34437347969301	0.999999999999995	1	41627.5	0
comp11615_c0	3	2	0	3	6	0	comp11615_c0	1.24635443209069	0.942467948289011	0.477346293710382	1	18028	0
comp11616751_c0	0	0	0	0	0	0	comp11616751_c0	-4.00258143422115	-0.673495155773272	1	1	64398.5	0
comp1161814_c0	0	0	0	0	1	0	comp1161814_c0	-4.00258143422115	1.32650484422673	1	1	64398.5	0
comp11618_c0	0	1	1	1	0	0	comp11618_c0	-1.21632478333656	-0.985289767553481	0.999999999999991	1	40026	0
comp11619_c0	0	0	0	0	0	0	comp11619_c0	-4.00258143422115	-0.673495155773272	1	1	64398.5	0
comp11621_c0	1	2	2	0	0	0	comp11621_c0	-4.00258143422115	-3.97165794948361	0.0886155446819983	1	4813	0
comp1162240_c0	0	0	0	0	8	7	comp1162240_c0	-4.00258143422115	5.24176168504935	0.00200217522658796	0.168938099759604	972	0
comp11624716_c0	0	0	0	0	0	0	comp11624716_c0	-4.00258143422115	-0.673495155773272	1	1	64398.5	0
comp11625_c0	0	1	1	0	1	1	comp11625_c0	-0.527023464951302	0.393312869217034	1	1	64398.5	0
comp11627686_c0	0	0	1	0	0	0	comp11627686_c0	-4.00258143422115	-1.38661400798511	1	1	64398.5	0
comp1162930_c0	0	0	1	1	2	4	comp1162930_c0	-0.260731609047767	3.38396679014982	0.0905227486137131	1	4887	0
comp11629_c0	1	0	1	1	2	3	comp11629_c0	0.228029265119033	1.94303663967547	0.265568946081037	1	10159	0
comp11630_c0	2	3	0	0	0	1	comp11630_c0	-0.269697571582296	-2.10352561011842	0.303705342448126	1	12479	0
comp1163147_c0	0	3	3	5	0	3	comp1163147_c0	1.15503398860551	0.587502774888343	0.687509146900569	1	30907	0
comp11633_c0	0	0	1	0	0	0	comp11633_c0	-4.00258143422115	-1.38661400798511	1	1	64398.5	0
comp11634_c0	1	1	2	0	0	0	comp11634_c0	-4.00258143422115	-3.60577853379837	0.148248225450602	1	6699	0
comp11636382_c0	0	0	0	0	0	0	comp11636382_c0	-4.00258143422115	-0.673495155773272	1	1	64398.5	0
comp1163717_c0	0	0	0	0	0	1	comp1163717_c0	-4.00258143422115	1.34437347969301	0.999999999999999	1	45256.5	0
comp11637292_c0	0	0	1	0	0	0	comp11637292_c0	-4.00258143422115	-1.38661400798511	1	1	64398.5	0
comp1163824_c0	0	0	1	1	0	0	comp1163824_c0	-1.83084233561799	0.243745337009377	1	1	64398.5	0
comp11638723_c0	0	0	0	0	0	0	comp11638723_c0	-4.00258143422115	-0.673495155773272	1	1	64398.5	0
comp11638_c0	0	0	0	0	0	0	comp11638_c0	-4.00258143422115	-0.673495155773272	1	1	64398.5	0
comp1163_c0	0	0	0	0	0	0	comp1163_c0	-4.00258143422115	-0.673495155773272	1	1	64398.5	0
comp11641_c0	0	0	0	0	0	1	comp11641_c0	-4.00258143422115	1.34437347969301	0.999999999999996	1	41944.5	0
comp11642_c0	0	0	0	1	0	0	comp11642_c0	-4.00258143422115	0.956864189221215	1	1	64398.5	0
comp11644_c0	1	0	1	0	1	0	comp11644_c0	-1.04140903341324	-0.595839957389087	1	1	64398.5	0
comp11647322_c0	0	0	0	0	1	0	comp11647322_c0	-4.00258143422115	1.32650484422673	1	1	64398.5	0
comp1164771_c0	1	0	1	0	0	0	comp1164771_c0	-4.00258143422115	-2.59583995738909	0.500332915596061	1	19068	0
comp1164790_c0	1	1	1	0	0	0	comp1164790_c0	-4.00258143422115	-3.25697364036414	0.259282091995899	1	9944	0
comp11647_c0	1	0	1	0	0	0	comp11647_c0	-4.00258143422115	-2.59583995738909	0.500332915596061	1	19068	0
comp1165128_c0	1	2	1	0	0	1	comp1165128_c0	-0.476074778747839	-1.69077119578734	0.431272229108303	1	16639	0
comp1165142_c0	0	0	1	2	2	1	comp1165142_c0	-0.55143974718991	2.80255051386553	0.273293704384073	1	10462	0
comp1165155_c0	2	3	3	2	0	2	comp1165155_c0	0.908276713727388	-0.821039976839872	0.629400612764653	1	28074	0
comp11651_c0	0	0	1	0	0	0	comp11651_c0	-4.00258143422115	-1.38661400798511	1	1	64398.5	0
comp11652_c0	0	0	1	0	0	1	comp11652_c0	-1.63708769038209	0.631254627481169	1	1	64398.5	0
comp11654240_c0	0	0	0	0	0	0	comp11654240_c0	-4.00258143422115	-0.673495155773272	1	1	64398.5	0
comp11654_c0	1	2	0	0	0	0	comp11654_c0	-4.00258143422115	-3.38673616742718	0.301984303707958	1	11925	0
comp11655032_c0	0	0	0	0	0	0	comp11655032_c0	-4.00258143422115	-0.673495155773272	1	1	64398.5	0
comp11657669_c0	0	1	0	1	0	0	comp11657669_c0	-1.61752123560211	-0.182896863022386	1	1	64398.5	0
comp11657_c0	0	2	6	4	3	1	comp11657_c0	1.32826565750886	0.323845629390979	0.999999999999998	1	43817	0
comp11658048_c0	0	0	1	0	0	0	comp11658048_c0	-4.00258143422115	-1.38661400798511	1	1	64398.5	0
comp11658551_c0	0	0	0	0	0	0	comp11658551_c0	-4.00258143422115	-0.673495155773272	1	1	64398.5	0
comp11658_c1	0	0	0	0	0	1	comp11658_c1	-4.00258143422115	1.34437347969301	1	1	64398.5	0
comp1165911_c0	1	3	1	2	1	1	comp1165911_c0	0.602746766771748	-0.220062259174743	0.999999999999998	1	44098	0
comp1165940_c0	0	1	0	1	1	0	comp1165940_c0	-1.01920796573191	1.01372967671801	1	1	64398.5	0
comp11660_c0	2	3	2	0	0	1	comp11660_c0	-0.0801894564808487	-2.48254184032132	0.121672539849545	1	5934	0
comp1166215_c0	0	0	1	0	0	0	comp1166215_c0	-4.00258143422115	-1.38661400798511	1	1	64398.5	0
comp1166262_c0	2	3	0	4	1	2	comp1166262_c0	1.02823131740301	0.492332167852197	0.824057620880525	1	35665	0
comp11664726_c0	0	0	0	0	1	0	comp11664726_c0	-4.00258143422115	1.32650484422673	1	1	46326	0
comp1166490_c0	2	0	0	1	2	1	comp1166490_c0	0.0103569760082906	1.14231053429309	0.730948641122409	1	32487	0
comp11664_c0	0	0	0	0	2	0	comp11664_c0	-4.00258143422115	2.32650484422673	0.585579656633697	1	25174	0
comp11665643_c0	0	0	1	0	0	0	comp11665643_c0	-4.00258143422115	-1.38661400798511	1	1	64398.5	0
comp11665_c0	1	0	2	2	1	2	comp11665_c0	0.314409697482736	1.07872601106973	0.766021520124066	1	33712	0
comp11666780_c0	0	1	0	0	1	0	comp11666780_c0	-1.43270090809935	0.186743791983127	1	1	64398.5	0
comp11666_c0	1	1	2	3	7	0	comp11666_c0	1.07387426651737	1.61484948965358	0.271045569391142	1	10401	0
comp11667634_c0	0	0	0	0	0	0	comp11667634_c0	-4.00258143422115	-0.673495155773272	1	1	64398.5	0
comp11669217_c0	0	1	0	1	0	0	comp11669217_c0	-1.61752123560211	-0.182896863022386	1	1	64398.5	0
comp11669509_c0	0	0	0	0	0	0	comp11669509_c0	-4.00258143422115	-0.673495155773272	1	1	64398.5	0
comp11669_c0	1	0	0	0	0	1	comp11669_c0	-1.44112933388988	0.239337914496747	1	1	64398.5	0
comp1167087_c0	2	0	1	2	0	0	comp1167087_c0	-0.401996917076422	-0.613945500073754	1	1	64398.5	0
comp11671_c0	0	0	1	0	0	0	comp11671_c0	-4.00258143422115	-1.38661400798511	1	1	64398.5	0
comp11672079_c0	0	0	0	0	0	0	comp11672079_c0	-4.00258143422115	-0.673495155773272	1	1	64398.5	0
comp1167401_c0	0	3	1	0	5	1	comp1167401_c0	0.813565656428609	0.870122698868211	0.670692061816926	1	29828	0
comp11675276_c0	0	0	0	0	0	0	comp11675276_c0	-4.00258143422115	-0.673495155773272	1	1	64398.5	0
comp11675_c0	1	1	2	1	0	0	comp11675_c0	-0.721260072711359	-1.97541918880388	0.423199475131471	1	16263	0
comp11677_c0	0	0	0	0	0	0	comp11677_c0	-4.00258143422115	-0.673495155773272	1	1	64398.5	0
comp11681000_c0	0	0	0	0	0	2	comp11681000_c0	-4.00258143422115	2.34437347969301	0.57931898260321	1	24069	0
comp1168399_c0	3	7	3	6	11	9	comp1168399_c0	2.68422552340416	1.2123053261838	0.114711270417383	1	5696	0
comp1168446_c0	1	1	0	0	0	0	comp1168446_c0	-4.00258143422115	-2.79599794173096	0.512490795573149	1	21138	0
comp11685_c0	3	1	1	0	1	0	comp11685_c0	-0.320581366937089	-2.03749529034139	0.290648988774228	1	11020	0
comp11688670_c0	1	0	0	0	0	0	comp11688670_c0	-4.00258143422115	-1.77853072096953	1	1	64398.5	0
comp11688_c0	0	0	0	0	0	0	comp11688_c0	-4.00258143422115	-0.673495155773272	1	1	64398.5	0
comp11689_c0	0	0	0	0	0	0	comp11689_c0	-4.00258143422115	-0.673495155773272	1	1	64398.5	0
comp11691834_c0	0	0	0	0	0	0	comp11691834_c0	-4.00258143422115	-0.673495155773272	1	1	64398.5	0
comp11692555_c0	0	0	0	0	1	0	comp11692555_c0	-4.00258143422115	1.32650484422673	0.999999999999998	1	44649	0
comp11692_c0	0	0	0	0	0	1	comp11692_c0	-4.00258143422115	1.34437347969301	1	1	64398.5	0
comp11694_c0	0	1	0	1	6	0	comp11694_c0	-0.0526995498616488	2.94674650845853	0.130329601134024	1	6219	0
comp11695_c0	8	6	9	2	2	4	comp11695_c0	2.20906527026363	-1.24562472804678	0.163922615087147	1	7295	0
comp1169681_c0	0	0	0	0	0	0	comp1169681_c0	-4.00258143422115	-0.673495155773272	1	1	64398.5	0
comp11696_c0	1	0	0	2	2	0	comp11696_c0	-0.536570709255578	2.04845516376535	0.445463513159552	1	16996	0
comp11698187_c0	0	0	0	0	0	0	comp11698187_c0	-4.00258143422115	-0.673495155773272	1	1	64398.5	0
comp11698_c0	0	0	0	1	0	0	comp11698_c0	-4.00258143422115	0.956864189221215	1	1	64398.5	0
comp11701_c0	1	0	0	3	2	0	comp11701_c0	-0.394226506189793	2.33314356989692	0.300004852683233	1	11841	0
comp1170209_c0	1	1	0	2	0	1	comp1170209_c0	-0.263141737822697	0.560378665108254	1	1	64398.5	0
comp11702930_c0	0	0	0	0	0	0	comp11702930_c0	-4.00258143422115	-0.673495155773272	1	1	64398.5	0
comp11702_c0	0	0	0	0	2	0	comp11702_c0	-4.00258143422115	2.32650484422673	0.585565614702139	1	25170	0
comp11704259_c0	0	0	0	0	0	0	comp11704259_c0	-4.00258143422115	-0.673495155773272	1	1	64398.5	0
comp11705975_c0	0	0	0	0	0	0	comp11705975_c0	-4.00258143422115	-0.673495155773272	1	1	64398.5	0
comp11705_c0	1	0	2	0	0	0	comp11705_c0	-4.00258143422115	-3.11437570405566	0.293514450778599	1	11567	0
comp11708_c0	0	0	0	0	0	1	comp11708_c0	-4.00258143422115	1.34437347969301	0.999999999999999	1	45256.5	0
comp11709_c0	3	2	5	6	3	2	comp11709_c0	1.76019986838279	0.347608994733146	0.871143438679662	1	36955	0
comp117124_c0	2	2	0	0	1	1	comp117124_c0	0.0631509496401953	-0.78703595996596	0.730803018224607	1	32480	0
comp11713_c0	0	0	0	1	0	0	comp11713_c0	-4.00258143422115	0.956864189221215	1	1	64398.5	0
comp1171458_c0	3	5	10	4	3	0	comp1171458_c0	1.84217416701021	-1.14732740509415	0.246473282015509	1	9632	0
comp11714812_c0	0	0	0	1	0	0	comp11714812_c0	-4.00258143422115	0.956864189221215	1	1	64398.5	0
comp11717_c0	0	0	0	1	0	0	comp11717_c0	-4.00258143422115	0.956864189221215	1	1	64398.5	0
comp11719_c0	2	2	4	1	1	0	comp11719_c0	0.377053197158839	-1.77879264906348	0.257125495302118	1	9821	0
comp11720_c0	0	0	0	1	0	0	comp11720_c0	-4.00258143422115	0.956864189221215	1	1	64398.5	0
comp1172104_c0	1	3	2	1	1	6	comp1172104_c0	1.27853580855395	0.709196516518584	0.713054395361438	1	31824	0
comp11721129_c0	0	0	0	0	0	0	comp11721129_c0	-4.00258143422115	-0.673495155773272	1	1	64398.5	0
comp1172168_c0	0	0	0	0	0	1	comp1172168_c0	-4.00258143422115	1.34437347969301	1	1	46584.5	0
comp11722_c0	3	1	1	2	0	1	comp11722_c0	0.357606936482519	-0.681118683502178	0.771953717720335	1	33978	0
comp11723_c0	0	0	0.87	1	0	1	comp11723_c0	-1.32793548637061	1.65138442335613	0.999999999999975	1	39546	0
comp11724_c0	0	0	0	0	0	0	comp11724_c0	-4.00258143422115	-0.673495155773272	1	1	64398.5	0
comp11728011_c0	0	0	0	0	0	0	comp11728011_c0	-4.00258143422115	-0.673495155773272	1	1	64398.5	0
comp1172807_c0	1	1	1	0	3	1	comp1172807_c0	0.291401782983895	0.747514309455088	0.775036691623438	1	34054	0
comp11728_c0	0	2	0	0	0	0	comp11728_c0	-4.00258143422115	-2.81325620801687	0.58785441029341	1	25848	0
comp11729_c0	0	0	0	0	0	0	comp11729_c0	-4.00258143422115	-0.673495155773272	1	1	64398.5	0
comp11730926_c0	1	0	0	0	0	1	comp11730926_c0	-1.44112933388988	0.239337914496747	1	1	64398.5	0
comp11731498_c0	0	0	0	0	0	0	comp11731498_c0	-4.00258143422115	-0.673495155773272	1	1	64398.5	0
comp1173285_c0	0	0	0	1	0	0	comp1173285_c0	-4.00258143422115	0.956864189221215	1	1	64398.5	0
comp11733136_c0	0	0	0	0	0	1	comp11733136_c0	-4.00258143422115	1.34437347969301	0.999999999999996	1	42112.5	0
comp1173322_c0	0	0	0	0	0	0	comp1173322_c0	-4.00258143422115	-0.673495155773272	1	1	64398.5	0
comp11734_c0	0	0	0	0	0	0	comp11734_c0	-4.00258143422115	-0.673495155773272	1	1	64398.5	0
comp11735_c0	0	0	0	0	0	0	comp11735_c0	-4.00258143422115	-0.673495155773272	1	1	64398.5	0
comp11736296_c0	0	0	1	0	0	0	comp11736296_c0	-4.00258143422115	-1.38661400798511	1	1	64398.5	0
comp11737_c0	1	0	0	0	0	0	comp11737_c0	-4.00258143422115	-1.77853072096953	1	1	64398.5	0
comp11738_c0	5	6	6	3	37	32	comp11738_c0	3.61930826915534	2.41136194784961	0.00427771604133497	0.276971137774987	1268	0
comp11740958_c0	0	0	0	1	0	0	comp11740958_c0	-4.00258143422115	0.956864189221215	1	1	64398.5	0
comp1174133_c0	0	1	0	1	0	0	comp1174133_c0	-1.61752123560211	-0.182896863022386	1	1	64398.5	0
comp11741_c0	0	0	0	0	0	0	comp11741_c0	-4.00258143422115	-0.673495155773272	1	1	64398.5	0
comp1174250_c0	0	0	1	0	0	0	comp1174250_c0	-4.00258143422115	-1.38661400798511	1	1	64398.5	0
comp11743112_c0	0	0	0	0	0	1	comp11743112_c0	-4.00258143422115	1.34437347969301	1	1	64398.5	0
comp1174412_c0	0	0	0	0	1	1	comp1174412_c0	-4.00258143422115	2.33546682599173	0.52045044607708	1	21786	0
comp11745361_c0	0	0	0	0	0	0	comp11745361_c0	-4.00258143422115	-0.673495155773272	1	1	64398.5	0
comp1174537_c0	1	0	0	2	5	0	comp1174537_c0	-0.0945419429872645	2.93251269630198	0.157233916738848	1	7032	0
comp11748687_c0	0	0	0	0	0	0	comp11748687_c0	-4.00258143422115	-0.673495155773272	1	1	64398.5	0
comp1175076_c0	1	1	4	10	7	4	comp1175076_c0	1.83726274430299	2.11054184515495	0.0261631723804781	0.84012739844204	2557	0
comp11751031_c0	1	0	0	1	0	0	comp11751031_c0	-1.63488397912578	-0.148171375975045	1	1	64398.5	0
comp11751460_c0	0	0	0	0	0	0	comp11751460_c0	-4.00258143422115	-0.673495155773272	1	1	64398.5	0
comp1175184_c0	1	0	0	0	0	0	comp1175184_c0	-4.00258143422115	-1.77853072096953	1	1	64398.5	0
comp11752777_c0	0	0	0	1	1	0	comp11752777_c0	-4.00258143422115	2.15349072896161	0.510971610420374	1	19926	0
comp11753_c0	0	0	1	0	0	0	comp11753_c0	-4.00258143422115	-1.38661400798511	1	1	64398.5	0
comp11755051_c0	0	0	0	0	0	0	comp11755051_c0	-4.00258143422115	-0.673495155773272	1	1	64398.5	0
comp1175785_c0	0	0	0	1	2	0	comp1175785_c0	-4.00258143422115	2.79845976184856	0.304059140930202	1	12494	0
comp11761_c0	1	0	0	0	0	0	comp11761_c0	-4.00258143422115	-1.77853072096953	1	1	64398.5	0
comp11763519_c0	0	0	0	0	0	1	comp11763519_c0	-4.00258143422115	1.34437347969301	1	1	64398.5	0
comp1176368_c0	8	17	30	1	8	3	comp1176368_c0	3.12762982130001	-1.80971053903103	0.0196203000152061	0.71954696913987	2237	0
comp11764_c0	7	5	8	5	1	2	comp11764_c0	2.03636652671139	-1.18037304469219	0.212789395417229	1	8842	0
comp11767_c0	0	0	0	0	1	0	comp11767_c0	-4.00258143422115	1.32650484422673	1	1	64398.5	0
comp1177165_c0	1	3	2	2	1	0	comp1177165_c0	0.466972896243138	-0.913929308103045	0.585338120348144	1	25099	0
comp11771_c0	0	0	0	0	0	0	comp11771_c0	-4.00258143422115	-0.673495155773272	1	1	64398.5	0
comp11773_c0	0	0	0	0	1	0	comp11773_c0	-4.00258143422115	1.32650484422673	1	1	64398.5	0
comp1177541_c0	1	4	9	2.02	1	1	comp1177541_c0	1.25894938577998	-1.51994996163498	0.190232983217541	1	8216	0
comp11778028_c0	0	0	0	0	0	0	comp11778028_c0	-4.00258143422115	-0.673495155773272	1	1	64398.5	0
comp11778720_c0	0	0	0	0	1	0	comp11778720_c0	-4.00258143422115	1.32650484422673	1	1	64398.5	0
comp1177952_c0	13	7	6	8	3	1	comp1177952_c0	2.53996752459084	-1.05639244319958	0.217332024554344	1	8943	0
comp11779615_c0	0	1	0	0	1	0	comp11779615_c0	-1.43270090809935	0.186743791983127	1	1	64398.5	0
comp11780566_c0	0	0	0	0	0	0	comp11780566_c0	-4.00258143422115	-0.673495155773272	1	1	64398.5	0
comp117832_c0	20	11	19	16	13	8	comp117832_c0	3.84044278501535	-0.228803532445778	0.740581703748762	1	32960	0
comp1178524_c0	1	1	0	0	0	0	comp1178524_c0	-4.00258143422115	-2.79599794173096	0.512491782686166	1	21139	0
comp11785_c0	2	1	0.48	3	2	1	comp11785_c0	0.638278243503445	0.875431219428421	0.579200345408876	1	24042	0
comp1178605_c0	0	0	1	1	0	0	comp1178605_c0	-1.83084233561799	0.243745337009377	1	1	64398.5	0
comp11786_c0	0	0	1	0	0	0	comp11786_c0	-4.00258143422115	-1.38661400798511	1	1	64398.5	0
comp11787_c0	3	0	1	0	0	0	comp11787_c0	-4.00258143422115	-3.69007521177039	0.198857258918286	1	8524	0
comp11788513_c0	0	0	0	0	0	2	comp11788513_c0	-4.00258143422115	2.34437347969301	0.579302800400006	1	24066	0
comp1179010_c0	0	0	1	0	0	0	comp1179010_c0	-4.00258143422115	-1.38661400798511	1	1	64398.5	0
comp11790_c0	0	0	1	1	0	0	comp11790_c0	-1.83084233561799	0.243745337009377	1	1	64398.5	0
comp117945_c0	39	67	10	8	37	24	comp117945_c0	5.01257976090832	-0.550575168336236	0.471128779214108	1	17916	0
comp1179563_c0	2	1	0	0	0	1	comp1179563_c0	-0.642813943470855	-1.3572928663413	0.672231583958277	1	30134	0
comp11796_c0	0	0	0	0	0	0	comp11796_c0	-4.00258143422115	-0.673495155773272	1	1	64398.5	0
comp11796_c1	0	0	0	0	0	0	comp11796_c1	-4.00258143422115	-0.673495155773272	1	1	64398.5	0
comp1179770_c0	0	0	0	0	0	0	comp1179770_c0	-4.00258143422115	-0.673495155773272	1	1	64398.5	0
comp11803_c0	0	1	1	0	4	3	comp11803_c0	0.376015556235826	2.19939091159129	0.21489216287143	1	8885	0
comp11805506_c0	0	0	0	1	0	0	comp11805506_c0	-4.00258143422115	0.956864189221215	1	1	64398.5	0
comp11806100_c0	0	0	1	1	0	0	comp11806100_c0	-1.83084233561799	0.243745337009377	1	1	64398.5	0
comp11806782_c0	0	0	0	0	0	1	comp11806782_c0	-4.00258143422115	1.34437347969301	1	1	64398.5	0
comp11808_c0	1	0	0	0	1	1	comp11808_c0	-0.945582660740519	1.23043126079547	0.999999999999999	1	45386.5	0
comp11809194_c0	0	0	0	0	0	0	comp11809194_c0	-4.00258143422115	-0.673495155773272	1	1	64398.5	0
comp11810_c0	0	0	1	1	2	2	comp11810_c0	-0.514670060715406	2.87608988681454	0.276986823813815	1	10626	0
comp11812427_c0	0	0	0	0	0	0	comp11812427_c0	-4.00258143422115	-0.673495155773272	1	1	64398.5	0
comp11816_c0	0	0	0	0	0	1	comp11816_c0	-4.00258143422115	1.34437347969301	0.999999999999996	1	42475.5	0
comp11816_c1	0	0	0	0	0	0	comp11816_c1	-4.00258143422115	-0.673495155773272	1	1	64398.5	0
comp1181705_c0	0	2	0	0	1	0	comp1181705_c0	-0.93270090809935	-0.813256208016873	1	1	64398.5	0
comp118187_c0	26	24	44	40	53	34	comp118187_c0	5.19076348492872	0.714444868909416	0.228478541627118	1	9171	0
comp11821022_c0	0	0	0	0	0	0	comp11821022_c0	-4.00258143422115	-0.673495155773272	1	1	64398.5	0
comp1182163_c0	0	1	0	0	5	0	comp1182163_c0	-0.271736860655669	2.50867188687049	0.274264207838443	1	10514	0
comp11822_c0	0	0	0	0	0	0	comp11822_c0	-4.00258143422115	-0.673495155773272	1	1	64398.5	0
comp11823538_c0	0	1	0	0	0	0	comp11823538_c0	-4.00258143422115	-1.81325620801687	1	1	64398.5	0
comp11824317_c0	0	0	0	0	1	0	comp11824317_c0	-4.00258143422115	1.32650484422673	1	1	64398.5	0
comp11824_c0	2	0	1	2	1	0	comp11824_c0	-0.0425079624239647	0.10503240923116	1	1	64398.5	0
comp11826_c0	0	0	0	0	0	0	comp11826_c0	-4.00258143422115	-0.673495155773272	1	1	64398.5	0
comp11830667_c0	0	0	0	0	0	0	comp11830667_c0	-4.00258143422115	-0.673495155773272	1	1	64398.5	0
comp1183363_c0	1	0	1	0	0	0	comp1183363_c0	-4.00258143422115	-2.59583995738909	0.500332915596061	1	19068	0
comp11836_c0	1	0	2	1	0	1	comp11836_c0	-0.363598291372338	-0.277289966640418	1	1	64398.5	0
comp11838704_c0	0	1	0	1	0	0	comp11838704_c0	-1.61752123560211	-0.182896863022386	1	1	64398.5	0
comp11838_c0	1	0	0	0	0	0	comp11838_c0	-4.00258143422115	-1.77853072096953	1	1	64398.5	0
comp11839007_c0	0	0	0	0	0	0	comp11839007_c0	-4.00258143422115	-0.673495155773272	1	1	64398.5	0
comp11839_c0	2	0	1	1	0	0	comp11839_c0	-0.901996917076422	-1.61394550007375	0.672565209459371	1	30196	0
comp1183_c0	0	0	0	0	0	0	comp1183_c0	-4.00258143422115	-0.673495155773272	1	1	64398.5	0
comp11843542_c0	0	0	0	0	0	1	comp11843542_c0	-4.00258143422115	1.34437347969301	0.999999999999994	1	40948	0
comp11843772_c0	0	0	0	0	1	0	comp11843772_c0	-4.00258143422115	1.32650484422673	1	1	64398.5	0
comp11844_c0	0	0	0	0	0	0	comp11844_c0	-4.00258143422115	-0.673495155773272	1	1	64398.5	0
comp11846_c0	0	0	1	0	2	0	comp11846_c0	-1.14602200811523	1.61338599201489	1	1	64398.5	0
comp11847939_c0	0	0	0	0	0	0	comp11847939_c0	-4.00258143422115	-0.673495155773272	1	1	64398.5	0
comp11847_c0	0	0	1	0	0	0	comp11847_c0	-4.00258143422115	-1.38661400798511	1	1	64398.5	0
comp1185098_c0	3	4	1	3	2	3	comp1185098_c0	1.47694659421018	0.126591213945617	1	1	64398.5	0
comp11851_c0	0	1	1	0	0	0	comp11851_c0	-4.00258143422115	-2.61564911254797	0.500332915596061	1	19068	0
comp118526_c0	43	46	77.03	19	54	88	comp118526_c0	5.80966697168643	0.305955777380492	0.644581049952624	1	28472	0
comp11854129_c0	0	0	0	0	0	0	comp11854129_c0	-4.00258143422115	-0.673495155773272	1	1	64398.5	0
comp11855795_c0	0	0	0	0	0	0	comp11855795_c0	-4.00258143422115	-0.673495155773272	1	1	64398.5	0
comp11857296_c0	0	0	0	0	0	0	comp11857296_c0	-4.00258143422115	-0.673495155773272	1	1	64398.5	0
comp118591_c0	9	7	4	2	6	5	comp118591_c0	2.51043025257551	-0.38646547839825	0.743420564668344	1	33076	0
comp11859461_c0	0	0	0	0	0	0	comp11859461_c0	-4.00258143422115	-0.673495155773272	1	1	64398.5	0
comp11860_c0	0	0	1	1	6	4	comp11860_c0	0.0720472960060339	4.04952460025742	0.024600719831806	0.813679974658788	2482	0
comp11861_c0	0	0	0	2	0	0	comp11861_c0	-4.00258143422115	1.95686418922122	0.584062842419941	1	24643	0
comp11862423_c0	0	0	0	0	0	1	comp11862423_c0	-4.00258143422115	1.34437347969301	0.999999999999995	1	41627.5	0
comp118642_c0	17	9	18	23	14	19	comp118642_c0	4.04652280500524	0.575308612881233	0.363475633134992	1	14282	0
comp11868_c0	0	0	0	0	0	0	comp11868_c0	-4.00258143422115	-0.673495155773272	1	1	64398.5	0
comp1186907_c0	2	5	3	2	1	1	comp1186907_c0	1.08291487025754	-1.18039846614632	0.382443046856802	1	15260	0
comp11869_c0	0	1	0	0	1	0	comp11869_c0	-1.43270090809935	0.186743791983127	1	1	64398.5	0
comp11869_c1	0	0	0	0	0	1	comp11869_c1	-4.00258143422115	1.34437347969301	0.999999999999998	1	44371	0
comp11870_c0	1	1	3	1	0	6	comp11870_c0	0.991819738882042	0.889384288666684	0.534737440586129	1	22564	0
comp11871358_c0	0	0	0	0	0	0	comp11871358_c0	-4.00258143422115	-0.673495155773272	1	1	64398.5	0
comp11872507_c0	0	0	0	0	0	0	comp11872507_c0	-4.00258143422115	-0.673495155773272	1	1	64398.5	0
comp11872783_c0	0	1	0	0	0	0	comp11872783_c0	-4.00258143422115	-1.81325620801687	1	1	46130.5	0
comp11873375_c0	0	0	0	0	0	0	comp11873375_c0	-4.00258143422115	-0.673495155773272	1	1	64398.5	0
comp11873_c0	0	1	5	0	2	0	comp11873_c0	0.186685930336088	-1.05202988488775	0.561523084010209	1	23331	0
comp11875015_c0	0	0	0	0	0	0	comp11875015_c0	-4.00258143422115	-0.673495155773272	1	1	64398.5	0
comp11876_c0	2	1	3	1	5	8	comp11876_c0	1.65152798130452	1.60684243243055	0.128269500933938	1	6171	0
comp11880959_c0	0	0	0	0	0	0	comp11880959_c0	-4.00258143422115	-0.673495155773272	1	1	64398.5	0
comp11880_c0	1	0	0	1	0	2	comp11880_c0	-0.707633556393208	1.70632946949009	0.673900949028363	1	30511	0
comp11881_c0	0	4	2	1	1	1	comp11881_c0	0.534648057136738	-0.791110170269621	0.595953219090991	1	26923	0
comp1188241_c0	0	1	2	0	0	1	comp1188241_c0	-0.766278349428745	-1.11036405442552	0.668424449279567	1	29684	0
comp1188503_c0	1	0	0	0	0	0	comp1188503_c0	-4.00258143422115	-1.77853072096953	1	1	64398.5	0
comp11885_c0	0	3	0	1	0	1	comp11885_c0	-0.221676789031153	-0.56113297132279	1	1	64398.5	0
comp1188871_c0	1	4	1	7	2	1	comp1188871_c0	1.36312408339678	0.74625812081473	0.591726337541735	1	26645	0
comp1188_c0	1	0	1	0	0	0	comp1188_c0	-4.00258143422115	-2.59583995738909	0.500332915596061	1	19068	0
comp1188_c1	0	0	0	0	1	0	comp1188_c1	-4.00258143422115	1.32650484422673	0.999999999999998	1	44649	0
comp1189108_c0	0	0	0	0	0	0	comp1189108_c0	-4.00258143422115	-0.673495155773272	1	1	64398.5	0
comp11893573_c0	1	0	0	0	0	0	comp11893573_c0	-4.00258143422115	-1.77853072096953	0.999999999999997	1	43439.5	0
comp11894774_c0	0	0	0	0	0	0	comp11894774_c0	-4.00258143422115	-0.673495155773272	1	1	64398.5	0
comp11898_c0	1	0	7	20	4	2	comp11898_c0	2.09486858163854	1.98472882565748	0.0427023623730714	1	3253	0
comp1189_c0	0	0	0	0	0	0	comp1189_c0	-4.00258143422115	-0.673495155773272	1	1	64398.5	0
comp11900665_c0	0	0	0	0	0	0	comp11900665_c0	-4.00258143422115	-0.673495155773272	1	1	64398.5	0
comp11901_c0	0	0	0	0	0	0	comp11901_c0	-4.00258143422115	-0.673495155773272	1	1	64398.5	0
comp11904_c0	0	0	1	1	4	2	comp11904_c0	-0.263371281956862	3.37868744433163	0.0902456864234498	1	4882	0
comp11906_c0	1	0	2	1	1	1	comp11906_c0	-0.0429301680251008	0.364046280054057	1	1	64398.5	0
comp1190705_c0	0	0	0	0	0	0	comp1190705_c0	-4.00258143422115	-0.673495155773272	1	1	64398.5	0
comp1190914_c0	0	0	1	0	1	0	comp1190914_c0	-1.64602200811523	0.613385992014889	1	1	64398.5	0
comp11911779_c0	0	0	0	0	0	0	comp11911779_c0	-4.00258143422115	-0.673495155773272	1	1	64398.5	0
comp11913_c0	0	0	0	1	1	1	comp11913_c0	-4.00258143422115	2.80492682833644	0.268110081785405	1	10216	0
comp11916214_c0	0	0	0	0	0	0	comp11916214_c0	-4.00258143422115	-0.673495155773272	1	1	64398.5	0
comp1191713_c0	0	0	0	0	0	0	comp1191713_c0	-4.00258143422115	-0.673495155773272	1	1	64398.5	0
comp11917184_c0	0	0	0	0	0	0	comp11917184_c0	-4.00258143422115	-0.673495155773272	1	1	64398.5	0
comp1191919_c0	1	3	2	0	1	0	comp1191919_c0	-0.207695730906563	-2.26326656240245	0.188991361728266	1	8126	0
comp11919_c0	0	0	0	0	0	0	comp11919_c0	-4.00258143422115	-0.673495155773272	1	1	64398.5	0
comp11919_c1	0	0	2	0	0	0	comp11919_c1	-4.00258143422115	-2.38661400798511	0.59444225604535	1	26888	0
comp11920283_c0	0	0	0	0	0	0	comp11920283_c0	-4.00258143422115	-0.673495155773272	1	1	64398.5	0
comp1192042_c0	0	1	0	0	0	0	comp1192042_c0	-4.00258143422115	-1.81325620801687	1	1	64398.5	0
comp11922136_c0	0	0	0	0	0	0	comp11922136_c0	-4.00258143422115	-0.673495155773272	1	1	64398.5	0
comp11922_c0	0	0	0	0	1	1	comp11922_c0	-4.00258143422115	2.33546682599173	0.520437315657177	1	21777	0
comp11923026_c0	0	1	1	0	0	0	comp11923026_c0	-4.00258143422115	-2.61564911254797	0.500332915596061	1	19068	0
comp11923095_c0	0	0	0	2	0	0	comp11923095_c0	-4.00258143422115	1.95686418922122	0.584052279942594	1	24641	0
comp11925343_c0	0	0	1	0	0	0	comp11925343_c0	-4.00258143422115	-1.38661400798511	1	1	64398.5	0
comp11928_c0	1	2	0	2	0	1	comp11928_c0	0.0322273750254106	-0.0303595605879618	1	1	64398.5	0
comp1192_c0	3	1	4	0	0	3	comp1192_c0	0.762495457888173	-0.997986667617047	0.461387659387506	1	17632	0
comp11931_c0	1	0	0	0	0	1	comp11931_c0	-1.44112933388988	0.239337914496747	1	1	64398.5	0
comp11932128_c0	0	0	0	0	0	0	comp11932128_c0	-4.00258143422115	-0.673495155773272	1	1	64398.5	0
comp11932_c0	1	0	0	1	0	0	comp11932_c0	-1.63488397912578	-0.148171375975045	1	1	64398.5	0
comp11934_c0	0	0	0	0	0	0	comp11934_c0	-4.00258143422115	-0.673495155773272	1	1	64398.5	0
comp11936_c0	1	0	3	1	0	1	comp11936_c0	-0.173277882705157	-0.65793078397478	1	1	64398.5	0
comp1193722_c0	2	0	2	1	3	1	comp1193722_c0	0.588067157487596	0.663112424412592	0.802118584807687	1	35011	0
comp11937698_c0	1	0	0	0	0	0	comp11937698_c0	-4.00258143422115	-1.77853072096953	1	1	46326	0
comp11939_c0	0	0	0	0	0	0	comp11939_c0	-4.00258143422115	-0.673495155773272	1	1	64398.5	0
comp1193_c0	1	7	1	3	13	16	comp1193_c0	2.6186086339009	2.04063749315096	0.0295956719047485	0.904914734313393	2683	0
comp1193_c1	1	1	0	0	2	0	comp1193_c1	-0.441330041242306	0.204002058269038	1	1	64398.5	0
comp1194323_c0	0	0	0	0	0	0	comp1194323_c0	-4.00258143422115	-0.673495155773272	1	1	64398.5	0
comp1194556_c0	0	1	0	0	1	0	comp1194556_c0	-1.43270090809935	0.186743791983127	1	1	64398.5	0
comp11948_c0	0	0	0	0	0	0	comp11948_c0	-4.00258143422115	-0.673495155773272	1	1	64398.5	0
comp1195316_c0	2	1	0	3	1	0	comp1195316_c0	0.214261654857748	0.356858330315904	1	1	64398.5	0
comp11953_c0	2	0	0	3	1	0	comp11953_c0	-0.0840537355612768	0.953489111153955	0.744036608708876	1	33094	0
comp11957_c0	0	0	0	0	0	1	comp11957_c0	-4.00258143422115	1.34437347969301	0.999999999999999	1	45863.5	0
comp11959_c0	0	0	0	0	0	0	comp11959_c0	-4.00258143422115	-0.673495155773272	1	1	64398.5	0
comp1195_c0	1	3	0	1	2	2	comp1195_c0	0.694349375922796	0.458051013538137	0.802696717195522	1	35033	0
comp1196120_c0	0	0	1	0	0	0	comp1196120_c0	-4.00258143422115	-1.38661400798511	1	1	64398.5	0
comp11961513_c0	0	0	0	0	0	0	comp11961513_c0	-4.00258143422115	-0.673495155773272	1	1	64398.5	0
comp11961_c0	0	1	0	0	0	1	comp11961_c0	-1.42376659036621	0.204612427449407	1	1	64398.5	0
comp11962_c0	0	0	0	0	0	1	comp11962_c0	-4.00258143422115	1.34437347969301	1	1	64398.5	0
comp11964190_c0	0	0	0	0	0	0	comp11964190_c0	-4.00258143422115	-0.673495155773272	1	1	64398.5	0
comp1196511_c0	0	0	0	0	0	0	comp1196511_c0	-4.00258143422115	-0.673495155773272	1	1	64398.5	0
comp11965_c0	1	0	0	0	0	0	comp11965_c0	-4.00258143422115	-1.77853072096953	0.999999999999999	1	44936.5	0
comp11967_c0	0	3	2	0	1	1	comp11967_c0	0.154813647928698	-0.970361356542966	0.535741514674445	1	22612	0
comp11968_c0	0	0	3	0	4	0	comp11968_c0	0.146459242245347	1.02842349129373	0.598427159222775	1	27207	0
comp11975534_c0	0	0	1	0	0	0	comp11975534_c0	-4.00258143422115	-1.38661400798511	1	1	64398.5	0
comp1197555_c0	1	0	0	0	0	0	comp1197555_c0	-4.00258143422115	-1.77853072096953	0.999999999999998	1	44098	0
comp11975_c0	2	0	4	0	0	0	comp11975_c0	-4.00258143422115	-4.11437570405566	0.108632482290131	1	5419	0
comp11979_c0	0	0	0	0	0	0	comp11979_c0	-4.00258143422115	-0.673495155773272	1	1	64398.5	0
comp11980_c0	0	0	0	0	0	0	comp11980_c0	-4.00258143422115	-0.673495155773272	1	1	64398.5	0
comp119831_c0	22	63	3	6	30	13	comp119831_c0	4.57590987490266	-0.672246305830345	0.441503522872612	1	16883	0
comp11983_c0	1	0	4	2	1	1	comp11983_c0	0.474646290330187	0.0361386937083794	1	1	64398.5	0
comp11985952_c0	0	0	0	0	0	0	comp11985952_c0	-4.00258143422115	-0.673495155773272	1	1	64398.5	0
comp1198667_c0	0	0	3	3	0	0	comp1198667_c0	-0.245879834896832	0.243745337009377	0.999999999999995	1	41180.5	0
comp11986696_c0	1	0	0	0	1	0	comp11986696_c0	-1.45006365162302	0.221469279030468	1	1	64398.5	0
comp1198976_c0	0	0	0	0	0	0	comp1198976_c0	-4.00258143422115	-0.673495155773272	1	1	64398.5	0
comp11989973_c0	0	0	1	0	1	0	comp11989973_c0	-1.64602200811523	0.613385992014889	1	1	64398.5	0
comp1199025_c0	0	0	0	0	0	0	comp1199025_c0	-4.00258143422115	-0.673495155773272	1	1	64398.5	0
comp11992254_c0	0	0	0	0	0	0	comp11992254_c0	-4.00258143422115	-0.673495155773272	1	1	64398.5	0
comp1199226_c0	0	1	2	1	0	1	comp1199226_c0	-0.356669798454265	-0.291146952476565	1	1	64398.5	0
comp1199231_c0	0	0	0	0	0	0	comp1199231_c0	-4.00258143422115	-0.673495155773272	1	1	64398.5	0
comp11995_c0	0	0	1	0	1	1	comp11995_c0	-1.14154101723273	1.62234797377989	1	1	64398.5	0
comp119961_c0	9	10	17	14	18	15	comp119961_c0	3.78450783777478	0.672670723323172	0.303077177370715	1	12341	0
comp1199828_c0	3	4	1	10	6	1	comp1199828_c0	1.9785908358696	1.12987969726447	0.288538534177437	1	10948	0
comp11999_c0	0	2	2	2	2	2	comp11999_c0	0.707706536221055	0.862772871561746	0.796981372009189	1	34806	0
comp11_c0	0	0	0	0	0	0	comp11_c0	-4.00258143422115	-0.673495155773272	1	1	64398.5	0
comp11_c1	0	0	1	0	1	0	comp11_c1	-1.64602200811523	0.613385992014889	1	1	64398.5	0
comp12004_c0	0	0	0	0	0	0	comp12004_c0	-4.00258143422115	-0.673495155773272	1	1	64398.5	0
comp1201080_c0	5	5	5	2	2	2	comp1201080_c0	1.68933284757282	-1.10047975114179	0.337027566859562	1	13731	0
comp12011_c0	0	0	1	0	0	0	comp12011_c0	-4.00258143422115	-1.38661400798511	1	1	64398.5	0
comp12015326_c0	0	0	0	0	0	0	comp12015326_c0	-4.00258143422115	-0.673495155773272	1	1	64398.5	0
comp12018_c0	0	0	0	0	1	0	comp12018_c0	-4.00258143422115	1.32650484422673	1	1	64398.5	0
comp12019_c0	0	1	1	3	1	0	comp12019_c0	-0.165494539772059	1.11637071957552	0.733875601726455	1	32648	0
comp1202084_c0	1	2	2	5	1	0	comp1202084_c0	0.78844252138311	0.312227168014572	0.999999999999998	1	43817	0
comp12021_c0	0	0	1	0	0	0	comp12021_c0	-4.00258143422115	-1.38661400798511	1	1	64398.5	0
comp12028_c0	0	3	0	0	0	2	comp12028_c0	-0.131285340005632	-0.380350073271749	1	1	64398.5	0
comp1203101_c0	0	0	0	1	0	0	comp1203101_c0	-4.00258143422115	0.956864189221215	1	1	64398.5	0
comp12034960_c0	0	0	1	0	0	0	comp12034960_c0	-4.00258143422115	-1.38661400798511	1	1	64398.5	0
comp12034_c0	2	1	0	0	0	0	comp12034_c0	-4.00258143422115	-3.37516150180758	0.298598713251292	1	11727	0
comp12036_c0	0	0	0	0	1	0	comp12036_c0	-4.00258143422115	1.32650484422673	0.999999999999999	1	44936.5	0
comp12037246_c0	0	0	0	0	0	0	comp12037246_c0	-4.00258143422115	-0.673495155773272	1	1	64398.5	0
comp12046341_c0	0	0	0	0	0	0	comp12046341_c0	-4.00258143422115	-0.673495155773272	1	1	64398.5	0
comp12048783_c0	0	0	0	0	0	0	comp12048783_c0	-4.00258143422115	-0.673495155773272	1	1	64398.5	0
comp1204_c0	0	0	4	2	0	26	comp1204_c0	1.75434974628429	3.41412950081393	0.0133967043132605	0.57023151775697	1929	0
comp1204_c1	3	0	7	1	7	61	comp1204_c1	3.13933678548411	3.28196984095856	0.00283356524384834	0.212673004530728	1093	0
comp1205018_c0	3	2	3	0	0	2	comp1205018_c0	0.49627632957028	-1.63547341242357	0.267894125016963	1	10212	0
comp1205042_c0	4	3	2	1	1	2	comp1205042_c0	1.0646706841526	-0.956835555824731	0.382205438539298	1	15251	0
comp12053_c0	2	0	0	1	1	0	comp12053_c0	-0.536570709255578	0.0484551637653513	1	1	64398.5	0
comp12054_c0	1	0	0	1	0	0	comp12054_c0	-1.63488397912578	-0.148171375975045	1	1	64398.5	0
comp12055_c0	0	0	0	0	0	0	comp12055_c0	-4.00258143422115	-0.673495155773272	1	1	64398.5	0
comp12059028_c0	0	0	1	1	0	0	comp12059028_c0	-1.83084233561799	0.243745337009377	1	1	64398.5	0
comp12063534_c0	0	1	0	0	0	0	comp12063534_c0	-4.00258143422115	-1.81325620801687	1	1	64398.5	0
comp1206360_c0	1	1	1	4	8	0	comp1206360_c0	1.0251352668852	2.21498127725769	0.107751521781902	1	5396	0
comp12064372_c0	0	0	0	0	0	0	comp12064372_c0	-4.00258143422115	-0.673495155773272	1	1	64398.5	0
comp12067_c0	0	0	0	0	0	1	comp12067_c0	-4.00258143422115	1.34437347969301	1	1	64398.5	0
comp1206_c0	0	0	0	0	0	0	comp1206_c0	-4.00258143422115	-0.673495155773272	1	1	64398.5	0
comp12073953_c0	0	0	0	1	0	0	comp12073953_c0	-4.00258143422115	0.956864189221215	1	1	64398.5	0
comp1207699_c0	1	0	0	0	0	0	comp1207699_c0	-4.00258143422115	-1.77853072096953	1	1	64398.5	0
comp12077_c0	0	2	0	0	0	0	comp12077_c0	-4.00258143422115	-2.81325620801687	0.587871819473928	1	25860	0
comp12084_c0	0	0	1	0	0	0	comp12084_c0	-4.00258143422115	-1.38661400798511	1	1	64398.5	0
comp1208506_c0	2	1	1	2	2	1	comp1208506_c0	0.604946940081584	0.489777139322542	1	1	64398.5	0
comp1208731_c0	2	2	3	1	0	0	comp1208731_c0	-0.303203355471851	-2.8115326232829	0.178885031863317	1	7782	0
comp1208877_c0	3	4	5	7	5	8	comp1208877_c0	2.37900545167843	0.9849702502164	0.236089193371061	1	9349	0
comp12088_c0	0	0	0	1	0	0	comp12088_c0	-4.00258143422115	0.956864189221215	1	1	64398.5	0
comp1208917_c0	1	1	0	2	1	1	comp1208917_c0	-0.0253077165962241	1.0360467075612	0.719945100784524	1	32006	0
comp1208926_c0	0	1	1	2	2	4	comp1208926_c0	0.431286503340209	2.30993280580006	0.134729568533259	1	6334	0
comp1208_c0	2	2	3	0	6	1	comp1208_c0	1.28657755907447	0.368029205809743	0.849458749809347	1	36354	0
comp1209088_c0	2	5	4	3	4	1	comp1209088_c0	1.66041807889768	-0.250140857097212	0.999999999999993	1	40653.5	0
comp1209435_c0	1	2	5	0	0	4	comp1209435_c0	0.947901957520254	-0.538724668323521	0.836311079393015	1	35993	0
comp1209609_c0	0	0	1	0	0	0	comp1209609_c0	-4.00258143422115	-1.38661400798511	1	1	64398.5	0
comp12096627_c0	0	0	1	1	0	0	comp12096627_c0	-1.83084233561799	0.243745337009377	1	1	64398.5	0
comp1209678_c0	0	2	3	18	4	3	comp1209678_c0	1.80305559186728	2.49559518039434	0.0113635079517971	0.516059132138363	1808	0
comp1209915_c0	1	0	0	0	5	1	comp1209915_c0	-0.15608564263777	2.80942529700097	0.168336086344065	1	7390	0
comp12099_c0	0	0	2	0	0	1	comp12099_c0	-1.13708769038209	-0.368745372518831	1	1	64398.5	0
comp1210217_c0	1	5	3	2	1	2	comp1210217_c0	1.18238215481514	-0.657218903595075	0.669309147041098	1	29767	0
comp1210610_c0	3	6	5	4	4	4	comp1210610_c0	2.13696352019886	0.00425890360612646	1	1	64398.5	0
comp12106_c0	0	0	2	0	0	0	comp12106_c0	-4.00258143422115	-2.38661400798511	0.59442586526518	1	26887	0
comp121112_c0	0	0	2	0	0	0	comp121112_c0	-4.00258143422115	-2.38661400798511	0.594409476921909	1	26886	0
comp1211166_c0	0	0	1	0	1	1	comp1211166_c0	-1.14154101723273	1.62234797377989	1	1	64398.5	0
comp1211285_c0	1	1	0	0	0	1	comp1211285_c0	-0.932395723509166	-0.778129306264683	1	1	64398.5	0
comp1211292_c0	1	3	5	2	2	0	comp1211292_c0	0.952862777051106	-0.930411808848018	0.500405408565494	1	19645	0
comp12114323_c0	0	0	0	0	0	1	comp12114323_c0	-4.00258143422115	1.34437347969301	0.999999999999996	1	42211.5	0
comp12118226_c0	1	0	0	0	0	0	comp12118226_c0	-4.00258143422115	-1.77853072096953	0.999999999999997	1	42660	0
comp1211949_c0	0	1	0	0	0	0	comp1211949_c0	-4.00258143422115	-1.81325620801687	1	1	64398.5	0
comp1211978_c0	2	1	9	2	0	2	comp1211978_c0	1.12098363222797	-1.24645381384103	0.325024704420133	1	13458	0
comp1212160_c0	2	1	0	2	0	1	comp1212160_c0	0.026440042215613	-0.0187848949683667	1	1	64398.5	0
comp12124035_c0	0	0	0	0	0	0	comp12124035_c0	-4.00258143422115	-0.673495155773272	1	1	64398.5	0
comp1212649_c0	1	2	2	0	0	1	comp1212649_c0	-0.344565719632842	-1.95378931401733	0.276978101664526	1	10625	0
comp12134061_c0	0	0	0	2	0	0	comp12134061_c0	-4.00258143422115	1.95686418922122	0.584041718818362	1	24639	0
comp12134687_c0	0	0	1	1	0	0	comp12134687_c0	-1.83084233561799	0.243745337009377	1	1	64398.5	0
comp12135_c0	0	0	0	0	0	0	comp12135_c0	-4.00258143422115	-0.673495155773272	1	1	64398.5	0
comp12136_c0	0	0	0	0	0	0	comp12136_c0	-4.00258143422115	-0.673495155773272	1	1	64398.5	0
comp12137_c0	0	2	6	4	1	3	comp12137_c0	1.33079061294476	0.328895540262781	1	1	46326	0
comp1213929_c0	1	0	3	1	5	2	comp1213929_c0	0.889814619352269	1.46825422014007	0.267920658683319	1	10214	0
comp12142610_c0	1	0	0	0	0	0	comp12142610_c0	-4.00258143422115	-1.77853072096953	0.999999999999998	1	43817	0
comp1214343_c0	0	0	0	0	0	2	comp1214343_c0	-4.00258143422115	2.34437347969301	0.57928662117195	1	24065	0
comp12143_c0	0	0	0	1	0	0	comp12143_c0	-4.00258143422115	0.956864189221215	1	1	64398.5	0
comp1214408_c0	0	0	0	0	0	0	comp1214408_c0	-4.00258143422115	-0.673495155773272	1	1	64398.5	0
comp1214668_c0	0	0	2	1	0	2	comp1214668_c0	-0.403591912885419	1.09824618247451	1	1	64398.5	0
comp1214841_c0	2	2	2	0	2	3	comp1214841_c0	0.955495713939078	0.0757021713654555	1	1	64398.5	0
comp12151_c0	0	0	0	1	0	0	comp12151_c0	-4.00258143422115	0.956864189221215	1	1	64398.5	0
comp1215256_c0	0	0	4	0	0	0	comp1215256_c0	-4.00258143422115	-3.38661400798511	0.363446048199182	1	14278	0
comp12153_c0	0	1	0	0	0	0	comp12153_c0	-4.00258143422115	-1.81325620801687	1	1	46326	0
comp1215480_c0	1	0	1	0	1	0	comp1215480_c0	-1.04140903341324	-0.595839957389087	0.999999999999998	1	44371	0
comp12154_c0	0	0	0	0	0	0	comp12154_c0	-4.00258143422115	-0.673495155773272	1	1	64398.5	0
comp1215501_c0	0	0	0	0	0	0	comp1215501_c0	-4.00258143422115	-0.673495155773272	1	1	64398.5	0
comp1215617_c0	0	0	0	0	1	1	comp1215617_c0	-4.00258143422115	2.33546682599173	0.520440537050688	1	21778	0
comp1215661_c0	4	2	5	2	3	0	comp1215661_c0	1.29328766282339	-0.894800241160263	0.43727180677364	1	16788	0
comp1215985_c0	1	2	0	3	1	1	comp1215985_c0	0.411953286183015	0.729092261727248	0.769379470491707	1	33877	0
comp12162269_c0	0	1	0	1	0	0	comp12162269_c0	-1.61752123560211	-0.182896863022386	1	1	64398.5	0
comp1216230_c0	1	0	0	0	0	0	comp1216230_c0	-4.00258143422115	-1.77853072096953	0.999999999999997	1	43083	0
comp12163_c0	0	0	0	0	2	1	comp12163_c0	-4.00258143422115	2.91744818091324	0.303059905348194	1	12337	0
comp1216746_c0	2	8	13	4	2	0	comp1216746_c0	1.88925320357222	-1.75848992276121	0.0851870798411323	1	4692	0
comp1216838_c0	2	1	1	2	0	1	comp1216838_c0	0.188552982575871	-0.343010775688884	1	1	46449	0
comp1217000_c0	0	0	0	0	0	0	comp1217000_c0	-4.00258143422115	-0.673495155773272	1	1	64398.5	0
comp1217008_c0	0	1	0	0	0	0	comp1217008_c0	-4.00258143422115	-1.81325620801687	1	1	46326	0
comp12170_c1	0	0	0	0	0	0	comp12170_c1	-4.00258143422115	-0.673495155773272	1	1	64398.5	0
comp1217145_c0	0	0	0	0	1	0	comp1217145_c0	-4.00258143422115	1.32650484422673	0.999999999999999	1	44936.5	0
comp12172_c0	0	0	0	0	0	1	comp12172_c0	-4.00258143422115	1.34437347969301	1	1	64398.5	0
comp1217581_c0	1	0	1	2	2	0	comp1217581_c0	-0.127916091045801	1.2311459273458	0.730411921061087	1	32444	0
comp12176_c0	0	0	0	1	1	0	comp12176_c0	-4.00258143422115	2.15349072896161	0.510977219225251	1	19930	0
comp1218191_c0	0	0	0	0	0	1	comp1218191_c0	-4.00258143422115	1.34437347969301	1	1	64398.5	0
comp12181_c0	0	0	0	0	0	0	comp12181_c0	-4.00258143422115	-0.673495155773272	1	1	64398.5	0
comp1218527_c0	0	1	0	0	0	0	comp1218527_c0	-4.00258143422115	-1.81325620801687	1	1	64398.5	0
comp12185_c0	0	0	0	0	0	0	comp12185_c0	-4.00258143422115	-0.673495155773272	1	1	64398.5	0
comp1218700_c0	0	2	0	0	0	0	comp1218700_c0	-4.00258143422115	-2.81325620801687	0.587889226342342	1	25872	0
comp1218722_c0	1	0	5	1	4	1	comp1218722_c0	0.949379828880404	0.487933313969674	0.83286558100381	1	35892	0
comp1218761_c0	0	2	2	0	0	0	comp1218761_c0	-4.00258143422115	-3.61564911254797	0.175494716960464	1	7602	0
comp12187_c0	0	1	1	0	1	0	comp12187_c0	-1.0315044558338	-0.615649112547968	1	1	64398.5	0
comp1218897_c0	0	1	4	6	1	1	comp1218897_c0	0.930313471115885	0.930162075810925	0.518269240095028	1	21561	0
comp1219152_c0	4	0	5	11	3	0	comp1219152_c0	1.79529293248202	0.781322319369298	0.512614914172907	1	21228	0
comp1219398_c0	1	2	0	1	0	0	comp1219398_c0	-0.830781255896954	-1.75637682243269	0.669601467463897	1	29797	0
comp12195434_c0	0	1	0	0	0	1	comp12195434_c0	-1.42376659036621	0.204612427449407	1	1	64398.5	0
comp12196752_c0	0	1	1	0	0	0	comp12196752_c0	-4.00258143422115	-2.61564911254797	0.500332915596061	1	19068	0
comp12196_c0	0	0	1	0	0	0	comp12196_c0	-4.00258143422115	-1.38661400798511	1	1	64398.5	0
comp121_c0	0	0	2	0	0	0	comp121_c0	-4.00258143422115	-2.38661400798511	0.594393091014434	1	26885	0
comp121_c1	0	0	1	0	0	1	comp121_c1	-1.63708769038209	0.631254627481169	1	1	64398.5	0
comp1220676_c0	2	2	2	2	1	0	comp1220676_c0	0.463826435223983	-0.907636386064735	0.579503811767955	1	24089	0
comp12207_c0	1	1	0	0	1	0	comp12207_c0	-0.941330041242306	-0.795997941730962	1	1	64398.5	0
comp1220_c0	0	1	3	4	2	0	comp1220_c0	0.588175542502494	0.843665399378242	0.601158563283512	1	27391	0
comp12210_c0	0	1	0	0	1	0	comp12210_c0	-1.43270090809935	0.186743791983127	1	1	64398.5	0
comp12214_c0	1	1	0	0	1	0	comp12214_c0	-0.941330041242306	-0.795997941730962	0.999999999999998	1	44221	0
comp1221572_c0	1	0	1	0	0	0	comp1221572_c0	-4.00258143422115	-2.59583995738909	0.500332915596061	1	19068	0
comp1221909_c0	0	0	0	0	0	0	comp1221909_c0	-4.00258143422115	-0.673495155773272	1	1	64398.5	0
comp1221928_c0	0	0	0	0	1	0	comp1221928_c0	-4.00258143422115	1.32650484422673	1	1	64398.5	0
comp122213_c0	76	61	4	83	73	42	comp122213_c0	5.86741918976635	0.566414221049412	0.451482633775379	1	17284	0
comp1222260_c0	0	0	2	1	0	0	comp1222260_c0	-1.33084233561799	-0.756254662990623	0.999999999999997	1	42660	0
comp1222332_c0	0	1	1	0	1	1	comp1222332_c0	-0.527023464951302	0.393312869217034	1	1	64398.5	0
comp12223_c0	0	0	0	0	0	0	comp12223_c0	-4.00258143422115	-0.673495155773272	1	1	64398.5	0
comp12224_c0	0	0	0	0	0	0	comp12224_c0	-4.00258143422115	-0.673495155773272	1	1	64398.5	0
comp12224_c1	0	0	0	0	0	0	comp12224_c1	-4.00258143422115	-0.673495155773272	1	1	64398.5	0
comp1222666_c0	1	1	8	3	3	7	comp1222666_c0	1.87745809681247	0.833093834744066	0.473165951907544	1	17962	0
comp12226_c0	0	1	1	0	1	0	comp12226_c0	-1.0315044558338	-0.615649112547968	1	1	46449	0
comp12227_c0	0	0	0	0	1	1	comp12227_c0	-4.00258143422115	2.33546682599173	0.520443758255733	1	21780	0
comp1223306_c0	0	1	72	0	0	23	comp1223306_c0	3.72299780898929	-1.04179245914756	0.433300476378247	1	16690	0
comp12233_c0	2	0	3	0	0	0	comp12233_c0	-4.00258143422115	-3.87828012026103	0.17724614269438	1	7644	0
comp1223401_c0	1	2	0	1	2	3	comp1223401_c0	0.623477370138079	1.15214042963737	0.445158326137102	1	16987	0
comp1223409_c0	1	1	1	0	0	0	comp1223409_c0	-4.00258143422115	-3.25697364036414	0.259283076499084	1	9945	0
comp1223452_c0	0	0	0	0	0	1	comp1223452_c0	-4.00258143422115	1.34437347969301	0.999999999999998	1	44649	0
comp12234_c0	0	0	0	0	0	0	comp12234_c0	-4.00258143422115	-0.673495155773272	1	1	64398.5	0
[truncated: 80,109 more rows]
