# Supplementary material for: Rhinoceros beetle horn development reveals deep parallels with dung beetles
Source: PLoS Genet. 2018 Oct 4;14(10):e1007651. doi: 10.1371/journal.pgen.1007651 (PMC6171792; doi:10.1371/journal.pgen.1007651)
Supplement: S2 Appendix — (TXT) [file pgen.1007651.s019.txt]

rownames(data)	M1TH	M2TH	M3TH	F1TH	F2TH	F3TH	id	a.value	m.value	p.value	q.value	rank	estimatedDEG
comp0_c0	0	2	0	1	1	0	comp0_c0	-0.501721880938248	-0.112547461086476	1	1	66181	0
comp10003119_c0	0	0	0	0	0	0	comp10003119_c0	-4.2317754207348	0.695507902826026	1	1	66181	0
comp10004_c0	7	0	2	5	0	0	comp10004_c0	1.17178151566241	-0.823893590418936	0.603289640082773	1	24590	0
comp1000720_c0	0	0	0	0	0	0	comp1000720_c0	-4.2317754207348	0.695507902826026	1	1	66181	0
comp10008_c0	2	0	0	0	0	0	comp10008_c0	-4.2317754207348	-2.32630707018266	0.590398934779905	1	23233	0
comp1000938_c0	0	2	5	3	1	6	comp1000938_c0	1.43963258803528	0.496912285031347	0.729050383745895	1	31772	0
comp10010586_c0	0	0	0	0	0	0	comp10010586_c0	-4.2317754207348	0.695507902826026	1	1	66181	0
comp10010_c0	1	0	3	5	2	5	comp10010_c0	1.15903359344458	1.63043679251456	0.174956156053601	1	5631	0
comp10011478_c0	0	0	0	0	0	0	comp10011478_c0	-4.2317754207348	0.695507902826026	1	1	66181	0
comp1001265_c0	0	0	0	0	0	1	comp1001265_c0	-4.2317754207348	1.89430823823118	0.999999999999999	1	46540	0
comp10015_c0	0	1	0	1	0	0	comp10015_c0	-1.50377076241472	-0.116645224039412	1	1	66181	0
comp10016_c0	0	0	1	0	0	0	comp10016_c0	-4.2317754207348	-1.19346078478523	1	1	66181	0
comp1001750_c0	0	0	0	0	0	0	comp1001750_c0	-4.2317754207348	0.695507902826026	1	1	66181	0
comp1001825_c0	0	0	0	0	1	0	comp1001825_c0	-4.2317754207348	2.02561991748437	0.999999999999998	1	46335	0
comp10019980_c0	0	0	0	0	0	2	comp10019980_c0	-4.2317754207348	2.89430823823118	0.622462288921687	1	26058	0
comp10019_c0	0	0	0	0	0	0	comp10019_c0	-4.2317754207348	0.695507902826026	1	1	66181	0
comp10020716_c0	0	0	0	0	0	0	comp10020716_c0	-4.2317754207348	0.695507902826026	1	1	66181	0
comp1002286_c0	0	0	1	0	0	0	comp1002286_c0	-4.2317754207348	-1.19346078478523	1	1	66181	0
comp10022_c0	5	0	0	0	0	0	comp10022_c0	-4.2317754207348	-3.64823516507002	0.158283927883214	1	5191	0
comp1002302_c0	1	1	2	0	4	1	comp1002302_c0	0.575148939579422	0.335092267792418	0.999999999999995	1	43066	0
comp1002459_c0	4	2	1	0	2	1	comp1002459_c0	0.626692047544519	-1.27619062644858	0.438342356651083	1	15096	0
comp10024871_c0	1	0	0	0	0	0	comp10024871_c0	-4.2317754207348	-1.32630707018266	1	1	66181	0
comp10025_c0	0	1	2	1	0	1	comp10025_c0	-0.320763759325457	-0.60316068167275	0.999999999999996	1	43616.5	0
comp10026_c0	0	0	0	0	0	1	comp10026_c0	-4.2317754207348	1.89430823823118	1	1	66181	0
comp1002740_c0	4	12	1	2	7	4	comp1002740_c0	2.35445340079019	-0.496718921463592	0.663945486027222	1	28083	0
comp10030082_c0	1	0	0	0	0	1	comp10030082_c0	-1.62146776652788	-0.127506734777511	1	1	66181	0
comp1003084_c0	2	0	1	2	3	1	comp1003084_c0	0.495764564783156	1.02290715982699	0.577735783705671	1	22400	0
comp10030_c0	0	0	0	0	0	0	comp10030_c0	-4.2317754207348	0.695507902826026	1	1	66181	0
comp10032_c0	0	0	0	0	1	0	comp10032_c0	-4.2317754207348	2.02561991748437	0.999999999999998	1	45296.5	0
comp10036454_c0	0	0	0	0	0	0	comp10036454_c0	-4.2317754207348	0.695507902826026	1	1	66181	0
comp1003676_c0	1	1	1	0	0	7	comp1003676_c0	0.5729950370384	1.09827750220514	0.498008184493991	1	16950	0
comp10036805_c0	0	0	0	0	0	0	comp10036805_c0	-4.2317754207348	0.695507902826026	1	1	66181	0
comp1003713_c0	9	2	4	4	6	4	comp1003713_c0	2.27276041638777	-0.116044204181177	0.999999999999989	1	41248	0
comp10037144_c0	0	0	0	0	0	0	comp10037144_c0	-4.2317754207348	0.695507902826026	1	1	66181	0
comp1004004_c0	0	0	3	0	1	1	comp1004004_c0	-0.361835011225654	-0.512473654820514	1	1	66181	0
comp10040_c0	1	0	2	1	3	1	comp10040_c0	0.340544873565635	0.800976381408275	0.768346077246276	1	33550	0
comp10041_c0	0	2	0	3	0	0	comp10041_c0	-0.211289512054138	0.468317276681744	1	1	66181	0
comp1004316_c0	1	1	2	2	0	1	comp1004316_c0	0.195292823000179	-0.424619965366067	0.999999999999995	1	42655.5	0
comp1004321_c0	7	4	4	2	0	4	comp1004321_c0	1.64421288348865	-1.40450099740779	0.205140356873002	1	6844	0
comp100436_c0	1	2	0	1	0	1	comp100436_c0	-0.259644846434118	-0.725398507455429	0.999999999999997	1	44174	0
comp100456_c0	0	1	0	0	0	0	comp100456_c0	-4.2317754207348	-1.43857331892677	1	1	66181	0
comp10046_c0	3	0	1	5	15	3	comp10046_c0	1.6807976196735	2.54118892333878	0.0171293905302008	1	1096	0
comp10047_c0	0	0	0	0	0	0	comp10047_c0	-4.2317754207348	0.695507902826026	1	1	66181	0
comp10049525_c0	0	0	0	0	0	0	comp10049525_c0	-4.2317754207348	0.695507902826026	1	1	66181	0
comp10049_c0	0	0	0	0	0	0	comp10049_c0	-4.2317754207348	0.695507902826026	1	1	66181	0
comp10051_c0	0	1	1	1	1	0	comp10051_c0	-0.560400364564406	0.00480950616584042	1	1	66181	0
comp10053_c0	1	0	1	2	0	0	comp10053_c0	-0.592351180882734	0.060515612896623	1	1	66181	0
comp10054441_c0	0	0	0	0	0	0	comp10054441_c0	-4.2317754207348	0.695507902826026	1	1	66181	0
comp10054658_c0	0	0	0	0	1	1	comp10054658_c0	-4.2317754207348	2.9614575335119	0.507778365252996	1	18223	0
comp1005477_c0	4	3	3	5	6	2	comp1005477_c0	1.94253337549392	0.362743909521789	0.765441341802608	1	33401	0
comp100555_c0	7	27.01	14	7	22	26	comp100555_c0	4.11085988589715	0.109837437743981	0.899001964583158	1	38344	0
comp10055740_c0	0	0	0	1	1	0	comp10055740_c0	-4.2317754207348	3.02153376066632	0.513973467396529	1	19089	0
comp10055_c0	1	2	1	6	2	2	comp10055_c0	1.10319620072197	1.2690141801907	0.290979852818129	1	9297	0
comp10056625_c0	0	0	0	0	1	0	comp10056625_c0	-4.2317754207348	2.02561991748437	1	1	66181	0
comp10056_c0	4	0	1	0	0	0	comp10056_c0	-4.2317754207348	-3.62262654029706	0.125851195594536	1	4325	0
comp10057_c0	0	0	0	0	1	1	comp10057_c0	-4.2317754207348	2.9614575335119	0.507779581193449	1	18224	0
comp10059_c0	0	0	0	0	1	1	comp10059_c0	-4.2317754207348	2.9614575335119	0.507780797127164	1	18225	0
comp10061793_c0	0	0	0	2	0	1	comp10061793_c0	-4.2317754207348	3.56251221246496	0.304746430799788	1	10889	0
comp1006257_c0	0	0	0	0	0	0	comp1006257_c0	-4.2317754207348	0.695507902826026	1	1	66181	0
comp10062_c0	1	0	1	1	0	5	comp10062_c0	0.1491986673584	1.54361530937889	0.406160056426208	1	14099	0
comp1006366_c0	1	0	0	1	0	0	comp1006366_c0	-1.55990388678677	-0.00437897529530051	1	1	66181	0
comp1006450_c0	1	0	0	1	1	0	comp1006450_c0	-1.0578550053103	0.999718787657635	1	1	66181	0
comp10066382_c0	0	0	0	0	1	0	comp10066382_c0	-4.2317754207348	2.02561991748437	1	1	66181	0
comp1006657_c0	1	0	2	3	0	0	comp1006657_c0	-0.0185370954258844	0.0828124434252368	1	1	66181	0
comp1006682_c0	1	0	2	4	1	0	comp1006682_c0	0.350765952725394	0.821418539727793	0.781742227508581	1	34103	0
comp1006764_c0	1	0	0	1	0	0	comp1006764_c0	-1.55990388678677	-0.00437897529530051	1	1	66181	0
comp10067_c0	0	4	1	0	3	3	comp10067_c0	0.898783455320187	0.136214413530116	1	1	66181	0
comp1006_c0	0	0	0	0	0	1	comp1006_c0	-4.2317754207348	1.89430823823118	1	1	50051.5	0
comp10070029_c0	0	0	0	0	0	0	comp10070029_c0	-4.2317754207348	0.695507902826026	1	1	66181	0
comp10070077_c0	0	0	0	0	1	0	comp10070077_c0	-4.2317754207348	2.02561991748437	1	1	66181	0
comp10070183_c0	0	0	0	0	0	0	comp10070183_c0	-4.2317754207348	0.695507902826026	1	1	66181	0
comp1007094_c0	1	1	1	3	0	2	comp1007094_c0	0.367846703222907	0.687980834574157	0.768323545381489	1	33546	0
comp10072_c0	2	0	0	0	1	1	comp10072_c0	-0.587893118887516	-0.0603574394967895	1	1	66181	0
comp10073790_c0	1	0	0	0	0	0	comp10073790_c0	-4.2317754207348	-1.32630707018266	1	1	66181	0
comp1007447_c0	3	0	0	1	1	0	comp1007447_c0	-0.265373754949726	-0.585243713063521	0.999999999999998	1	45963	0
comp10075522_c0	0	0	0	0	0	0	comp10075522_c0	-4.2317754207348	0.695507902826026	1	1	66181	0
comp10075537_c0	0	0	0	0	0	0	comp10075537_c0	-4.2317754207348	0.695507902826026	1	1	66181	0
comp10076_c0	1	0	0	0	0	0	comp10076_c0	-4.2317754207348	-1.32630707018266	1	1	66181	0
comp1007785_c0	1	1	2	1	2	2	comp1007785_c0	0.561414933519929	0.307624255673434	0.999999999999997	1	44761	0
comp1007875_c0	0	1	1	0	0	0	comp1007875_c0	-4.2317754207348	-2.32121635167446	0.516502401345715	1	19640	0
comp1007_c0	2	0	1	0	0	0	comp1007_c0	-4.2317754207348	-2.86833245419145	0.301901782698305	1	10339	0
comp1008151_c0	0	1	0	0	1	0	comp1008151_c0	-1.49967880252923	-0.108461304268434	1	1	66181	0
comp10081_c0	1	1	7	1	0	6	comp10081_c0	1.33209953440258	-0.383439037637113	0.86636662583747	1	37246	0
comp1008205_c0	1	0	0	1	0	1	comp1008205_c0	-1.09002924965048	0.935370298977289	0.999999999999998	1	45963	0
comp1008376_c0	4	4	3	1	2	14	comp1008376_c0	2.16766025511608	0.516245010262218	0.629384029088775	1	26534	0
comp10084460_c0	0	0	0	0	0	0	comp10084460_c0	-4.2317754207348	0.695507902826026	1	1	66181	0
comp10086348_c0	0	1	0	0	0	0	comp10086348_c0	-4.2317754207348	-1.43857331892677	1	1	66181	0
comp10087721_c0	0	0	0	1	0	0	comp10087721_c0	-4.2317754207348	2.01743599771339	1	1	66181	0
comp1009033_c0	2.02	6	3	2	2	4	comp1009033_c0	1.65642992746134	-0.553272630853131	0.735011740389726	1	32127	0
comp10093931_c0	0	1	0	0	0	0	comp10093931_c0	-4.2317754207348	-1.43857331892677	1	1	66181	0
comp1009604_c0	3	4	0	1	0	4	comp1009604_c0	0.98852287181822	-0.652670640567698	0.831650990630329	1	36025	0
comp10096_c0	0	1	2	5	2	0	comp10096_c0	0.614210566483075	1.26678796994432	0.463321903495759	1	16199	0
comp10097117_c0	0	0	0	0	0	1	comp10097117_c0	-4.2317754207348	1.89430823823118	1	1	66181	0
comp100_c0	0	0	1	0	1	0	comp100_c0	-1.6222350696	0.13665122987311	1	1	66181	0
comp100_c1	4	2	0	0	1	0	comp100_c1	-0.244130176446785	-2.61955855643332	0.208679219066416	1	6934	0
comp1010403_c0	0	0	0	0	0	3	comp1010403_c0	-4.2317754207348	3.47927073895233	0.404459465543237	1	13976	0
comp10104407_c0	0	1	0	0	0	1	comp10104407_c0	-1.56533464215582	-0.239772983521623	1	1	66181	0
comp1010485_c0	2	2	0	0	0	0	comp1010485_c0	-4.2317754207348	-3.38353194744291	0.174510725220089	1	5620	0
comp10105593_c0	0	0	1	0	0	0	comp10105593_c0	-4.2317754207348	-1.19346078478523	1	1	66181	0
comp10105_c0	1	1	2	2	0	1	comp10105_c0	0.195292823000179	-0.424619965366067	1	1	66181	0
comp10106563_c0	0	0	1	0	0	0	comp10106563_c0	-4.2317754207348	-1.19346078478523	1	1	66181	0
comp10108_c0	0	0	0	0	0	1	comp10108_c0	-4.2317754207348	1.89430823823118	1	1	49052.5	0
comp10109739_c0	0	1	1	0	0	0	comp10109739_c0	-4.2317754207348	-2.32121635167446	0.516498919041473	1	19637	0
comp10109_c0	0	0	0	1	0	0	comp10109_c0	-4.2317754207348	2.01743599771339	1	1	66181	0
comp1010_c0	0	0	0	1	2	0	comp1010_c0	-4.2317754207348	3.60785959998177	0.301545406268191	1	10162	0
comp10112223_c0	0	0	0	0	0	0	comp10112223_c0	-4.2317754207348	0.695507902826026	1	1	66181	0
comp10115_c0	0	0	0	3	0	0	comp10115_c0	-4.2317754207348	3.60239849843454	0.377007271980311	1	13291	0
comp10116928_c0	0	0	0	0	0	0	comp10116928_c0	-4.2317754207348	0.695507902826026	1	1	66181	0
comp10120_c0	1	0	0	0	0	0	comp10120_c0	-4.2317754207348	-1.32630707018266	1	1	66181	0
comp10123_c0	0	2	0	2	2	0	comp10123_c0	-0.00172188093824807	0.887452538913523	0.740243719576409	1	32419	0
comp10125_c0	1	1	5	0	1	1	comp10125_c0	0.277815444072071	-1.79177456541596	0.27079624415259	1	8754	0
comp10126_c0	1	0	0	0	3	1	comp10126_c0	-0.571674190322267	1.97208041763371	0.459343342287612	1	16012	0
comp10127_c0	0	0	2	0	0	1	comp10127_c0	-1.18789090922659	-0.994660449380079	0.999999999999996	1	43874.5	0
comp10128317_c0	1	0	0	0	0	0	comp10128317_c0	-4.2317754207348	-1.32630707018266	0.999999999999998	1	45466	0
comp10128_c0	1	1	0	0	0	0	comp10128_c0	-4.2317754207348	-2.38353194744291	0.525305695634762	1	20849	0
comp10130_c0	1	0	0	0	1	2	comp10130_c0	-0.80643069155191	1.50256741517442	0.67172478595104	1	29246	0
comp10132_c0	0	0	0	2	0	0	comp10132_c0	-4.2317754207348	3.01743599771339	0.613424986798516	1	25502	0
comp101332_c0	6	15	12	12	14	17	comp101332_c0	3.65654046993365	0.325918942225771	0.661723238663655	1	28026	0
comp10134333_c0	0	0	0	1	0	0	comp10134333_c0	-4.2317754207348	2.01743599771339	1	1	66181	0
comp10134_c0	0	0	0	0	0	0	comp10134_c0	-4.2317754207348	0.695507902826026	1	1	66181	0
comp10135_c0	0	0	0	0	0	0	comp10135_c0	-4.2317754207348	0.695507902826026	1	1	66181	0
comp10136_c0	3	1	0	1	0	0	comp10136_c0	-0.545455811785246	-2.03327512529835	0.45212630422195	1	15606	0
comp1013806_c0	0	3	0	0	0	2	comp1013806_c0	-0.272853391795243	-0.824735484242779	1	1	66181	0
comp10141_c0	0	1	0	2	0	0	comp10141_c0	-1.00377076241472	0.883354775960588	1	1	66181	0
comp10143864_c0	0	0	0	1	0	0	comp10143864_c0	-4.2317754207348	2.01743599771339	0.999999999999998	1	46335	0
comp10143_c0	0	1	1	0	0	0	comp10143_c0	-4.2317754207348	-2.32121635167446	0.51649543808895	1	19635	0
comp10145_c0	2	0	0	0	0	0	comp10145_c0	-4.2317754207348	-2.32630707018266	0.59039778989443	1	23232	0
comp10148_c0	0	0	0	1	1	0	comp10148_c0	-4.2317754207348	3.02153376066632	0.51399604481922	1	19094	0
comp1015027_c0	1	1	0	0	0	0	comp1015027_c0	-4.2317754207348	-2.38353194744291	0.525303847258282	1	20848	0
comp101541_c0	9	19	7	1	20	19	comp101541_c0	3.65799648045575	0.0978475006453339	0.917170822098411	1	38914	0
comp10154671_c0	0	0	0	0	0	0	comp10154671_c0	-4.2317754207348	0.695507902826026	1	1	66181	0
comp101556_c0	50	51.65	117	148	61	67	comp101556_c0	6.34660023706821	0.34548453232816	0.544748151955786	1	21473	0
comp10155_c0	0	0	0	0	0	0	comp10155_c0	-4.2317754207348	0.695507902826026	1	1	66181	0
comp1015692_c0	1	1	1	1	0	0	comp1015692_c0	-0.769118544249297	-1.58594966037025	0.650342707012814	1	27561	0
comp10156_c0	0	0	1	0	0	0	comp10156_c0	-4.2317754207348	-1.19346078478523	1	1	66181	0
comp10160280_c0	1	0	0	1	0	0	comp10160280_c0	-1.55990388678677	-0.00437897529530051	1	1	66181	0
comp101604_c0	554	330	633	685	284.01	316	comp101604_c0	8.85973310942224	-0.243462178101399	0.649651279736255	1	27507	0
comp10161820_c0	0	0	0	0	0	0	comp10161820_c0	-4.2317754207348	0.695507902826026	1	1	66181	0
comp10163_c0	0	1	0	0	0	0	comp10163_c0	-4.2317754207348	-1.43857331892677	1	1	66181	0
comp10164336_c0	0	0	0	0	0	0	comp10164336_c0	-4.2317754207348	0.695507902826026	1	1	66181	0
comp10165909_c0	0	0	0	0	0	0	comp10165909_c0	-4.2317754207348	0.695507902826026	1	1	66181	0
comp10166_c0	0	0	1	1	0	0	comp10166_c0	-1.62632702948549	0.128467310102132	1	1	66181	0
comp10167802_c0	0	0	0	0	0	0	comp10167802_c0	-4.2317754207348	0.695507902826026	1	1	66181	0
comp10167_c0	1	0	2	0	0	1	comp10167_c0	-0.872582225527568	-1.62527781677813	0.669095843494568	1	28316	0
comp10171513_c0	0	0	0	0	0	0	comp10171513_c0	-4.2317754207348	0.695507902826026	1	1	66181	0
comp1017361_c0	1	1	1	1	1	1	comp1017361_c0	0.00482440194464517	-0.0380637679823669	1	1	66181	0
comp10173_c0	2	0	0	0	0	0	comp10173_c0	-4.2317754207348	-2.32630707018266	0.590396645185236	1	23231	0
comp10174106_c0	0	0	0	0	0	0	comp10174106_c0	-4.2317754207348	0.695507902826026	1	1	66181	0
comp10175593_c0	0	0	0	1	0	0	comp10175593_c0	-4.2317754207348	2.01743599771339	0.999999999999999	1	46540	0
comp1017604_c0	1	2	3	1	2	1	comp1017604_c0	0.70738794451799	-0.590217965766873	0.790877189079542	1	34444	0
comp10176_c0	0	0	0	0	0	1	comp10176_c0	-4.2317754207348	1.89430823823118	1	1	66181	0
comp1017812_c0	5	2	0	1	2	1	comp1017812_c0	0.847448405988943	-0.870338888708778	0.639260796950283	1	27121	0
comp10178_c0	0	0	2	4	0	1	comp10178_c0	0.0227374165826756	1.42659620223846	0.564415479021891	1	21997	0
comp10180780_c0	0	0	0	0	0	1	comp10180780_c0	-4.2317754207348	1.89430823823118	0.999999999999999	1	48089	0
comp10182681_c0	0	0	0	0	0	0	comp10182681_c0	-4.2317754207348	0.695507902826026	1	1	66181	0
comp10184_c0	0	0	1	0	1	0	comp10184_c0	-1.6222350696	0.13665122987311	1	1	66181	0
comp1018550_c0	1	0	0	0	1	0	comp1018550_c0	-1.55581192690128	0.00380494447567803	1	1	66181	0
comp10187_c0	3	1	1	0	0	0	comp10187_c0	-4.2317754207348	-3.64620103274229	0.0941324953576722	1	3387	0
comp1018825_c0	1	0	0	0	0	0	comp1018825_c0	-4.2317754207348	-1.32630707018266	0.999999999999999	1	47758.5	0
comp10189_c0	0	0	0	0	0	0	comp10189_c0	-4.2317754207348	0.695507902826026	1	1	66181	0
comp10190951_c0	0	0	0	1	1	0	comp10190951_c0	-4.2317754207348	3.02153376066632	0.514018645711718	1	19097	0
comp10191_c0	0	0	0	0	0	0	comp10191_c0	-4.2317754207348	0.695507902826026	1	1	66181	0
comp10193739_c0	0	0	1	0	0	0	comp10193739_c0	-4.2317754207348	-1.19346078478523	1	1	66181	0
comp101939_c0	4	6	3	2	0	3	comp101939_c0	1.42717038276397	-1.47988894880087	0.213739990212728	1	7067	0
comp10193_c0	0	3	5	5	0	0	comp10193_c0	1.08306779512839	-0.646466149350893	0.707249975798086	1	30596	0
comp10194475_c0	0	0	0	0	0	0	comp10194475_c0	-4.2317754207348	0.695507902826026	1	1	66181	0
comp1019473_c0	1	0	0	1	0	0	comp1019473_c0	-1.55990388678677	-0.00437897529530051	1	1	66181	0
comp10194_c0	0	0	0	1	0	2	comp10194_c0	-4.2317754207348	3.52149175693257	0.303112586703859	1	10506	0
comp10195_c0	3	1	1	0	1	1	comp10195_c0	0.0720538623922984	-1.38025140205642	0.517937027760863	1	19925	0
comp10197_c0	1	2	1	0	1	1	comp10197_c0	-0.0746913640046443	-1.08676094926253	0.720357713090864	1	31357	0
comp101_c0	1	2	0	0	0	0	comp101_c0	-4.2317754207348	-2.98707587661538	0.304913273324463	1	10919	0
comp101_c1	7	6	2	5	2	4	comp101_c1	2.11697950531483	-0.523343421057469	0.685495082516401	1	29824	0
comp10201_c0	5	2	3	4	11	7	comp10201_c0	2.30645510767525	1.11408220470959	0.189745749383951	1	6251	0
comp10202969_c0	0	0	0	1	1	0	comp10202969_c0	-4.2317754207348	3.02153376066632	0.514041270185757	1	19102	0
comp10204_c0	0	1	0	0	0	1	comp10204_c0	-1.56533464215582	-0.239772983521623	1	1	66181	0
comp1020550_c0	0	0	1	0	0	1	comp1020550_c0	-1.68789090922659	0.00533955061992075	1	1	66181	0
comp10205_c0	1	4	2	1	2	0	comp10205_c0	0.654053525419559	-1.25144659517119	0.439681052746587	1	15121	0
comp1020625_c0	1	0	2	0	0	0	comp1020625_c0	-4.2317754207348	-2.82407815218328	0.297821492966955	1	9512	0
comp10206_c0	0	0	0	0	0	0	comp10206_c0	-4.2317754207348	0.695507902826026	1	1	66181	0
comp10207_c0	1	1	1	0	2	1	comp10207_c0	0.00622651012802744	-0.0352595516156024	1	1	66181	0
comp10208_c0	0	2	1	0	0	0	comp10208_c0	-4.2317754207348	-2.94636794835365	0.306689872018783	1	11184	0
comp10210_c0	0	0	0	0	1	0	comp10210_c0	-4.2317754207348	2.02561991748437	1	1	66181	0
comp1021163_c0	1	1	0	1	0	0	comp1021163_c0	-1.03129144815665	-1.06160385255555	1	1	66181	0
comp10213828_c0	0	0	0	0	0	0	comp10213828_c0	-4.2317754207348	0.695507902826026	1	1	66181	0
comp1021560_c0	1	1	1	0	0	2	comp1021560_c0	-0.330682423990402	-0.709077419852462	0.999999999999989	1	41274	0
comp1021603_c0	0	0	0	0	1	0	comp1021603_c0	-4.2317754207348	2.02561991748437	1	1	66181	0
comp10217767_c0	0	0	0	0	0	0	comp10217767_c0	-4.2317754207348	0.695507902826026	1	1	66181	0
comp1021816_c0	0	0	0	0	0	0	comp1021816_c0	-4.2317754207348	0.695507902826026	1	1	66181	0
comp10219_c0	0	1	0	0	0	2	comp10219_c0	-1.06533464215582	0.760227016478377	0.999999999999999	1	48089	0
comp102206_c0	17	10	12	13	6	10	comp102206_c0	3.4874484270741	-0.462192152551186	0.536668924597519	1	21233	0
comp10220747_c0	0	0	0	0	0	1	comp10220747_c0	-4.2317754207348	1.89430823823118	1	1	50051.5	0
comp10220886_c0	0	0	0	0	1	0	comp10220886_c0	-4.2317754207348	2.02561991748437	1	1	66181	0
comp10222_c0	0	0	0	0	0	0	comp10222_c0	-4.2317754207348	0.695507902826026	1	1	66181	0
comp10223577_c0	0	0	0	0	1	0	comp10223577_c0	-4.2317754207348	2.02561991748437	1	1	66181	0
comp10223_c0	1	0	0	1	1	0	comp10223_c0	-1.0578550053103	0.999718787657635	0.999999999999999	1	47257.5	0
comp10224_c0	0	0	0	1	0	1	comp10224_c0	-4.2317754207348	2.95718527198598	0.500289764459673	1	17399.5	0
comp10225610_c0	0	0	0	1	0	0	comp10225610_c0	-4.2317754207348	2.01743599771339	1	1	50051.5	0
comp10225_c0	0	0	0	0	0	0	comp10225_c0	-4.2317754207348	0.695507902826026	1	1	66181	0
comp10227_c0	0	0	0	0	0	0	comp10227_c0	-4.2317754207348	0.695507902826026	1	1	66181	0
comp10230251_c0	0	0	0	0	0	0	comp10230251_c0	-4.2317754207348	0.695507902826026	1	1	66181	0
comp10230_c0	0	0	0	1	0	0	comp10230_c0	-4.2317754207348	2.01743599771339	1	1	66181	0
comp10232133_c0	1	0	0	1	0	0	comp10232133_c0	-1.55990388678677	-0.00437897529530051	1	1	66181	0
comp1023328_c0	0	0	0	0	0	0	comp1023328_c0	-4.2317754207348	0.695507902826026	1	1	66181	0
comp10235181_c0	0	0	0	1	1	0	comp10235181_c0	-4.2317754207348	3.02153376066632	0.514063918352768	1	19106	0
comp1023524_c0	2	0	2	0	2	4	comp1023524_c0	0.661122014352128	0.567462003366347	0.804588558568412	1	35019	0
comp1023642_c0	0	0	0	0	0	0	comp1023642_c0	-4.2317754207348	0.695507902826026	1	1	66181	0
comp10237048_c0	0	0	0	0	1	0	comp10237048_c0	-4.2317754207348	2.02561991748437	1	1	66181	0
comp1023914_c0	2	0	2	2	1	0	comp1023914_c0	0.2014966368742	-0.351788751589509	0.999999999999997	1	44532.5	0
comp10239750_c0	0	0	1	1	0	0	comp10239750_c0	-1.62632702948549	0.128467310102132	1	1	66181	0
comp10240_c0	6	4	7	6	2	5	comp10240_c0	2.29913641914837	-0.41121742065724	0.70737816435495	1	30614	0
comp10241_c0	1	0	0	0	0	0	comp10241_c0	-4.2317754207348	-1.32630707018266	1	1	66181	0
comp10246_c0	2	0	0	1	0	0	comp10246_c0	-1.05990388678677	-1.0043789752953	0.999999999999992	1	41800.5	0
comp10247407_c0	1	0	0	0	0	0	comp10247407_c0	-4.2317754207348	-1.32630707018266	1	1	66181	0
comp102502_c0	6	3	3	2	3	3	comp102502_c0	1.71041635361416	-0.62857726822442	0.617979491763637	1	25753	0
comp10250460_c0	0	1	0	0	0	0	comp10250460_c0	-4.2317754207348	-1.43857331892677	0.999999999999995	1	42853.5	0
comp10251679_c0	0	0	1	0	0	0	comp10251679_c0	-4.2317754207348	-1.19346078478523	1	1	66181	0
comp10251934_c0	0	2	0	0	0	0	comp10251934_c0	-4.2317754207348	-2.43857331892677	0.586918469186374	1	22995	0
comp10252257_c0	0	1	0	0	0	0	comp10252257_c0	-4.2317754207348	-1.43857331892677	1	1	66181	0
comp10252849_c0	0	0	0	0	1	0	comp10252849_c0	-4.2317754207348	2.02561991748437	1	1	66181	0
comp10253504_c0	0	0	1	0	0	0	comp10253504_c0	-4.2317754207348	-1.19346078478523	1	1	66181	0
comp10253_c0	0	0	0	0	0	1	comp10253_c0	-4.2317754207348	1.89430823823118	1	1	49470	0
comp1025431_c0	0	1	1	1	0	1	comp1025431_c0	-0.59257460890458	-0.0595389825145058	1	1	66181	0
comp1025441_c0	1	2	1	0	3	1	comp1025441_c0	0.441527564560605	-0.0543230921320347	1	1	66181	0
comp1025611_c0	7	1	2	5	4	0	comp1025611_c0	1.68095756331167	-0.138965811997404	1	1	66181	0
comp1025661_c0	0	0	0	0	3	0	comp1025661_c0	-4.2317754207348	3.61058241820552	0.374897183268411	1	13114	0
comp10259_c0	2	0	1	1	3	2	comp10259_c0	0.485753146168986	1.00288432259864	0.577326929163152	1	22387	0
comp10260_c0	0	0	0	1	1	0	comp10260_c0	-4.2317754207348	3.02153376066632	0.514086590323916	1	19183	0
comp1026295_c0	2	1	0	1	0	2	comp1026295_c0	0.00380574327731496	-0.123686716985118	1	1	66181	0
comp10262_c0	3	3	0	0	1	0	comp10262_c0	-0.234718237910579	-2.63838243350573	0.204298774068938	1	6819	0
comp10264_c0	0	0	0	0	0	0	comp10264_c0	-4.2317754207348	0.695507902826026	1	1	66181	0
comp10265454_c0	0	0	0	1	0	0	comp10265454_c0	-4.2317754207348	2.01743599771339	0.999999999999999	1	47257.5	0
comp10265_c0	3	5	5	6	5	2	comp10265_c0	2.13103924700958	-0.0155434601092623	1	1	66181	0
comp10266_c0	0	0	0	1	0	0	comp10266_c0	-4.2317754207348	2.01743599771339	1	1	66181	0
comp10267146_c0	0	0	0	0	0	0	comp10267146_c0	-4.2317754207348	0.695507902826026	1	1	66181	0
comp10268177_c0	0	0	0	1	0	0	comp10268177_c0	-4.2317754207348	2.01743599771339	0.999999999999998	1	45155	0
comp10271_c0	2	1	0	0	0	2	comp10271_c0	-0.309786016073379	-0.750870235686507	0.999999999999995	1	42791.5	0
comp10273648_c0	0	0	0	1	0	0	comp10273648_c0	-4.2317754207348	2.01743599771339	1	1	66181	0
comp1027436_c0	0	0	2	0	1	0	comp1027436_c0	-1.1222350696	-0.86334877012689	1	1	66181	0
comp10274_c0	0	1	1	0	0	0	comp10274_c0	-4.2317754207348	-2.32121635167446	0.516491958487268	1	19633	0
comp10275_c0	0	1	0	1	1	1	comp10275_c0	-0.729827816220774	1.43124066834847	0.651506180126211	1	27687	0
comp1027879_c0	4	2	4	1	3	2	comp1027879_c0	1.36186489531906	-0.749339175701501	0.558459414193606	1	21831	0
comp1028138_c0	0	1	1	0	2	2	comp1028138_c0	-0.0904384781416189	0.944733279011415	0.728203864551294	1	31684	0
comp10281759_c0	0	0	2	0	0	0	comp10281759_c0	-4.2317754207348	-2.19346078478523	0.635338930256459	1	27013	0
comp1028464_c0	0	0	0	0	1	0	comp1028464_c0	-4.2317754207348	2.02561991748437	0.99999999999999	1	41315.5	0
comp1028756_c0	1	0	0	1	1	1	comp1028756_c0	-0.78596094059283	1.54350691709258	0.650719358656358	1	27629	0
comp1028948_c0	8	21	1	1	30	55	comp1028948_c0	4.10716317532289	1.36500430076887	0.133935336792569	1	4514	0
comp10289_c0	5	1	0	0	0	1	comp10289_c0	-0.3193223842342	-2.73179749936487	0.227415542541924	1	7331	0
comp1028_c0	1	5	0	0	6	2	comp1028_c0	1.26788278584296	0.292966465303248	0.855932855702186	1	36874	0
comp1028_c1	0	1	0	0	4	0	comp1028_c1	-0.499678802529227	1.89153869573157	0.499175836422394	1	16992	0
comp10290_c0	1	0	1	0	0	0	comp10290_c0	-4.2317754207348	-2.26141248199074	0.500289764459673	1	17399.5	0
comp1029163_c0	0	0	0	0	0	0	comp1029163_c0	-4.2317754207348	0.695507902826026	1	1	66181	0
comp1029165_c0	0	0	0	0	1	0	comp1029165_c0	-4.2317754207348	2.02561991748437	1	1	66181	0
comp10291_c0	0	0	0	0	2	0	comp10291_c0	-4.2317754207348	3.02561991748437	0.595069971568554	1	24049	0
comp10292194_c0	0	0	0	0	0	1	comp10292194_c0	-4.2317754207348	1.89430823823118	1	1	66181	0
comp10292203_c0	0	0	0	0	0	0	comp10292203_c0	-4.2317754207348	0.695507902826026	1	1	66181	0
comp102925_c0	222	137	124	523.94	138	25	comp102925_c0	7.60899802595562	0.500600138713322	0.498404595762857	1	16961	0
comp10293_c0	2	0	1	3	1	1	comp10293_c0	0.361007137843493	0.753392305947659	0.768723459787967	1	33563	0
comp10299_c0	1	0	4	1	0	0	comp10299_c0	-0.451580021706558	-2.22102670545573	0.31792532750531	1	11436	0
comp102_c0	4	0	0	2	1	0	comp102_c0	0.233943930970162	-0.416683339781433	1	1	66181	0
comp10300_c0	1	3	0	0	1	2	comp10300_c0	0.236073327354253	-0.582440622637903	1	1	66181	0
comp10303605_c0	0	0	0	0	1	0	comp10303605_c0	-4.2317754207348	2.02561991748437	1	1	66181	0
comp10304_c0	0	0	0	0	2	0	comp10304_c0	-4.2317754207348	3.02561991748437	0.59506364899042	1	24047	0
comp10305_c0	3	1	2	0	0	0	comp10305_c0	-4.2317754207348	-3.88824059609979	0.0519678638900205	1	2152	0
comp1030781_c0	0	0	0	0	0	0	comp1030781_c0	-4.2317754207348	0.695507902826026	1	1	66181	0
comp10308852_c0	0	2	0	0	0	0	comp10308852_c0	-4.2317754207348	-2.43857331892677	0.586905170529971	1	22992	0
comp10310_c0	4	4	3	5	6	3	comp10310_c0	2.06643035931828	0.313785218666617	0.775853087532138	1	33907	0
comp1031179_c0	3	0	2	0	2	0	comp1031179_c0	0.0793120986214734	-1.26644310656983	0.548082072738161	1	21624	0
comp10313_c0	0	0	0	0	0	0	comp10313_c0	-4.2317754207348	0.695507902826026	1	1	66181	0
comp10315_c0	0	1	0	0	1	0	comp10315_c0	-1.49967880252923	-0.108461304268434	1	1	66181	0
comp10318927_c0	0	1	0	0	0	0	comp10318927_c0	-4.2317754207348	-1.43857331892677	1	1	66181	0
comp10319180_c0	0	0	0	0	0	0	comp10319180_c0	-4.2317754207348	0.695507902826026	1	1	66181	0
comp10319_c0	1	1	2	1	2	5	comp10319_c0	0.885977609128415	0.956749606890405	0.485520639080283	1	16684	0
comp10320_c0	0	0	0	1	2	0	comp10320_c0	-4.2317754207348	3.60785959998177	0.301537368293793	1	10160	0
comp10321_c0	0	0	0	0	2	0	comp10321_c0	-4.2317754207348	3.02561991748437	0.595057327317424	1	24045	0
comp1032525_c0	0	0	0	1	1	0	comp1032525_c0	-4.2317754207348	3.02153376066632	0.514086157230851	1	19182	0
comp1032582_c0	1	0	2	1	0	0	comp1032582_c0	-0.811018345786462	-1.50215005729592	0.670106157781177	1	28781	0
comp10325_c0	1	2	2	0	2	4	comp10325_c0	0.852497787523472	0.184710457023659	0.999999999999991	1	41437	0
comp103262_c0	0	0	0	0	0	1	comp103262_c0	-4.2317754207348	1.89430823823118	1	1	66181	0
comp10327682_c0	1	0	0	0	0	0	comp10327682_c0	-4.2317754207348	-1.32630707018266	0.999999999999999	1	46765.5	0
comp10331891_c0	0	1	0	0	0	0	comp10331891_c0	-4.2317754207348	-1.43857331892677	0.999999999999997	1	44174	0
comp10331_c0	2	3	3	1	1	1	comp10331_c0	0.71213088248653	-1.45267672906614	0.306728697443247	1	11203	0
comp1033214_c0	2	0	1	3	1	11	comp1033214_c0	1.1202187388636	2.27181550798787	0.07514628445104	1	2811	0
comp10332851_c0	0	0	0	1	0	0	comp10332851_c0	-4.2317754207348	2.01743599771339	0.999999999999999	1	47758.5	0
comp10332_c0	0	0	0	0	0	1	comp10332_c0	-4.2317754207348	1.89430823823118	0.999999999999999	1	48463	0
comp10333_c0	1	2	0	0	2	0	comp10333_c0	-0.225427523684924	-0.65696386195704	1	1	66181	0
comp10334_c0	1	0	2	0	0	0	comp10334_c0	-4.2317754207348	-2.82407815218328	0.297807028206436	1	9509	0
comp10335126_c0	0	0	1	0	0	0	comp10335126_c0	-4.2317754207348	-1.19346078478523	1	1	66181	0
comp10335_c0	0	0	0	0	0	0	comp10335_c0	-4.2317754207348	0.695507902826026	1	1	66181	0
comp10339429_c0	0	0	0	0	0	0	comp10339429_c0	-4.2317754207348	0.695507902826026	1	1	66181	0
comp10339810_c0	0	0	0	0	0	1	comp10339810_c0	-4.2317754207348	1.89430823823118	1	1	49470	0
comp10339_c0	0	0	1	2	0	0	comp10339_c0	-1.12632702948549	1.12846731010213	1	1	49470	0
comp10341734_c0	0	0	0	0	0	0	comp10341734_c0	-4.2317754207348	0.695507902826026	1	1	66181	0
comp10341_c0	4	0	0	0	0	0	comp10341_c0	-4.2317754207348	-3.32630707018266	0.242998384140915	1	7737	0
comp10342_c0	0	0	0	1	0	0	comp10342_c0	-4.2317754207348	2.01743599771339	0.999999999999997	1	44174	0
comp10343229_c0	0	0	0	0	0	0	comp10343229_c0	-4.2317754207348	0.695507902826026	1	1	66181	0
comp1034377_c0	3	1	2	1	1	0	comp1034377_c0	0.22311175764826	-1.56221473825949	0.35924494931956	1	12389	0
comp10343_c0	0	0	0	1	0	1	comp10343_c0	-4.2317754207348	2.95718527198598	0.500289764459673	1	17399.5	0
comp10344_c0	0	1	0	0	0	0	comp10344_c0	-4.2317754207348	-1.43857331892677	1	1	66181	0
comp10346_c0	0	0	0	0	0	0	comp10346_c0	-4.2317754207348	0.695507902826026	1	1	66181	0
comp10347187_c0	0	0	0	0	0	0	comp10347187_c0	-4.2317754207348	0.695507902826026	1	1	66181	0
comp10349_c0	1	1	2	1	0	1	comp10349_c0	-0.10737064723931	-1.02994690584505	0.717351093576667	1	31151	0
comp10350675_c0	0	0	0	0	0	0	comp10350675_c0	-4.2317754207348	0.695507902826026	1	1	66181	0
comp10351252_c0	1	0	0	0	0	0	comp10351252_c0	-4.2317754207348	-1.32630707018266	1	1	66181	0
comp10351_c0	3	3	0	0	0	1	comp10351_c0	-0.300374077537174	-2.76969411275892	0.204188564991773	1	6813	0
comp10353_c0	0	0	1	0	0	0	comp10353_c0	-4.2317754207348	-1.19346078478523	1	1	66181	0
comp10355_c0	0	0	0	1	0	0	comp10355_c0	-4.2317754207348	2.01743599771339	0.999999999999998	1	45779.5	0
comp10357_c0	1	0	0	0	0	0	comp10357_c0	-4.2317754207348	-1.32630707018266	0.999999999999999	1	47758.5	0
comp10360_c0	3	2	2	0	1	1	comp10360_c0	0.314330951110761	-1.86480557949334	0.245982834423864	1	7804	0
comp10362274_c0	0	0	0	0	0	0	comp10362274_c0	-4.2317754207348	0.695507902826026	1	1	66181	0
comp10362_c0	2	1	1	9	3	0	comp10362_c0	1.23233097482725	1.58517697564408	0.211164161821076	1	6990	0
comp103642_c0	9	34	10	18	49	165	comp103642_c0	5.21576343109706	1.99097235565017	0.00822992267345881	0.873881165768904	773	0
comp1036515_c0	5	2	0	5	6	1	comp1036515_c0	1.64987207954568	0.734508458404703	0.525908921414527	1	20861	0
comp10365592_c0	0	0	0	0	0	0	comp10365592_c0	-4.2317754207348	0.695507902826026	1	1	66181	0
comp10365_c0	1	0	1	0	0	2	comp10365_c0	-0.653915060623839	-0.0626121465855879	1	1	66181	0
comp10366_c0	1	2	0	1	0	0	comp10366_c0	-0.729519483570413	-1.66514778172802	0.669717926261824	1	28641	0
comp10368306_c0	0	0	0	0	0	0	comp10368306_c0	-4.2317754207348	0.695507902826026	1	1	66181	0
comp1036872_c0	0	0	0	0	0	1	comp1036872_c0	-4.2317754207348	1.89430823823118	0.999999999999999	1	47508.5	0
comp10368_c0	0	1	0	0	0	0	comp10368_c0	-4.2317754207348	-1.43857331892677	1	1	50051.5	0
comp10369_c0	7	2	1	2	3	1	comp10369_c0	1.39102565065247	-0.767615011911648	0.580159267127104	1	22498	0
comp1036_c0	11	7	10	10	6	1	comp1036_c0	2.87736446267896	-0.712092750235271	0.371117080883137	1	12721	0
comp1037144_c0	1	0	1	1	2	1	comp1037144_c0	-0.105165012848246	1.0348879489656	0.718807778434308	1	31251	0
comp10372219_c0	0	0	0	0	0	0	comp10372219_c0	-4.2317754207348	0.695507902826026	1	1	66181	0
comp10373_c0	1	1	0	0	1	1	comp10373_c0	-0.559280680257391	-0.117582316757041	1	1	66181	0
comp10374127_c0	1	0	0	0	0	0	comp10374127_c0	-4.2317754207348	-1.32630707018266	1	1	66181	0
comp10374692_c0	1	0	0	0	0	0	comp10374692_c0	-4.2317754207348	-1.32630707018266	0.999999999999999	1	47257.5	0
comp10374782_c0	0	0	0	0	0	0	comp10374782_c0	-4.2317754207348	0.695507902826026	1	1	66181	0
comp10374_c0	2	1	4	1	1	0	comp10374_c0	0.31734600841623	-1.75068323979543	0.255028277110934	1	8031	0
comp1037570_c0	0	0	2	1	0	1	comp1037570_c0	-0.656452392349193	0.0682165843747212	1	1	66181	0
comp10376209_c0	0	0	0	0	0	0	comp10376209_c0	-4.2317754207348	0.695507902826026	1	1	66181	0
comp10377598_c0	0	0	0	0	0	0	comp10377598_c0	-4.2317754207348	0.695507902826026	1	1	66181	0
comp1037_c0	2	2	0	1	2	0	comp1037_c0	0.263920352977545	-0.471180250287168	0.999999999999998	1	45026	0
comp1037_c1	2	1	2	1	2	1	comp1037_c1	0.574406722402181	-0.324255521535255	0.999999999999993	1	42123.5	0
comp10381_c0	0	0	1	1	0	1	comp10381_c0	-1.15645239234919	1.06821658437472	0.999999999999999	1	48089	0
comp10382_c0	0	0	0	2	0	0	comp10382_c0	-4.2317754207348	3.01743599771339	0.61341350551229	1	25498	0
comp103834_c0	147	96	175	228.1	94	90	comp103834_c0	7.11186788925155	-0.0224271349394947	0.96955000881314	1	40359	0
comp1038373_c0	1	4	3	3	4	2	comp1038373_c0	1.5190510007033	0.132046131022221	1	1	66181	0
comp10384936_c0	1	0	1	0	0	0	comp10384936_c0	-4.2317754207348	-2.26141248199074	0.500289764459673	1	17399.5	0
comp10384_c0	4	1	5	0	0	2	comp10384_c0	0.513129358112511	-2.39670098405829	0.0995977690626606	1	3532	0
comp10386379_c0	0	0	1	0	0	0	comp10386379_c0	-4.2317754207348	-1.19346078478523	1	1	66181	0
comp1038759_c0	2	2	1	1	0	1	comp1038759_c0	0.0815154599449984	-1.40771912021366	0.510947717540872	1	18605	0
comp1038850_c0	1	0	1	1	0	1	comp1038850_c0	-0.622476543746439	0.00026488716921258	1	1	66181	0
comp10389589_c0	0	0	0	1	0	0	comp10389589_c0	-4.2317754207348	2.01743599771339	1	1	66181	0
comp10389_c0	1	0	1	0	0	1	comp10389_c0	-1.15391506062384	-1.06261214658559	1	1	66181	0
comp1038_c0	0	3	0	0	1	0	comp1038_c0	-0.707197552168649	-1.69342380498959	0.702237000036208	1	30287	0
comp1039179_c0	0	1	0	0	1	2	comp1039179_c0	-0.750297567179854	1.39030116643031	0.670069650439105	1	28774	0
comp1039224_c0	3	0	1	2	0	0	comp1039224_c0	-0.0759451082151595	-0.972296532438525	0.747027635123597	1	32703	0
comp10393_c0	4	0	8	4	1	0	comp10393_c0	1.35076595272539	-1.17858146027221	0.32197739672682	1	11596	0
comp1039411_c0	3	1	2	3	2	1	comp1039411_c0	1.00502691287524	0.00161557219446329	1	1	66181	0
comp1039746_c0	1	1	1	1	1	1	comp1039746_c0	0.00482440194464517	-0.0380637679823669	1	1	66181	0
comp1039774_c0	0	2	1	2	3	2	comp1039774_c0	0.638542396664525	1.15239183526531	0.427738969533242	1	14845	0
comp1039880_c0	7	5	9	12	4	4	comp1039880_c0	2.77273214542246	-0.0700577092102748	0.999999999999999	1	48761	0
comp10398_c0	0	0	0	0	0	0	comp10398_c0	-4.2317754207348	0.695507902826026	1	1	66181	0
comp10399_c0	3	0	3	0	1	0	comp10399_c0	-0.295777970636666	-2.51626296805355	0.205261614449169	1	6853	0
comp103_c0	0	0	0	0	1	1	comp103_c0	-4.2317754207348	2.9614575335119	0.507782013054159	1	18226	0
comp1040003_c0	2	4	0	1	4	1	comp1040003_c0	1.05582733617778	-0.0944541422316274	1	1	66181	0
comp1040120_c0	0	9	2	3	4	4	comp1040120_c0	1.91462383123834	-0.115561055040351	0.999999999999994	1	42540.5	0
comp10401465_c0	1	0	0	0	0	0	comp10401465_c0	-4.2317754207348	-1.32630707018266	1	1	66181	0
comp10402148_c0	0	0	1	0	0	0	comp10402148_c0	-4.2317754207348	-1.19346078478523	1	1	66181	0
comp1040258_c0	0	2	2	1	1	1	comp1040258_c0	0.211493700153068	-0.451402364399212	1	1	66181	0
comp10403_c0	0	0	0	0	0	0	comp10403_c0	-4.2317754207348	0.695507902826026	1	1	66181	0
comp1040509_c0	6	3	7	2	2	3	comp1040509_c0	1.80222752760952	-1.21205161137397	0.220997367827521	1	7220	0
comp10407_c0	0	0	1	0	1	0	comp10407_c0	-1.6222350696	0.13665122987311	1	1	66181	0
comp10408198_c0	0	0	0	0	0	0	comp10408198_c0	-4.2317754207348	0.695507902826026	1	1	66181	0
comp104094_c0	0	1	4	1	2	0	comp104094_c0	0.356082533188597	-0.655504610709271	0.781116041595789	1	34068	0
comp10412854_c0	0	0	0	0	1	0	comp10412854_c0	-4.2317754207348	2.02561991748437	1	1	66181	0
comp10412_c0	4	6	9	6	4	4	comp10412_c0	2.44015778383325	-0.4532349810379	0.638622055082696	1	27102	0
comp1041370_c0	4	2	1	6	3	0	comp1041370_c0	1.43767606128471	0.345777401031791	0.857674615261402	1	36935	0
comp10413_c0	1	3	2	1	1	1	comp10413_c0	0.514511129193885	-1.05743722248085	0.569656306286168	1	22127	0
comp10414_c0	0	0	0	1	0	0	comp10414_c0	-4.2317754207348	2.01743599771339	1	1	66181	0
comp1041649_c0	7	7	3	12	6	1	comp1041649_c0	2.61870469180253	0.127010130171246	0.999999999999995	1	42597	0
comp10418_c0	2	2	1	0	0	1	comp10418_c0	-0.449923056932402	-2.47059615396846	0.273108611449009	1	8834	0
comp1041921_c0	5	1	2	0	1	1	comp1041921_c0	0.403488292573607	-2.04312026241904	0.188898646239537	1	6213	0
comp1041949_c0	0	0	0	3	0	0	comp1041949_c0	-4.2317754207348	3.60239849843454	0.376981446704655	1	13289	0
comp10419_c0	0	0	0	0	0	0	comp10419_c0	-4.2317754207348	0.695507902826026	1	1	66181	0
comp10421628_c0	0	0	0	0	0	0	comp10421628_c0	-4.2317754207348	0.695507902826026	1	1	66181	0
comp10421917_c0	0	0	0	0	0	0	comp10421917_c0	-4.2317754207348	0.695507902826026	1	1	66181	0
comp10421_c0	0	1	2	0	2	0	comp10421_c0	-0.286546436576263	-0.534726036174361	1	1	66181	0
comp1042357_c0	0	2	0	2	1	1	comp1042357_c0	-0.0176296346049688	0.855637031580082	0.730325148879174	1	31849	0
comp104235_c0	57	34	44	26	16	19	comp104235_c0	4.92035259012	-1.17347612851784	0.0348312442021548	1	1633	0
comp10424387_c0	0	0	0	0	0	0	comp10424387_c0	-4.2317754207348	0.695507902826026	1	1	66181	0
comp1042572_c0	0	0	0	1	0	0	comp1042572_c0	-4.2317754207348	2.01743599771339	0.999999999999999	1	47758.5	0
comp1042599_c0	1	2	1	1	0	0	comp1042599_c0	-0.5467021319039	-2.03078248506104	0.423578367507905	1	14668	0
comp10425_c0	0	0	0	0	1	0	comp10425_c0	-4.2317754207348	2.02561991748437	1	1	66181	0
comp1042627_c0	1	1	3	0	0	1	comp1042627_c0	-0.487397927920537	-2.39564641199219	0.277340176566784	1	8953	0
comp10427_c0	1	0	1	0	1	1	comp10427_c0	-0.620340412983478	0.00453714869513389	1	1	66181	0
comp10430_c0	1	1	0	0	1	0	comp10430_c0	-1.02719948827116	-1.05341993278457	1	1	66181	0
comp1043190_c0	0	1	0	0	0	0	comp1043190_c0	-4.2317754207348	-1.43857331892677	1	1	66181	0
comp10432_c0	2	0	0	1	2	0	comp10432_c0	-0.26469208565258	0.586044626973083	1	1	66181	0
comp1043423_c0	0	0	0	0	0	0	comp1043423_c0	-4.2317754207348	0.695507902826026	1	1	66181	0
comp1043425_c0	0	0	0	0	0	0	comp1043425_c0	-4.2317754207348	0.695507902826026	1	1	66181	0
comp1043473_c0	0	0	0	0	0	0	comp1043473_c0	-4.2317754207348	0.695507902826026	1	1	66181	0
comp10436409_c0	0	0	0	1	0	0	comp10436409_c0	-4.2317754207348	2.01743599771339	1	1	66181	0
comp104400_c0	4	13	7	4	10	13	comp104400_c0	3.09560849121232	0.0847454778656513	1	1	66181	0
comp1044132_c0	1	1	2	1	0	1	comp1044132_c0	-0.10737064723931	-1.02994690584505	0.717350569376056	1	31150	0
comp1044196_c0	0	0	0	2	0	0	comp1044196_c0	-4.2317754207348	3.01743599771339	0.613402026016499	1	25496	0
comp10442287_c0	0	1	0	0	0	0	comp10442287_c0	-4.2317754207348	-1.43857331892677	0.999999999999998	1	45963	0
comp10442_c0	1	2	1	1	0	1	comp10442_c0	-0.0768274947676049	-1.09103321078846	0.720026884001274	1	31342	0
comp10443_c0	0	0	0	0	0	0	comp10443_c0	-4.2317754207348	0.695507902826026	1	1	66181	0
comp10446295_c0	1	1	0	0	0	0	comp10446295_c0	-4.2317754207348	-2.38353194744291	0.525301999106119	1	20847	0
comp1044767_c0	1	0	0	1	0	1	comp1044767_c0	-1.09002924965048	0.935370298977289	1	1	66181	0
comp10448409_c0	0	0	0	0	0	0	comp10448409_c0	-4.2317754207348	0.695507902826026	1	1	66181	0
comp10449_c0	0	0	2	2	0	0	comp10449_c0	-0.626327029485488	0.128467310102132	1	1	66181	0
comp1044_c0	0	0	1	0	0	1	comp1044_c0	-1.68789090922659	0.00533955061992075	1	1	66181	0
comp1045114_c0	4	1	1	1	1	1	comp1045114_c0	0.505672854246813	-1.0397606725867	0.577979518514975	1	22422	0
comp10452_c0	0	0	2	3	0	0	comp10452_c0	-0.33384577912491	0.713429810823288	0.999999999999994	1	42165	0
comp1045326_c0	0	0	14	0	0	0	comp1045326_c0	-4.2317754207348	-5.00081570684283	0.0138092195511259	1	980	0
comp1045391_c0	2	1	1	2	1	1	comp1045391_c0	0.424965684095141	-0.0295536058201376	1	1	66181	0
comp10453_c0	0	0	1	2	2	0	comp10453_c0	-0.62427814800902	2.13256507305507	0.445038749810666	1	15451	0
comp10454912_c0	1	0	0	0	0	0	comp10454912_c0	-4.2317754207348	-1.32630707018266	1	1	66181	0
comp1045748_c0	1	0	0	0	0	5	comp1045748_c0	-0.460503719084196	2.19442136010985	0.371478789260168	1	12807	0
comp104584_c0	6	6	3	1	11	17	comp104584_c0	2.79929668617872	0.857918330811461	0.295421641554756	1	9383	0
comp1045921_c0	0	1	1	0	1	0	comp1045921_c0	-1.05835728615539	-0.991104337016117	1	1	66181	0
comp1046086_c0	0	0	0	0	0	0	comp1046086_c0	-4.2317754207348	0.695507902826026	1	1	66181	0
comp1046095_c0	3	3	0	7	7	7	comp1046095_c0	1.93881020942668	1.70867446116878	0.052593002229168	1	2179	0
comp10460_c0	0	0	4	2	0	0	comp10460_c0	-0.126327029485488	-0.871532689897868	0.772455189347968	1	33680	0
comp1046223_c0	11	4	6	2	2	9	comp1046223_c0	2.43804234841436	-0.764938370555391	0.446795497060024	1	15494	0
comp10462_c0	0	1	0	0	0	3	comp10462_c0	-0.772853391795243	1.34518951719953	0.716012191193342	1	31105	0
comp10463_c0	1	0	0	0	0	1	comp10463_c0	-1.62146776652788	-0.127506734777511	1	1	66181	0
comp10465_c0	3	2	0	0	0	0	comp10465_c0	-4.2317754207348	-3.69419521457473	0.106360917987594	1	3663	0
comp1046632_c0	0	0	0	1	0	0	comp1046632_c0	-4.2317754207348	2.01743599771339	1	1	66181	0
comp1046670_c0	4	8	3	0	3	5	comp1046670_c0	1.87551404838861	-1.02016496401845	0.333051691481611	1	11837	0
comp10467581_c0	0	0	1	0	0	0	comp10467581_c0	-4.2317754207348	-1.19346078478523	1	1	66181	0
comp10467_c0	8	9	15	33	10	3	comp10467_c0	3.68546259953853	0.540162103532992	0.499863159743571	1	17036	0
comp1047202_c0	1	1	0	0	1	0	comp1047202_c0	-1.02719948827116	-1.05341993278457	1	1	66181	0
comp10472_c0	2	0	1	5	3	1	comp10472_c0	0.790863756116533	1.61310554249374	0.248992021766985	1	7906	0
comp10473_c0	0	0	0	0	0	0	comp10473_c0	-4.2317754207348	0.695507902826026	1	1	66181	0
comp10476_c0	1	0	0	1	1	4	comp10476_c0	-0.307152987379365	2.50112282351951	0.192910058613114	1	6407	0
comp1047726_c0	1	0	1	0	2	1	comp1047726_c0	-0.317006126505409	0.611205721651271	0.999999999999995	1	42720.5	0
comp10477763_c0	0	0	0	0	0	0	comp10477763_c0	-4.2317754207348	0.695507902826026	1	1	66181	0
comp10477871_c0	0	0	0	0	1	0	comp10477871_c0	-4.2317754207348	2.02561991748437	0.999999999999998	1	45963	0
comp10477_c0	2	1	4	0	2	1	comp10477_c0	0.590642181317087	-1.20409089399372	0.433943853202656	1	14991	0
comp10478419_c0	1	0	0	1	0	0	comp10478419_c0	-1.55990388678677	-0.00437897529530051	1	1	66181	0
comp10478895_c0	1	0	0	0	1	0	comp10478895_c0	-1.55581192690128	0.00380494447567803	1	1	66181	0
comp10478_c0	3	3	3	0	1	2	comp10478_c0	0.776835901346143	-1.66396577062168	0.229871119314561	1	7388	0
comp1047928_c0	5	2	5	1	1	1	comp1047928_c0	0.98961256467035	-2.00764009343378	0.0915736275470618	1	3323	0
comp1047_c0	1	0	1	1	0	1	comp1047_c0	-0.622476543746439	0.00026488716921258	1	1	66181	0
comp10480879_c0	0	0	0	0	0	0	comp10480879_c0	-4.2317754207348	0.695507902826026	1	1	66181	0
comp10481_c0	0	0	1	1	0	0	comp10481_c0	-1.62632702948549	0.128467310102132	1	1	66181	0
comp1048258_c0	2	0	0	0	0	2	comp1048258_c0	-0.621467766527877	-0.127506734777511	1	1	66181	0
comp10482_c0	0	0	0	0	1	1	comp10482_c0	-4.2317754207348	2.9614575335119	0.507783228974429	1	18227	0
comp10483_c0	0	0	0	0	0	1	comp10483_c0	-4.2317754207348	1.89430823823118	1	1	66181	0
comp1048616_c0	0	0	0	0	0	1	comp1048616_c0	-4.2317754207348	1.89430823823118	1	1	66181	0
comp1048825_c0	0	0	0	2	3	0	comp1048825_c0	-4.2317754207348	4.34428001330218	0.10728079715565	1	3713	0
comp1048992_c0	0	0	0	0	0	0	comp1048992_c0	-4.2317754207348	0.695507902826026	1	1	66181	0
comp10489_c0	0	0	1	0	3	1	comp10489_c0	-0.638097333020983	2.10492670303114	0.460598136224032	1	16129	0
comp10490_c0	7	3	7	11	1	6	comp10490_c0	2.53307722557227	0.0706735504597553	0.999999999999996	1	43532	0
comp10493_c0	0	0	0	0	0	1	comp10493_c0	-4.2317754207348	1.89430823823118	1	1	49052.5	0
comp10494_c0	2	0	6	6	3	4	comp10494_c0	1.72366222409313	0.759694053811658	0.542707641174084	1	21402	0
comp104953_c0	9	8	4	9	9	14	comp104953_c0	3.12124096325333	0.532954580171888	0.505859311512858	1	18171	0
comp10496954_c0	0	0	0	0	2	0	comp10496954_c0	-4.2317754207348	3.02561991748437	0.595051006549402	1	24044	0
comp10496_c0	0	1	1	1	1	2	comp10496_c0	-0.0915057528062741	0.942598729682105	0.717846993017621	1	31187	0
comp1049748_c0	1	0	0	0	1	3	comp1049748_c0	-0.604485121590912	1.90645855509642	0.457042377298877	1	15882	0
comp10498524_c0	1	0	0	0	0	0	comp10498524_c0	-4.2317754207348	-1.32630707018266	1	1	66181	0
comp10498_c0	5	3	2	1	0	0	comp10498_c0	0.105865266739131	-3.33591728234711	0.0357020681086447	1	1671	0
comp10499854_c0	0	0	0	0	0	0	comp10499854_c0	-4.2317754207348	0.695507902826026	1	1	66181	0
comp104_c0	1	0	1	0	0	0	comp104_c0	-4.2317754207348	-2.26141248199074	0.500289764459673	1	17399.5	0
comp104_c1	1	2	1	4	1	0	comp104_c1	0.615082166607956	0.292786111962667	0.999999999999992	1	41670	0
comp10500_c0	0	0	0	0	0	0	comp10500_c0	-4.2317754207348	0.695507902826026	1	1	66181	0
comp1050120_c0	2	4	2	1	1	3	comp1050120_c0	1.07882007382579	-0.779738073601657	0.65718678885616	1	27899	0
comp10501_c0	0	0	0	0	0	0	comp10501_c0	-4.2317754207348	0.695507902826026	1	1	66181	0
comp1050279_c0	0	0	0	0	0	0	comp1050279_c0	-4.2317754207348	0.695507902826026	1	1	66181	0
comp1050292_c0	0	1	0	0	1	0	comp1050292_c0	-1.49967880252923	-0.108461304268434	1	1	66181	0
comp10502_c0	1	0	0	1	0	2	comp10502_c0	-0.807876007177183	1.49967678392388	0.672320717064831	1	29325	0
comp10503_c0	0	0	0	0	0	0	comp10503_c0	-4.2317754207348	0.695507902826026	1	1	66181	0
comp10504_c0	1	0	1	4	1	3	comp10504_c0	0.385702552082809	2.01662307882771	0.181201168744317	1	5973	0
comp10506_c0	4	0	2	0	1	0	comp10506_c0	-0.28479923489689	-2.53822043953311	0.212670953266132	1	7033	0
comp10508_c0	4	0	1	1	2	0	comp10508_c0	0.38346764940462	-0.710274843141317	0.782005478407682	1	34125	0
comp10509_c0	0	0	0	0	0	0	comp10509_c0	-4.2317754207348	0.695507902826026	1	1	66181	0
comp10510344_c0	0	1	0	0	2	0	comp10510344_c0	-0.999678802529227	0.891538695731566	1	1	66181	0
comp1051053_c0	4	3	2	1	4	2	comp1051053_c0	1.41941000807495	-0.406949333623918	0.847816222694	1	36625	0
comp10510_c0	1	2	2	0	2	3	comp10510_c0	0.725408332153887	-0.0694684537155125	1	1	66181	0
comp10511300_c0	1	0	0	0	0	0	comp10511300_c0	-4.2317754207348	-1.32630707018266	0.999999999999999	1	48089	0
comp1051429_c0	10	13	5	4	2	3	comp1051429_c0	2.4253309656564	-1.71102379667241	0.0407695746817073	1	1794	0
comp10514618_c0	0	1	0	0	0	0	comp10514618_c0	-4.2317754207348	-1.43857331892677	1	1	66181	0
comp1051491_c0	0	2	0	1	0	3	comp1051491_c0	-0.0494441240087403	0.792008052772539	0.746610451096535	1	32654	0
comp10516_c0	0	0	0	0	2	1	comp10516_c0	-4.2317754207348	3.56812610646804	0.30440665982873	1	10837	0
comp1051799_c0	8	6	4	3	4	11	comp1051799_c0	2.5793231633425	-0.0871230230888003	0.999999999999992	1	41774	0
comp10517_c0	0	1	1	0	0	0	comp10517_c0	-4.2317754207348	-2.32121635167446	0.516488480235559	1	19630	0
comp10518_c0	0	0	0	0	0	0	comp10518_c0	-4.2317754207348	0.695507902826026	1	1	66181	0
comp1051_c0	0	0	2	0	0	0	comp1051_c0	-4.2317754207348	-2.19346078478523	0.63531513149631	1	27012	0
comp1052053_c0	1	6	4	3	2	2	comp1052053_c0	1.56634164365761	-0.705602700686628	0.601195112476095	1	24539	0
comp1052095_c0	0	0	0	0	0	0	comp1052095_c0	-4.2317754207348	0.695507902826026	1	1	66181	0
comp1052103_c0	5	5	8	7	1	3	comp1052103_c0	2.22679158387407	-0.722484278331809	0.452553032875258	1	15631	0
comp1052337_c0	1	0	2	2	5	1	comp1052337_c0	0.684154035235487	1.48819470474798	0.33429811679552	1	11876	0
comp10523_c0	1	1	1	0	2	0	comp10523_c0	-0.265026584363807	-0.577765740599272	0.999999999999994	1	42300.5	0
comp10526890_c0	0	0	0	0	0	0	comp10526890_c0	-4.2317754207348	0.695507902826026	1	1	66181	0
comp10527406_c0	0	0	0	0	0	0	comp10527406_c0	-4.2317754207348	0.695507902826026	1	1	66181	0
comp1052828_c0	3	2	2	0	0	1	comp1052828_c0	-0.2192436965296	-2.93195487477407	0.112922079127865	1	3917	0
comp1052849_c0	0	0	0	0	0	0	comp1052849_c0	-4.2317754207348	0.695507902826026	1	1	66181	0
comp10528_c0	2	1	2	0	5	0	comp10528_c0	0.752276561696864	0.03148415705411	1	1	66181	0
comp10529_c0	0	0	0	0	0	0	comp10529_c0	-4.2317754207348	0.695507902826026	1	1	66181	0
comp1053029_c0	5	1	4	6	10	6	comp1053029_c0	2.29659055881612	1.14401316359873	0.187968373418069	1	6186	0
comp10530_c0	0	0	2	1	1	1	comp10530_c0	-0.352384083291546	0.676353202490015	1	1	66181	0
comp10531_c0	1	1	0	0	1	0	comp10531_c0	-1.02719948827116	-1.05341993278457	0.999999999999999	1	48761	0
comp10532_c0	0	0	0	1	1	1	comp10532_c0	-4.2317754207348	3.56532189010127	0.257759626444627	1	8110	0
comp10535_c0	0	0	2	0	0	0	comp10535_c0	-4.2317754207348	-2.19346078478523	0.635291336331229	1	27010	0
comp1053669_c0	1	1	0	0	0	1	comp1053669_c0	-1.09285532789775	-1.18473161203776	0.999999999999995	1	42916.5	0
comp105393_c0	0	0	0	0	2	1	comp105393_c0	-4.2317754207348	3.56812610646804	0.304426356505137	1	10839	0
comp105397_c0	30	45	38	29	32	39	comp105397_c0	5.15198456758927	-0.228578888789405	0.682119444382943	1	29735	0
comp10539_c0	0	0	0	0	0	0	comp10539_c0	-4.2317754207348	0.695507902826026	1	1	66181	0
comp10540325_c0	1	0	0	0	0	0	comp10540325_c0	-4.2317754207348	-1.32630707018266	0.999999999999999	1	47257.5	0
comp1054106_c0	5	5	6	5	2	5	comp1054106_c0	2.2026932128959	-0.456882446388078	0.691357959633211	1	29997	0
comp1054405_c0	0	4	1	2	2	1	comp1054405_c0	0.785022693373855	-0.0913071103625475	1	1	66181	0
comp10546740_c0	0	0	0	0	0	0	comp10546740_c0	-4.2317754207348	0.695507902826026	1	1	66181	0
comp10546_c0	4	8	4	1	1	4	comp10546_c0	1.70604876750351	-1.52528068624623	0.165025450558115	1	5319	0
comp10547674_c0	0	0	1	1	0	0	comp10547674_c0	-1.62632702948549	0.128467310102132	1	1	66181	0
comp10549_c0	1	0	0	0	0	0	comp10549_c0	-4.2317754207348	-1.32630707018266	0.999999999999998	1	45627	0
comp10550356_c0	1	0	0	0	0	0	comp10550356_c0	-4.2317754207348	-1.32630707018266	0.999999999999998	1	45627	0
comp1055233_c0	1	1	0	2	0	1	comp1055233_c0	-0.258753340780862	0.483472362196016	0.999999999999997	1	44761	0
comp1055242_c0	1	0	1	2	0	0	comp1055242_c0	-0.592351180882734	0.060515612896623	1	1	66181	0
comp10553_c0	3	0	2	2	2	2	comp10553_c0	0.849163084929926	0.273258866047071	1	1	66181	0
comp10555_c0	3	1	2	2	5	0	comp10555_c0	1.12766553237147	0.246892811186935	0.999999999999995	1	42791.5	0
comp1055692_c0	1	1	0	0	0	0	comp1055692_c0	-4.2317754207348	-2.38353194744291	0.525300151178195	1	20846	0
comp1055757_c0	1	8	1	0	22	12	comp1055757_c0	2.66565293084565	1.64581474803101	0.109496844203803	1	3820	0
comp10557_c0	0	1	0	0	0	0	comp10557_c0	-4.2317754207348	-1.43857331892677	0.999999999999999	1	47257.5	0
comp1055828_c0	0	0	0	0	1	0	comp1055828_c0	-4.2317754207348	2.02561991748437	0.999999999999995	1	42597	0
comp1055844_c0	23	12	13	13	11	17	comp1055844_c0	3.88500283658359	-0.274102045386249	0.658131333444063	1	27925	0
comp1055858_c0	1	2	0	0	2	3	comp1055858_c0	0.396864256294863	0.587619698002534	0.774576461179548	1	33797	0
comp10559261_c0	0	0	0	0	0	1	comp10559261_c0	-4.2317754207348	1.89430823823118	0.999999999999999	1	48089	0
comp10561_c0	3	3	1	7	10	3	comp10561_c0	2.01368442947898	1.46497278693636	0.107051105202518	1	3690	0
comp1056257_c0	0	0	2	2	0	2	comp1056257_c0	-0.156452392349193	1.06821658437472	0.739316524784975	1	32325	0
comp10567_c0	0	0	0	0	2	1	comp10567_c0	-4.2317754207348	3.56812610646804	0.304446651320742	1	10842	0
comp10568_c0	0	0	0	1	0	0	comp10568_c0	-4.2317754207348	2.01743599771339	0.999999999999998	1	46335	0
comp10569709_c0	0	0	0	0	0	0	comp10569709_c0	-4.2317754207348	0.695507902826026	1	1	66181	0
comp1056996_c0	0	0	1	5	1	3	comp1056996_c0	-0.0608390880826701	3.25944319290777	0.057063742589457	1	2310	0
comp10569_c0	0	0	0	1	0	0	comp10569_c0	-4.2317754207348	2.01743599771339	1	1	66181	0
comp10570_c0	0	0	0	0	0	0	comp10570_c0	-4.2317754207348	0.695507902826026	1	1	66181	0
comp10570_c1	1	0	3	0	0	1	comp10570_c1	-0.670702968364667	-2.02903633110393	0.45620996607319	1	15814	0
comp10572_c0	0	0	0	0	1	0	comp10572_c0	-4.2317754207348	2.02561991748437	1	1	66181	0
comp1057377_c0	2	0	0	1	1	0	comp1057377_c0	-0.557855005310304	-0.000281212342364556	1	1	66181	0
comp1057401_c0	0	1	0	0	0	0	comp1057401_c0	-4.2317754207348	-1.43857331892677	0.999999999999998	1	45026	0
comp10581_c0	0	0	1	0	0	3	comp10581_c0	-0.895409658866015	1.59030205134108	0.715452037218537	1	31067	0
comp10584_c0	0	0	0	0	0	0	comp10584_c0	-4.2317754207348	0.695507902826026	1	1	66181	0
comp1058684_c0	0	0	2	0	2	0	comp1058684_c0	-0.622235069599999	0.13665122987311	1	1	66181	0
comp10586_c0	2	2	2	1	1	0	comp10586_c0	0.232930337227171	-1.58185189741732	0.352562832300514	1	12231	0
comp1058702_c0	0	0	1	0	0	0	comp1058702_c0	-4.2317754207348	-1.19346078478523	1	1	66181	0
comp10587_c0	0	0	0	0	0	0	comp10587_c0	-4.2317754207348	0.695507902826026	1	1	66181	0
comp10589594_c0	0	0	0	0	0	0	comp10589594_c0	-4.2317754207348	0.695507902826026	1	1	66181	0
comp10591_c0	0	0	0	1	0	1	comp10591_c0	-4.2317754207348	2.95718527198598	0.500289764459673	1	17399.5	0
comp1059348_c0	1	3	0	0	2	5	comp1059348_c0	0.844090138349553	0.633592999352696	0.652360563504725	1	27748	0
comp10593_c0	1	1	3	2	2	0	comp10593_c0	0.576214833297037	-0.268420889557046	0.999999999999997	1	44174	0
comp1059496_c0	9	5	4	10	13	6	comp1059496_c0	2.94571512916524	0.6585663147674	0.368896986243993	1	12638	0
comp1059589_c0	1	1	0	2	0	1	comp1059589_c0	-0.258753340780862	0.483472362196016	0.999999999999995	1	42655.5	0
comp1059975_c0	3	11	1	0	5	4	comp1059975_c0	1.99173217161231	-0.865214608865113	0.462980208995475	1	16189	0
comp1059982_c0	2	1	5	1	2	0	comp1059982_c0	0.702195870162489	-1.34773128465706	0.329756314806552	1	11769	0
comp10601020_c0	0	0	0	0	0	0	comp10601020_c0	-4.2317754207348	0.695507902826026	1	1	66181	0
comp10602_c0	0	0	1	0	0	0	comp10602_c0	-4.2317754207348	-1.19346078478523	1	1	66181	0
comp10606905_c0	0	0	0	0	0	0	comp10606905_c0	-4.2317754207348	0.695507902826026	1	1	66181	0
comp1060773_c0	7	2	2	1	3	3	comp1060773_c0	1.54864117428574	-0.702453905129347	0.603405912431188	1	24595	0
comp10607_c0	0	1	2	1	1	1	comp10607_c0	-0.0166954502678103	0.00497593644254412	1	1	66181	0
comp10608547_c0	0	0	0	2	0	0	comp10608547_c0	-4.2317754207348	3.01743599771339	0.613390548310786	1	25494	0
comp10608_c0	0	0	0	0	0	0	comp10608_c0	-4.2317754207348	0.695507902826026	1	1	66181	0
comp10611811_c0	0	0	0	0	0	0	comp10611811_c0	-4.2317754207348	0.695507902826026	1	1	66181	0
comp10611_c0	1	0	0	2	1	1	comp10611_c0	-0.573762758977025	1.96790328032419	0.424011506645735	1	14723	0
comp10613_c0	2	0	2	1	1	4	comp10613_c0	0.660399718524674	0.566017411711438	0.79909962781148	1	34823	0
comp106149_c0	16	14	20	14	4.71	9	comp106149_c0	3.63038780695975	-0.875128819785372	0.168003197191069	1	5388	0
comp10614_c0	1	1	2	0	1	1	comp10614_c0	-0.105234516476349	-1.02567464431912	0.717317760020506	1	31143	0
comp10615_c0	0	0	1	0	1	1	comp10615_c0	-1.15431626158623	1.07248884590064	1	1	66181	0
comp1061894_c0	0	0	0	0	5	1	comp1061894_c0	-4.2317754207348	4.58951043475323	0.0836525431231877	1	3025	0
comp1062218_c0	1	0	3	2	11	10	comp1062218_c0	1.62855010682295	2.56946981927131	0.0149505301361378	1	1022	0
comp10622_c0	0	0	0	0	0	0	comp10622_c0	-4.2317754207348	0.695507902826026	1	1	66181	0
comp10623363_c0	0	0	0	1	0	0	comp10623363_c0	-4.2317754207348	2.01743599771339	0.999999999999997	1	44642.5	0
comp10624_c0	0	0	0	1	0	0	comp10624_c0	-4.2317754207348	2.01743599771339	1	1	66181	0
comp106272_c0	21	27	42	37	33	35	comp106272_c0	5.01232362830258	0.205183001819435	0.718256134648345	1	31199	0
comp10627375_c0	0	0	0	0	0	0	comp10627375_c0	-4.2317754207348	0.695507902826026	1	1	66181	0
comp1062738_c0	5	1	0	2	1	2	comp1062738_c0	0.88005472603058	-0.333043278835305	1	1	66181	0
comp1062865_c0	4	0	6	0	0	1	comp1062865_c0	0.000380634613850739	-3.37120353706097	0.0503853023734698	1	2082	0
comp10628_c0	0	1	3	0	0	0	comp10628_c0	-4.2317754207348	-3.25875225531802	0.192263536014023	1	6369	0
comp1062_c0	3	2	1	4	4	5	comp1062_c0	1.56986681390339	1.04992558113007	0.293821168974535	1	9351	0
comp1062_c1	0	1	1	3	1	4	comp1062_c1	0.407960017116636	1.94153026952793	0.180156666621138	1	5909	0
comp10631_c0	0	0	0	1	0	0	comp10631_c0	-4.2317754207348	2.01743599771339	0.999999999999999	1	48463	0
comp10634_c0	0	0	1	3	2	0	comp10634_c0	-0.463723411561388	2.45367454595033	0.300222608177377	1	9942	0
comp10634_c1	0	0	0	0	0	0	comp10634_c1	-4.2317754207348	0.695507902826026	1	1	66181	0
comp10637_c0	0	1	0	0	0	0	comp10637_c0	-4.2317754207348	-1.43857331892677	1	1	49052.5	0
comp10640_c0	1	0	4	0	0	0	comp10640_c0	-4.2317754207348	-3.54295480034309	0.124162099936962	1	4217	0
comp1064112_c0	0	1	0	1	0	0	comp1064112_c0	-1.50377076241472	-0.116645224039412	1	1	66181	0
comp10644_c0	0	0	2	2	1	1	comp10644_c0	-0.140185901675741	1.10074956572163	0.727561340945866	1	31602	0
comp1064562_c0	1	3	5	4	1	1	comp1064562_c0	1.29235935569952	-0.57581886070877	0.695181197822539	1	30106	0
comp10648_c0	0	0	2	0	0	0	comp10648_c0	-4.2317754207348	-2.19346078478523	0.635267544760777	1	27006	0
comp1065166_c0	4	1	2	0	0	0	comp1065166_c0	-4.2317754207348	-4.11394546272158	0.0347491780169887	1	1631	0
comp1065223_c0	0	2	0	0	0	0	comp1065223_c0	-4.2317754207348	-2.43857331892677	0.586891874836862	1	22990	0
comp106523_c0	33	15	43	91	142	71	comp106523_c0	5.78533768043032	1.75313777448432	0.00230551414211408	0.406225654894212	466	0
comp1065253_c0	3	0	0	0	0	1	comp1065253_c0	-0.828986516167299	-1.71246923549867	0.709217160449224	1	30744	0
comp10654_c0	0	0	0	0	0	1	comp10654_c0	-4.2317754207348	1.89430823823118	1	1	66181	0
comp1065545_c0	0	0	0	0	1	0	comp1065545_c0	-4.2317754207348	2.02561991748437	1	1	66181	0
comp10658_c0	0	0	1	0	1	0	comp10658_c0	-1.6222350696	0.13665122987311	1	1	66181	0
comp10660_c0	0	1	5	2	1.96	0	comp10660_c0	0.68285979907234	-0.510792627316677	0.810963657795095	1	35248	0
comp1066308_c0	3	2	3	11	4	3	comp1066308_c0	2.00681815427921	1.16611202139669	0.221824539513582	1	7231	0
comp1066354_c0	0	0	0	0	2	0	comp1066354_c0	-4.2317754207348	3.02561991748437	0.595044686686184	1	24043	0
comp10663_c0	0	3	0	3	1	0	comp10663_c0	0.289735656127141	0.300442611601989	1	1	66181	0
comp1066425_c0	3	1	8	8	8	3	comp1066425_c0	2.31046489063361	0.720219531322272	0.48614382316943	1	16697	0
comp10664_c0	1	0	1	0	0	0	comp10664_c0	-4.2317754207348	-2.26141248199074	0.500289764459673	1	17399.5	0
comp10667_c0	0	1	3	0	1	4	comp10667_c0	0.519336824606307	0.289212077220153	1	1	66181	0
comp10670783_c0	0	0	0	1	0	0	comp10670783_c0	-4.2317754207348	2.01743599771339	1	1	66181	0
comp10670_c0	0	0	0	0	1	0	comp10670_c0	-4.2317754207348	2.02561991748437	1	1	50051.5	0
comp10670_c1	0	0	0	0	0	0	comp10670_c1	-4.2317754207348	0.695507902826026	1	1	66181	0
comp1067111_c0	1	0	0	0	0	0	comp1067111_c0	-4.2317754207348	-1.32630707018266	0.999999999999998	1	45155	0
comp106715_c0	0	14	0	0	16	2	comp106715_c0	2.48195429111154	0.240095038897899	0.883707330072463	1	37804	0
comp10672_c0	0	0	0	0	0	0	comp10672_c0	-4.2317754207348	0.695507902826026	1	1	66181	0
comp10673_c0	0	1	0	0	4	0	comp10673_c0	-0.499678802529227	1.89153869573157	0.499177445683668	1	16993	0
comp1067489_c0	0	0	0	0	0	0	comp1067489_c0	-4.2317754207348	0.695507902826026	1	1	66181	0
comp10674_c0	0	0	4	2	1	1	comp10674_c0	0.359814098324259	0.100749565721626	1	1	66181	0
comp1067534_c0	2	2	0	3	1	0	comp1067534_c0	0.469733720024632	-0.0595535161929936	1	1	66181	0
comp10678_c0	5	1	2	8	6	1	comp10678_c0	1.88262661058962	0.915156373612987	0.398027649483912	1	13757	0
comp10681_c0	0	0	0	1	0	0	comp10681_c0	-4.2317754207348	2.01743599771339	1	1	66181	0
comp1068330_c0	2	4	1	1	3	0	comp1068330_c0	0.870736525376422	-0.853375223585	0.63570847242956	1	27022	0
comp10687_c0	0	0	1	0	3	0	comp10687_c0	-0.82975381923942	1.72161373059427	0.709049342788687	1	30711	0
comp10692121_c0	0	0	0	0	0	0	comp10692121_c0	-4.2317754207348	0.695507902826026	1	1	66181	0
comp10693356_c0	1	0	1	0	0	0	comp10693356_c0	-4.2317754207348	-2.26141248199074	0.500289764459673	1	17399.5	0
comp10693_c0	0	0	0	0	0	0	comp10693_c0	-4.2317754207348	0.695507902826026	1	1	66181	0
comp10695317_c0	0	0	0	0	0	1	comp10695317_c0	-4.2317754207348	1.89430823823118	0.999999999999998	1	45963	0
comp10695_c0	0	1	0	0	0	1	comp10695_c0	-1.56533464215582	-0.239772983521623	1	1	66181	0
comp10696374_c0	1	0	0	0	0	0	comp10696374_c0	-4.2317754207348	-1.32630707018266	1	1	66181	0
comp10696_c0	0	0	5	1	1	1	comp10696_c0	0.308579964152135	-0.645574892397347	0.790170693983963	1	34407	0
comp10699_c0	0	1	0	4	0	0	comp10699_c0	-0.503770762414716	1.88335477596059	0.498871351061287	1	16981	0
comp1069_c0	2	2	0	0	0	0	comp1069_c0	-4.2317754207348	-3.38353194744291	0.174518065962587	1	5621	0
comp10700_c0	1	2	0	0	1	2	comp10700_c0	0.0239537116644491	-0.158201391258295	1	1	66181	0
comp10703_c0	1	2	0	0	0	2	comp10703_c0	-0.291083363311518	-0.788275541210229	0.999999999999994	1	42446.5	0
comp10704_c0	1	0	0	0	0	0	comp10704_c0	-4.2317754207348	-1.32630707018266	1	1	50051.5	0
comp10705_c0	1	0	0	0	3	0	comp10705_c0	-0.763330676540704	1.58876744519683	0.704244601542222	1	30469	0
comp10706_c0	4	0	0	0	0	1	comp10706_c0	-0.621467766527877	-2.12750673477751	0.506075718262789	1	18185	0
comp10707_c0	0	0	0	1	0	0	comp10707_c0	-4.2317754207348	2.01743599771339	1	1	66181	0
comp10709_c0	0	2	0	1	0	0	comp10709_c0	-1.00377076241472	-1.11664522403941	1	1	66181	0
comp1071196_c0	0	0	0	0	0	0	comp1071196_c0	-4.2317754207348	0.695507902826026	1	1	66181	0
comp10713_c0	1	0	0	0	3	1	comp10713_c0	-0.571674190322267	1.97208041763371	0.459327980683474	1	16011	0
comp10714_c0	0	0	2	1	1	1	comp10714_c0	-0.352384083291546	0.676353202490015	0.999999999999996	1	43705	0
comp1071525_c0	7	6	1	8	6	5	comp1071525_c0	2.47356170811148	0.367043439884032	0.7415004158666	1	32467	0
comp10716_c0	3	1	1	1	3	0	comp10716_c0	0.603114238502215	-0.318130649836586	1	1	66181	0
comp10717_c0	0	1	0	1	0	0	comp10717_c0	-1.50377076241472	-0.116645224039412	1	1	66181	0
comp10718_c0	0	0	0	0	0	0	comp10718_c0	-4.2317754207348	0.695507902826026	1	1	66181	0
comp10719464_c0	0	1	0	0	0	0	comp10719464_c0	-4.2317754207348	-1.43857331892677	1	1	66181	0
comp10720_c0	2	0	1	0	0	0	comp10720_c0	-4.2317754207348	-2.86833245419145	0.301931516880557	1	10364	0
comp10721375_c0	0	0	0	0	0	1	comp10721375_c0	-4.2317754207348	1.89430823823118	0.999999999999999	1	46540	0
comp10722_c0	1	0	0	1	0	0	comp10722_c0	-1.55990388678677	-0.00437897529530051	1	1	66181	0
comp1072580_c0	2	2	2	2	2	3	comp1072580_c0	1.11002900392918	0.172345435986709	1	1	66181	0
comp10725_c0	0	0	0	1	1	1	comp10725_c0	-4.2317754207348	3.56532189010127	0.257804325710187	1	8113	0
comp1072655_c0	1	1	5	5	4	0	comp1072655_c0	1.39258869204651	0.437771930532913	0.858912068676742	1	36991	0
comp10726_c0	0	2	1	1	1	2	comp10726_c0	0.221070045533324	0.317447133002909	0.999999999999998	1	45779.5	0
comp1072939_c0	0	1	1	1	0	0	comp1072939_c0	-1.06244924604087	-0.999288256787095	0.999999999999995	1	42853.5	0
comp10729_c0	0	0	0	0	0	1	comp10729_c0	-4.2317754207348	1.89430823823118	1	1	66181	0
comp10730723_c0	0	0	1	0	0	0	comp10730723_c0	-4.2317754207348	-1.19346078478523	1	1	66181	0
comp10730_c0	18	41	9	15	7	6	comp10730_c0	3.90210351473659	-1.36053867569889	0.0574759676005919	1	2331	0
comp107333_c0	50	53	67	77	69	76	comp107333_c0	6.01597813005774	0.35597321055359	0.48673004531637	1	16711	0
comp10733_c0	2	0	1	2	0	1	comp10733_c0	-0.0163530874065955	-0.00132814455251737	1	1	66181	0
comp10734447_c0	0	0	0	1	0	0	comp10734447_c0	-4.2317754207348	2.01743599771339	0.999999999999997	1	44296	0
comp10736_c0	1	2	1	1	2	0	comp10736_c0	0.248509669230292	-0.440358882792661	0.999999999999998	1	45155	0
comp10737_c0	0	0	0	0	0	0	comp10737_c0	-4.2317754207348	0.695507902826026	1	1	66181	0
comp10739_c0	0	0	0	0	0	0	comp10739_c0	-4.2317754207348	0.695507902826026	1	1	66181	0
comp10741_c0	1	1	0	0	0	0	comp10741_c0	-4.2317754207348	-2.38353194744291	0.525298303474451	1	20845	0
comp10744_c0	2	1	0	2	0	0	comp10744_c0	-0.248222136332274	-0.627742476204296	1	1	66181	0
comp10745_c0	1	2	1	2	3	2	comp10745_c0	0.841713712461901	0.746049203670557	0.61546897831226	1	25623	0
comp10746_c0	1	0	1	0	0	0	comp10746_c0	-4.2317754207348	-2.26141248199074	0.500289764459673	1	17399.5	0
comp10747782_c0	0	0	0	0	0	0	comp10747782_c0	-4.2317754207348	0.695507902826026	1	1	66181	0
comp10747_c0	2	0	0	1	0	1	comp10747_c0	-0.590029249650477	-0.0646297010227108	1	1	66181	0
comp10751_c0	0	1	2	0	0	0	comp10751_c0	-4.2317754207348	-2.8648380508327	0.30182869131144	1	10293	0
comp10752_c0	4	4	5	5	5	1	comp10752_c0	2.01005013046244	-0.239454925281729	0.885752643201201	1	37863	0
comp10753407_c0	0	0	0	0	0	0	comp10753407_c0	-4.2317754207348	0.695507902826026	1	1	66181	0
comp1075372_c0	2	5	4	12	5	9	comp1075372_c0	2.50357280518803	1.18990861417683	0.127869396928536	1	4375	0
comp107564_c0	9	12	13	8	9	16	comp107564_c0	3.47432604403034	-0.0961678051008694	0.943575932223352	1	39654	0
comp1075875_c0	5	2	8	1	2	7	comp1075875_c0	1.98629602473364	-0.619589775503563	0.590100473561741	1	23160	0
comp10758_c0	3	0	1	0	0	1	comp10758_c0	-0.637508987956265	-2.09542429192074	0.460348502767725	1	16105	0
comp10759214_c0	0	0	0	0	0	0	comp10759214_c0	-4.2317754207348	0.695507902826026	1	1	66181	0
comp1075_c0	0	0	1	1	0	0	comp1075_c0	-1.62632702948549	0.128467310102132	1	1	66181	0
comp1076090_c0	2	0	1	0	1	0	comp1076090_c0	-0.78479923489689	-1.53822043953311	0.671659238145107	1	29213	0
comp10763_c0	2	0	1	0	0	3	comp10763_c0	-0.0579738241629067	-0.0845696180651397	1	1	66181	0
comp10766819_c0	0	0	1	0	0	0	comp10766819_c0	-4.2317754207348	-1.19346078478523	1	1	66181	0
comp1076887_c0	0	0	1	1	1	1	comp1076887_c0	-0.852384083291546	1.67635320249002	0.648680839961655	1	27422	0
comp10769884_c0	0	0	0	1	0	0	comp10769884_c0	-4.2317754207348	2.01743599771339	1	1	66181	0
comp10769_c0	5	3	0	2	4	12	comp10769_c0	2.00713413127443	1.04343697023566	0.296836594438841	1	9409	0
comp10770_c0	5	0	0	0	0	0	comp10770_c0	-4.2317754207348	-3.64823516507002	0.158276012592501	1	5190	0
comp10771105_c0	0	0	0	0	0	0	comp10771105_c0	-4.2317754207348	0.695507902826026	1	1	66181	0
comp10771_c0	0	0	0	0	0	0	comp10771_c0	-4.2317754207348	0.695507902826026	1	1	66181	0
comp1077250_c0	1	2	0	0	3	3	comp1077250_c0	0.534972534689421	0.863836254791649	0.593090067522449	1	23714	0
comp10772_c0	0	0	0	0	0	0	comp10772_c0	-4.2317754207348	0.695507902826026	1	1	66181	0
comp10773_c0	3	2	8	1	3	3	comp10773_c0	1.63935554824373	-0.883882653045335	0.416128306469129	1	14286	0
comp10774_c0	0	2	6	0	4	2	comp10774_c0	1.18166376015823	-0.386134051676005	0.849724490444704	1	36688	0
comp10778_c0	1	0	3	0	0	2	comp10778_c0	-0.170702968364667	-1.02903633110393	0.745420432737992	1	32579	0
comp10779_c0	1	3	4	1	3	0	comp10779_c0	0.933261814557713	-0.978425801947582	0.494759185816118	1	16885	0
comp107817_c0	21	24	18	11	19	21	comp107817_c0	4.24590815625122	-0.363698498936939	0.563988668688861	1	21989	0
comp10781_c0	0	0	0	0	0	0	comp10781_c0	-4.2317754207348	0.695507902826026	1	1	66181	0
comp10783_c0	0	6	0	0	3	2	comp10783_c0	0.928216699869104	-0.422595300914083	1	1	66181	0
comp10784312_c0	0	0	2	0	0	0	comp10784312_c0	-4.2317754207348	-2.19346078478523	0.635243756784522	1	27004	0
comp10786_c0	0	0	2	0	0	0	comp10786_c0	-4.2317754207348	-2.19346078478523	0.635219972402023	1	27002	0
comp10787_c0	0	1	0	0	1	0	comp10787_c0	-1.49967880252923	-0.108461304268434	1	1	66181	0
comp10789_c0	0	0	0	0	0	0	comp10789_c0	-4.2317754207348	0.695507902826026	1	1	66181	0
comp1079094_c0	1	0	1	6	2	3	comp1079094_c0	0.621851492576805	2.4889209598157	0.0658257774793698	1	2547	0
comp10790_c0	2	1	0	0	1	0	comp10790_c0	-0.744130176446785	-1.61955855643332	0.668738754437559	1	28244	0
comp10792_c0	0	0	0	0	0	0	comp10792_c0	-4.2317754207348	0.695507902826026	1	1	66181	0
comp10794_c0	0	0	0	0	0	0	comp10794_c0	-4.2317754207348	0.695507902826026	1	1	66181	0
comp10795072_c0	0	0	0	1	0	0	comp10795072_c0	-4.2317754207348	2.01743599771339	0.999999999999998	1	45155	0
comp10797_c0	2	0	1	1	0	27	comp10797_c0	1.55551400487022	3.14240604000112	0.0208719795539278	1	1222	0
comp10798_c0	0	0	0	0	0	0	comp10798_c0	-4.2317754207348	0.695507902826026	1	1	66181	0
comp1079911_c0	0	0	0	1	2	0	comp1079911_c0	-4.2317754207348	3.60785959998177	0.301588518789061	1	10175	0
comp107_c0	7	2	0	5	3	1	comp107_c0	1.61767051475305	-0.0405079747792918	1	1	66181	0
comp10800_c0	0	0	1	1	1	1	comp10800_c0	-0.852384083291546	1.67635320249002	0.648733119860564	1	27424	0
comp1080298_c0	1	0	0	0	0	0	comp1080298_c0	-4.2317754207348	-1.32630707018266	1	1	66181	0
comp1080303_c0	2	0	2	1	1	0	comp1080303_c0	-0.0903022994062657	-0.935386624150441	0.727617210348707	1	31616	0
comp10804855_c0	0	0	0	0	0	0	comp10804855_c0	-4.2317754207348	0.695507902826026	1	1	66181	0
comp10808_c0	0	0	0	2	2	0	comp10808_c0	-4.2317754207348	4.02153376066632	0.176200633866183	1	5690	0
comp10809_c0	0	0	0	0	0	0	comp10809_c0	-4.2317754207348	0.695507902826026	1	1	66181	0
comp10815_c0	0	0	0	1	1	0	comp10815_c0	-4.2317754207348	3.02153376066632	0.514085724210882	1	19181	0
comp10816_c0	1	0	0	1	0	0	comp10816_c0	-1.55990388678677	-0.00437897529530051	1	1	66181	0
comp10819_c0	6	1	0	1	1	1	comp10819_c0	0.626007963792643	-1.28043089167836	0.466972250782455	1	16280	0
comp10820_c0	1	0	0	0	0	0	comp10820_c0	-4.2317754207348	-1.32630707018266	0.999999999999999	1	48089	0
comp10823_c0	0	0	1	1	0	0	comp10823_c0	-1.62632702948549	0.128467310102132	1	1	66181	0
comp1083006_c0	0	1	0	0	0	0	comp1083006_c0	-4.2317754207348	-1.43857331892677	1	1	66181	0
comp10831427_c0	0	0	0	0	0	0	comp10831427_c0	-4.2317754207348	0.695507902826026	1	1	66181	0
comp10831_c0	3	1	6	1	0	2	comp10831_c0	0.820108995115861	-1.75629322066221	0.185252710428947	1	6098	0
comp10832_c0	0	0	0	0	0	0	comp10832_c0	-4.2317754207348	0.695507902826026	1	1	66181	0
comp10833_c0	1	0	0	0	0	1	comp10833_c0	-1.62146776652788	-0.127506734777511	1	1	66181	0
comp10836_c0	0	0	0	0	0	0	comp10836_c0	-4.2317754207348	0.695507902826026	1	1	66181	0
comp10837567_c0	0	0	0	0	0	0	comp10837567_c0	-4.2317754207348	0.695507902826026	1	1	66181	0
comp10837_c0	1	0	0	1	0	0	comp10837_c0	-1.55990388678677	-0.00437897529530051	1	1	66181	0
comp10838_c0	1	0	3	1	1	3	comp10838_c0	0.516383117106133	0.345135839837666	1	1	66181	0
comp1083_c0	3	5	3	0	1	5	comp1083_c0	1.42126453763094	-0.997582057607282	0.477738040398776	1	16494	0
comp10840_c0	0	0	3	0	0	0	comp10840_c0	-4.2317754207348	-2.77842328550639	0.401593334282975	1	13922	0
comp10841701_c0	1	0	0	0	0	0	comp10841701_c0	-4.2317754207348	-1.32630707018266	0.999999999999999	1	47758.5	0
comp1084230_c0	0	0	0	0	0	1	comp1084230_c0	-4.2317754207348	1.89430823823118	1	1	50051.5	0
comp10842_c0	0	0	2	2	0	0	comp10842_c0	-0.626327029485488	0.128467310102132	1	1	66181	0
comp10843_c0	1	1	0	1	0	0	comp10843_c0	-1.03129144815665	-1.06160385255555	1	1	66181	0
comp1084498_c0	0	0	0	0	0	0	comp1084498_c0	-4.2317754207348	0.695507902826026	1	1	66181	0
comp10845_c0	2	1	2	0	1	1	comp10845_c0	0.0592313222669489	-1.35460632180572	0.508085670213339	1	18317	0
comp10846_c0	0	0	0	2	0	1	comp10846_c0	-4.2317754207348	3.56251221246496	0.304728030157484	1	10882	0
comp108475_c0	12	7	8	2	11	6	comp108475_c0	2.92138153202214	-0.536874764425737	0.534670279429774	1	21188	0
comp10847_c0	0	0	0	0	0	0	comp10847_c0	-4.2317754207348	0.695507902826026	1	1	66181	0
comp1085212_c0	0	3	0	2	0	0	comp1085212_c0	-0.211289512054138	-0.701607724760568	0.999999999999992	1	41670	0
comp108524_c0	1	1	1	1	1	3	comp108524_c0	0.356403661480397	0.665094751089137	0.761482514988806	1	33214	0
comp10854204_c0	0	0	0	0	1	0	comp10854204_c0	-4.2317754207348	2.02561991748437	0.999999999999995	1	42916.5	0
comp1085671_c0	3	4	1	0	3	8	comp1085671_c0	1.64770317081885	0.327042141069281	0.755277606675473	1	32954	0
comp10857_c0	0	0	0	0	0	0	comp10857_c0	-4.2317754207348	0.695507902826026	1	1	66181	0
comp10860726_c0	0	0	0	0	0	1	comp10860726_c0	-4.2317754207348	1.89430823823118	1	1	66181	0
comp10860_c0	1	3	2	0	7	2	comp10860_c0	1.31554017744237	0.544620874016134	0.711805569278434	1	30854	0
comp10865_c0	8	8	21	5	0	8	comp10865_c0	2.83400079454457	-1.54034787591346	0.0601192226552035	1	2401	0
comp10869_c0	5	3	0	2	1	0	comp10869_c0	0.755508953618023	-1.45981338507716	0.352236695096074	1	12218	0
comp10870_c0	0	0	0	0	0	0	comp10870_c0	-4.2317754207348	0.695507902826026	1	1	66181	0
comp10871_c0	1	3	3	3	5	1	comp10871_c0	1.42226527021548	0.353974239184371	0.85006760936845	1	36704	0
comp10872050_c0	0	0	0	0	1	0	comp10872050_c0	-4.2317754207348	2.02561991748437	0.999999999999999	1	48463	0
comp10873_c0	0	0	0	0	0	0	comp10873_c0	-4.2317754207348	0.695507902826026	1	1	66181	0
comp10875_c0	3	2	1	3	4	1	comp10875_c0	1.23606112762687	0.382314208577039	0.834113415424876	1	36124	0
comp108765_c0	1	1	2	0	1	0	comp108765_c0	-0.573153324490115	-1.96151226034666	0.419921109522239	1	14420	0
comp1087691_c0	4	3.06	0	1	1	1	comp1087691_c0	0.648740863477627	-1.32589669104833	0.444526086223368	1	15406	0
comp1087774_c0	0	0	0	1	0	0	comp1087774_c0	-4.2317754207348	2.01743599771339	1	1	66181	0
comp10877_c0	4	0	13	3	2	5	comp10877_c0	2.06528643061287	-0.727984025601756	0.540238726332419	1	21323	0
comp1087806_c0	1	1	0	0	0	1	comp1087806_c0	-1.09285532789775	-1.18473161203776	0.999999999999997	1	44060	0
comp10878_c0	2	0	2	0	2	1	comp10878_c0	0.182993873494591	-0.388794278348729	1	1	66181	0
comp10881_c0	5	0	1	3	2	2	comp10881_c0	1.10973978303282	0.207601020562956	1	1	66181	0
comp1088297_c0	1	0	0	0	0	0	comp1088297_c0	-4.2317754207348	-1.32630707018266	1	1	49470	0
comp10884079_c0	0	0	1	0	0	0	comp10884079_c0	-4.2317754207348	-1.19346078478523	1	1	66181	0
comp10884183_c0	0	0	0	0	0	0	comp10884183_c0	-4.2317754207348	0.695507902826026	1	1	66181	0
comp10886_c0	1	2	4	4	3	2	comp10886_c0	1.39704081614142	0.374213090502587	0.847103420047885	1	36595	0
comp1088922_c0	1	0	0	0	0	0	comp1088922_c0	-4.2317754207348	-1.32630707018266	1	1	66181	0
comp108939_c0	0	0	0	0	1	0	comp108939_c0	-4.2317754207348	2.02561991748437	0.999999999999995	1	43134	0
comp1089475_c0	1	0	0	2	0	1	comp1089475_c0	-0.787365779410988	1.54069723945627	0.670963613039034	1	29065	0
comp10894_c0	10	7	7	7	3	6	comp10894_c0	2.70941174405665	-0.629737910366463	0.471592955877118	1	16369	0
comp1089826_c0	3	1	0	0	0	0	comp1089826_c0	-4.2317754207348	-3.35520322018571	0.187322821873929	1	6175	0
comp10898_c0	1	0	1	2	0	0	comp10898_c0	-0.592351180882734	0.060515612896623	1	1	66181	0
comp1089962_c0	0	0	0	3	1	0	comp1089962_c0	-4.2317754207348	4.01948633407595	0.192146230981325	1	6364	0
comp1089_c0	2	4	2	0	1	0	comp1089_c0	-0.0426101720184104	-3.02259856529007	0.0779787482777659	1	2878	0
comp108_c0	2	0	2	1	1	0	comp108_c0	-0.0903022994062657	-0.935386624150441	0.727614055021944	1	31615	0
comp1090165_c0	3	0	1	3	1	0	comp1090165_c0	0.425080059966119	0.0297538039240326	1	1	66181	0
comp10901_c0	2	0	0	3	1	0	comp10901_c0	-0.058878718605493	0.997671361067257	0.745854523316095	1	32610	0
comp1090320_c0	0	3	0	1	2	0	comp1090320_c0	0.0839222890800538	-0.111184122492185	1	1	66181	0
comp1090373_c0	0	3	5	2	1	1	comp1090373_c0	0.908244875494453	-0.996111988618761	0.501360342293411	1	17850	0
comp1090582_c0	1	0	0	3	0	1	comp1090582_c0	-0.574809315383221	1.9658101675118	0.461296082667436	1	16162	0
comp1090783_c0	3	0	0	1	0	0	comp1090783_c0	-0.767422636426194	-1.58934147601646	0.705762163139885	1	30554	0
comp1090913_c0	1	2	2	0	0	0	comp1090913_c0	-4.2317754207348	-3.64416402833343	0.0862253292578843	1	3136	0
comp10909535_c0	0	0	0	0	1	0	comp10909535_c0	-4.2317754207348	2.02561991748437	1	1	66181	0
comp1090_c0	0	0	1	0	0	0	comp1090_c0	-4.2317754207348	-1.19346078478523	1	1	66181	0
comp109101_c0	10	22.99	4	2	42	74	comp109101_c0	4.47833307720038	1.53862799196518	0.0664971862457006	1	2566	0
comp10910_c0	4	2	6	3	3	7	comp10910_c0	2.0289498721235	0.0927700618870324	1	1	66181	0
comp1091250_c0	0	1	0	13	0	0	comp1091250_c0	0.34644909665583	3.58379449410168	0.0475874629277996	1	1992	0
comp1091275_c0	4	0	1	1	2	0	comp1091275_c0	0.38346764940462	-0.710274843141317	0.782003664753446	1	34124	0
comp1091367_c0	1	2	0	0	1	1	comp1091367_c0	-0.257508715671157	-0.721126245929508	1	1	66181	0
comp10917_c0	0	0	0	2	0	0	comp10917_c0	-4.2317754207348	3.01743599771339	0.613379072394793	1	25492	0
comp1091900_c0	1	3	0	1	0	0	comp1091900_c0	-0.517399867880609	-2.08938701310763	0.455298969291557	1	15768	0
comp10919_c0	0	0	0	1	2	0	comp10919_c0	-4.2317754207348	3.60785959998177	0.301585976498672	1	10174	0
comp1091_c0	1	0	0	0	0	0	comp1091_c0	-4.2317754207348	-1.32630707018266	1	1	49470	0
comp1091_c1	0	0	1	0	1	0	comp1091_c1	-1.6222350696	0.13665122987311	1	1	66181	0
comp1092024_c0	1	0	0	0	0	0	comp1092024_c0	-4.2317754207348	-1.32630707018266	1	1	66181	0
comp10920_c0	3	0	2	0	0	0	comp10920_c0	-4.2317754207348	-3.59655512122817	0.109011054880505	1	3785	0
comp10922126_c0	1	0	0	0	0	0	comp10922126_c0	-4.2317754207348	-1.32630707018266	1	1	66181	0
comp1092219_c0	0	0	0	2	0	0	comp1092219_c0	-4.2317754207348	3.01743599771339	0.613367598268169	1	25491	0
comp1092276_c0	10	6	4	2	0	3	comp1092276_c0	1.73052490813811	-2.08659799954915	0.0437307564725848	1	1884	0
comp10925_c0	0	0	1	2	0	0	comp10925_c0	-1.12632702948549	1.12846731010213	0.999999999999998	1	45155	0
comp1092668_c0	0	3	2	0	1	0	comp1092668_c0	-0.385269463816188	-2.33727998169451	0.30303296537591	1	10484	0
comp10926_c0	0	1	4	4	1	1	comp10926_c0	0.844142381944182	0.320615086801898	1	1	66181	0
comp1092701_c0	0	1	0	0	1	0	comp1092701_c0	-1.49967880252923	-0.108461304268434	1	1	66181	0
comp1092776_c0	15	7	7	10	5	5	comp1092776_c0	3.01496411322655	-0.565694274308236	0.490330580218135	1	16790	0
comp10927_c0	1	0	0	0	0	0	comp10927_c0	-4.2317754207348	-1.32630707018266	0.999999999999999	1	46995.5	0
comp10928013_c0	0	1	0	0	0	0	comp10928013_c0	-4.2317754207348	-1.43857331892677	1	1	66181	0
comp10929_c0	2	1	2	1	4	0	comp10929_c0	0.751460024597233	0.0298510828548478	1	1	66181	0
comp10931_c0	0	0	1	0	0	0	comp10931_c0	-4.2317754207348	-1.19346078478523	1	1	66181	0
comp1093260_c0	0	0	0	0	0	1	comp1093260_c0	-4.2317754207348	1.89430823823118	1	1	66181	0
comp1093293_c0	2	1	3	0	0	1	comp1093293_c0	-0.351328146368326	-2.66778597509661	0.177679018590611	1	5800	0
comp10932_c0	1	0	4	0	0	1	comp10932_c0	-0.513143901447663	-2.34415446493794	0.317498488445926	1	11426	0
comp1093499_c0	1	1	1	0	0	1	comp1093499_c0	-0.830682423990402	-1.70907741985246	0.647990599458668	1	27406	0
comp1093576_c0	1	1	0	2	0	0	comp1093576_c0	-0.531291448156646	-0.0616038525555515	1	1	66181	0
comp10936_c0	3	1	4	0	2	2	comp10936_c0	0.887252076533732	-1.01064783033929	0.487443974560404	1	16727	0
comp1093781_c0	0	0	1	2	1	2	comp1093781_c0	-0.488513798961813	2.40409377114948	0.268210862982151	1	8625	0
comp10937_c0	1	5	4	7	2	7	comp10937_c0	2.0790965822991	0.614586584668073	0.504882888133291	1	18102	0
comp10939_c0	2	0	1	0	0	2	comp10939_c0	-0.350455074523485	-0.669532118786296	1	1	66181	0
comp1093_c0	2	2	0	7	0	7	comp1093_c0	1.34226065000845	1.68550034377464	0.135491800846783	1	4543	0
comp10940247_c0	0	0	0	1	0	0	comp10940247_c0	-4.2317754207348	2.01743599771339	0.999999999999999	1	47758.5	0
comp10942_c0	1	0	1	1	0	0	comp10942_c0	-1.09235118088273	-0.939484387103377	0.999999999999992	1	41748	0
comp1094327_c0	0	3	1	1	0	4	comp1094327_c0	0.579626949254604	0.165121204559534	1	1	66181	0
comp10944_c0	1	1	2	1	2	1	comp10944_c0	0.409940883658883	0.00467615595134152	1	1	66181	0
comp10947_c0	1	5	0	1	0	0	comp10947_c0	-0.220346910621541	-2.68349292762576	0.230303763291232	1	7398	0
comp10948_c0	1	0	1	0	0	0	comp10948_c0	-4.2317754207348	-2.26141248199074	0.500289764459673	1	17399.5	0
comp10948_c1	0	1	0	0	0	0	comp10948_c1	-4.2317754207348	-1.43857331892677	1	1	66181	0
comp1094936_c0	8	1	3	2	0	1	comp1094936_c0	0.994031148225571	-2.02209661581685	0.115334034757881	1	3980	0
comp1094974_c0	0	1	0	0	3	0	comp1094974_c0	-0.707197552168649	1.47650119645272	0.702694185369805	1	30331	0
comp1095021_c0	3	1	1	0	0	2	comp1095021_c0	0.0384792147519376	-1.44740069733714	0.530665461944361	1	21045	0
comp1095150_c0	2	0	0	2	1	1	comp1095150_c0	-0.0737627589770248	0.967903280324194	0.728768846939334	1	31746	0
comp10951_c0	0	0	0	3	0	0	comp10951_c0	-4.2317754207348	3.60239849843454	0.376955627098936	1	13287	0
comp1095274_c0	1	1	1	0	0	0	comp1095274_c0	-4.2317754207348	-2.90787775525761	0.262206594125903	1	8455	0
comp10953_c0	1	1	1	0	0	1	comp10953_c0	-0.830682423990402	-1.70907741985246	0.648004233406022	1	27408	0
comp1095578_c0	3	6	9	9	3	4	comp1095578_c0	2.49856265786607	-0.177793540513034	0.911804113872368	1	38748	0
comp10955_c0	1	0	4	2	2	0	comp10955_c0	0.55046885976991	-0.216928942502793	1	1	66181	0
comp1095633_c0	2	0	0	0	1	0	comp1095633_c0	-1.05581192690128	-0.996195055524322	1	1	49052.5	0
comp1095650_c0	1	0	3	2	2	0	comp1095650_c0	0.392909792852907	0.0981891913312142	1	1	66181	0
comp1095672_c0	2	3	4	0	7	8	comp1095672_c0	1.93952624227747	0.689823667642863	0.50038380710275	1	17756	0
comp10958_c0	1	2	0	0	0	1	comp10958_c0	-0.791083363311518	-1.78827554121023	0.669393388219588	1	28381	0
comp1095_c0	0	0	1	0	0	0	comp1095_c0	-4.2317754207348	-1.19346078478523	1	1	66181	0
comp1095_c1	2	1	0	0	0	0	comp1095_c1	-4.2317754207348	-2.94967057109166	0.300389481566168	1	9978	0
comp10961_c0	0	2	0	0	0	0	comp10961_c0	-4.2317754207348	-2.43857331892677	0.586878582106173	1	22983	0
comp10962_c0	2	2	0	1	1	1	comp10962_c0	0.242651498037296	-0.513717960167668	0.999999999999997	1	44174	0
comp1096463_c0	2	0	1	1	0	2	comp1096463_c0	-0.0368633151727906	-0.0423486000849074	1	1	66181	0
comp10964_c0	2	0	6	1	0	0	comp10964_c0	-0.109139088623561	-2.90590857162172	0.107500316628499	1	3721	0
comp10965_c0	2	0	1	1	0	0	comp10965_c0	-0.788891194782379	-1.54640435930409	0.670284430958358	1	28830	0
comp1096667_c0	0	3	0	0	0	3	comp1096667_c0	0.0196278585653349	-0.239772983521623	1	1	66181	0
comp10966_c0	0	0	1	1	1	0	comp10966_c0	-1.12427814800902	1.13256507305507	1	1	66181	0
comp10967693_c0	0	0	0	0	1	0	comp10967693_c0	-4.2317754207348	2.02561991748437	1	1	66181	0
comp10968635_c0	1	0	0	0	0	0	comp10968635_c0	-4.2317754207348	-1.32630707018266	0.999999999999999	1	47758.5	0
comp10972_c0	6	2	5	2	6	4	comp10972_c0	2.04936732721335	-0.12434403949008	1	1	66181	0
comp10975030_c0	0	0	0	1	0	0	comp10975030_c0	-4.2317754207348	2.01743599771339	1	1	66181	0
comp10975_c0	1	0	0	1	0	1	comp10975_c0	-1.09002924965048	0.935370298977289	1	1	66181	0
comp10976_c0	1	0	0	0	0	0	comp10976_c0	-4.2317754207348	-1.32630707018266	1	1	66181	0
comp1097741_c0	2	9	7	3	6	8	comp1097741_c0	2.54647258354855	-0.149459362903969	0.999999999999997	1	44174	0
comp10979_c0	1	0	0	0	0	0	comp10979_c0	-4.2317754207348	-1.32630707018266	0.999999999999998	1	45466	0
comp1097_c0	2	1	1	2	0	0	comp1097_c0	-0.0611754437146062	-1.00183586143963	0.728766019667092	1	31743	0
comp10981_c0	0	1	1	0	1	0	comp10981_c0	-1.05835728615539	-0.991104337016117	0.999999999999997	1	43967.5	0
comp10982_c0	27	18	11	28	22	21	comp10982_c0	4.40855208209323	0.292737804935215	0.637019364766036	1	27058	0
comp1098313_c0	8	0	17	8	10	8	comp1098313_c0	3.0509769119105	0.107650524898999	0.940131849842083	1	39557	0
comp1098394_c0	0	0	0	1	0	0	comp1098394_c0	-4.2317754207348	2.01743599771339	0.999999999999997	1	43967.5	0
comp10986439_c0	0	0	0	0	0	1	comp10986439_c0	-4.2317754207348	1.89430823823118	0.999999999999999	1	48089	0
comp1098650_c0	0	2	0	0	1	0	comp1098650_c0	-0.999678802529227	-1.10846130426843	0.999999999999996	1	43297.5	0
comp1098822_c0	2	4	0	1	1	2	comp1098822_c0	0.741424009664187	-0.723260795258818	0.801159489549674	1	34910	0
comp1098889_c0	5	1	6	3	4	12	comp1098889_c0	2.29180802968322	0.638626918105654	0.553852809422677	1	21743	0
comp10990_c0	0	1	0	0	1	0	comp10990_c0	-1.49967880252923	-0.108461304268434	1	1	66181	0
comp10990_c1	2	0	0	0	1	0	comp10990_c1	-1.05581192690128	-0.996195055524322	0.999999999999997	1	44296	0
comp1099293_c0	0	0	0	0	0	0	comp1099293_c0	-4.2317754207348	0.695507902826026	1	1	66181	0
comp10992_c0	2	3	1	1	9	7	comp10992_c0	1.77221194552325	1.41642642015117	0.147703923799526	1	4781	0
comp1099325_c0	2	6	5	4	4	1	comp1099325_c0	1.87306145059791	-0.54945339998055	0.650792994619817	1	27661	0
comp10993_c0	5	0	2	0	0	2	comp10993_c0	0.263847469892894	-1.89813720761905	0.305226249910118	1	11018	0
comp1099483_c0	3	4	3	4	2	3	comp1099483_c0	1.67131651000755	-0.202994885374709	1	1	66181	0
comp10994_c0	0	0	0	0	1	0	comp10994_c0	-4.2317754207348	2.02561991748437	0.999999999999999	1	46540	0
comp1099587_c0	0	0	0	0	1	0	comp1099587_c0	-4.2317754207348	2.02561991748437	0.999999999999993	1	41863	0
comp10995_c0	0	0	0	0	1	0	comp10995_c0	-4.2317754207348	2.02561991748437	1	1	66181	0
comp10996_c0	0	0	0	0	0	1	comp10996_c0	-4.2317754207348	1.89430823823118	0.999999999999999	1	46765.5	0
comp10997_c0	4	0	1	3	3	2	comp10997_c0	1.07491968544061	0.672629228930663	0.667148105355419	1	28179	0
comp10998_c0	0	0	0	0	1	0	comp10998_c0	-4.2317754207348	2.02561991748437	1	1	66181	0
comp1099948_c0	6	8	1	0	2	0	comp1099948_c0	0.924046692021336	-2.95591229336956	0.0207068679676984	1	1216	0
comp10999_c0	0	0	2	0	0	0	comp10999_c0	-4.2317754207348	-2.19346078478523	0.635196191612843	1	27001	0
comp109_c0	0	0	0	1	2	1	comp109_c0	-4.2317754207348	3.99180833378236	0.153415708222003	1	5063	0
comp1100153_c0	2	1	3	4	3	3	comp1100153_c0	1.35453689370654	0.743944105053114	0.555939223140225	1	21775	0
comp11001_c0	1	1	1	0	0	0	comp11001_c0	-4.2317754207348	-2.90787775525761	0.262211748973094	1	8459	0
comp1100364_c0	0	0	0	0	1	0.92	comp1100364_c0	-4.2317754207348	2.90529503055709	0.500289764459673	1	17399.5	0
comp11004571_c0	0	0	0	0	0	0	comp11004571_c0	-4.2317754207348	0.695507902826026	1	1	66181	0
comp1100521_c0	5	1	5	6	7	7	comp1100521_c0	2.28736842037724	0.867021222882878	0.326864875746609	1	11705	0
comp1100571_c0	2	3	4	4	6	0	comp1100571_c0	1.6796825248052	0.170136232698336	1	1	66181	0
comp11007_c0	0	0	0	0	0	0	comp11007_c0	-4.2317754207348	0.695507902826026	1	1	66181	0
comp1100804_c0	0	1	5	2	9	4	comp1100804_c0	1.62812918658054	1.37974614769972	0.231974638359072	1	7446	0
comp1100979_c0	3	2	1	1	2	6	comp1100979_c0	1.28687831986531	0.483948593053905	0.694339561439501	1	30076	0
comp1100_c0	0	1	0	0	0	0	comp1100_c0	-4.2317754207348	-1.43857331892677	0.999999999999998	1	45466	0
comp1101104_c0	2	3	0	0	2	3	comp1101104_c0	0.761645114625112	-0.141942018657963	1	1	66181	0
comp11011407_c0	0	0	1	0	0	0	comp11011407_c0	-4.2317754207348	-1.19346078478523	1	1	66181	0
comp1101152_c0	6	10	2	10	4	0	comp1101152_c0	2.45485108620102	-0.414493069491578	0.689072437245541	1	29922	0
comp11011_c0	0	1	0	0	0	1	comp11011_c0	-1.56533464215582	-0.239772983521623	1	1	66181	0
comp11012_c0	0	0	1	0	0	0	comp11012_c0	-4.2317754207348	-1.19346078478523	1	1	66181	0
comp11013_c0	0	0	0	1	0	0	comp11013_c0	-4.2317754207348	2.01743599771339	1	1	66181	0
comp11014_c0	0	0	0	1	0	0	comp11014_c0	-4.2317754207348	2.01743599771339	1	1	66181	0
comp11015_c0	2	3	0	0	0	0	comp11015_c0	-4.2317754207348	-3.71663759327588	0.107199483368184	1	3700	0
comp11017_c0	0	0	0	2	2	1	comp11017_c0	-4.2317754207348	4.31889851034039	0.0872120685139159	1	3208	0
comp11018_c0	0	0	0	0	0	0	comp11018_c0	-4.2317754207348	0.695507902826026	1	1	66181	0
comp11021242_c0	0	0	0	0	0	0	comp11021242_c0	-4.2317754207348	0.695507902826026	1	1	66181	0
comp11022_c0	0	0	2	0	0	0	comp11022_c0	-4.2317754207348	-2.19346078478523	0.635172414416544	1	27000	0
comp1102422_c0	0	0	0	0	0	0	comp1102422_c0	-4.2317754207348	0.695507902826026	1	1	66181	0
comp11024261_c0	0	0	0	0	0	1	comp11024261_c0	-4.2317754207348	1.89430823823118	1	1	50051.5	0
comp11024_c0	0	0	0	0	1	2	comp11024_c0	-4.2317754207348	3.52438238818311	0.30396315143762	1	10728	0
comp11025_c0	1	0	0	1	0	0	comp11025_c0	-1.55990388678677	-0.00437897529530051	1	1	66181	0
comp110279_c0	12	3	17	3	7	8	comp110279_c0	2.97119115538667	-0.826963627652101	0.315361324429897	1	11371	0
comp11027_c0	0	0	0	0	0	0	comp11027_c0	-4.2317754207348	0.695507902826026	1	1	66181	0
comp11028_c0	0	0	0	0	0	0	comp11028_c0	-4.2317754207348	0.695507902826026	1	1	66181	0
comp11030_c0	1	0	0	0	0	0	comp11030_c0	-4.2317754207348	-1.32630707018266	1	1	66181	0
comp1103142_c0	0	0	0	1	0	1	comp1103142_c0	-4.2317754207348	2.95718527198598	0.500289764459673	1	17399.5	0
comp11032_c0	0	0	0	0	0	0	comp11032_c0	-4.2317754207348	0.695507902826026	1	1	66181	0
comp11034384_c0	0	0	0	0	0	0	comp11034384_c0	-4.2317754207348	0.695507902826026	1	1	66181	0
comp11034643_c0	1	0	0	0	0	0	comp11034643_c0	-4.2317754207348	-1.32630707018266	0.999999999999999	1	48761	0
comp11034663_c0	0	0	0	0	0	1	comp11034663_c0	-4.2317754207348	1.89430823823118	1	1	66181	0
comp1103577_c0	0	0	0	0	0	0	comp1103577_c0	-4.2317754207348	0.695507902826026	1	1	66181	0
comp11035978_c0	0	0	0	0	0	0	comp11035978_c0	-4.2317754207348	0.695507902826026	1	1	66181	0
comp11037_c0	0	0	0	0	0	0	comp11037_c0	-4.2317754207348	0.695507902826026	1	1	66181	0
comp11038_c0	0	0	0	0	0	0	comp11038_c0	-4.2317754207348	0.695507902826026	1	1	66181	0
comp11038_c1	0	0	0	0	0	0	comp11038_c1	-4.2317754207348	0.695507902826026	1	1	66181	0
comp11040_c0	1	0	0	4	2	0	comp11040_c0	-0.266056069029838	2.58331666021857	0.210338600061028	1	6973	0
comp1104209_c0	2	3	1	1	2	0	comp1104209_c0	0.546164481640813	-1.0356685076137	0.578800357259968	1	22461	0
comp110425_c0	2	1	4	1	1	0	comp110425_c0	0.31734600841623	-1.75068323979543	0.255010488256954	1	8027	0
comp11042_c0	0	3	1	0	0	1	comp11042_c0	-0.594077393470898	-2.18228748089147	0.457390242287991	1	15934	0
comp11043_c0	1	0	0	0	0	2	comp11043_c0	-1.12146776652788	0.872493265222489	1	1	66181	0
comp1104521_c0	0	1	2	2	1	3	comp1104521_c0	0.472430237713524	0.983227312405214	0.575651465408902	1	22294	0
comp11045_c0	0	0	0	0	0	1	comp11045_c0	-4.2317754207348	1.89430823823118	1	1	66181	0
comp11046_c0	0	4	0	0	2	3	comp11046_c0	0.62261297745056	0.13612225569114	1	1	66181	0
comp11047_c0	0	2	1	0	0	2	comp11047_c0	-0.311437327442382	-0.747567612948503	1	1	66181	0
comp1104843_c0	0	2	0	0	1	0	comp1104843_c0	-0.999678802529227	-1.10846130426843	0.999999999999996	1	43616.5	0
comp11049_c0	2	1	3	0	2	0	comp11049_c0	0.214327693258269	-1.53647429584343	0.371139483995721	1	12729	0
comp1104_c0	1	0	0	1	1	0	comp1104_c0	-1.0578550053103	0.999718787657635	1	1	66181	0
comp1105030_c0	1	0	0	1	0	0	comp1105030_c0	-1.55990388678677	-0.00437897529530051	1	1	66181	0
comp11050680_c0	0	0	0	1	1	0	comp11050680_c0	-4.2317754207348	3.02153376066632	0.514085291263987	1	19180	0
comp1105100_c0	0	2	1	0	0	1	comp1105100_c0	-0.811437327442382	-1.7475676129485	0.672466844817713	1	29375	0
comp11051_c0	0	2	0	1	0	0	comp11051_c0	-1.00377076241472	-1.11664522403941	1	1	49052.5	0
comp11052574_c0	0	0	0	1	0	1	comp11052574_c0	-4.2317754207348	2.95718527198598	0.500289764459673	1	17399.5	0
comp11055403_c0	0	1	0	0	1	0	comp11055403_c0	-1.49967880252923	-0.108461304268434	1	1	66181	0
comp1105598_c0	1	1	1	1	2	1	comp1105598_c0	0.218067623785191	0.388422675698725	1	1	66181	0
comp1105601_c0	0	1	1	0	1	1	comp1105601_c0	-0.590438478141619	-0.0552667209885845	1	1	66181	0
comp1105792_c0	2	0	1	0	1	0	comp1105792_c0	-0.78479923489689	-1.53822043953311	0.671667572669067	1	29222	0
comp11062_c0	0	0	1	2	4	0	comp11062_c0	-0.331115228351296	2.71889091237052	0.211355230363206	1	6999	0
comp11066_c0	1	1	0	0	0	0	comp11066_c0	-4.2317754207348	-2.38353194744291	0.525296455994808	1	20844	0
comp1106935_c0	0	0	0	0	0	0	comp1106935_c0	-4.2317754207348	0.695507902826026	1	1	66181	0
comp1107054_c0	0	3	0	0	5	2	comp1107054_c0	0.678322863093	1.07761702553371	0.488536787012099	1	16748	0
comp11071_c0	0	0	0	1	0	1	comp11071_c0	-4.2317754207348	2.95718527198598	0.500289764459673	1	17399.5	0
comp1107250_c0	0	1	3	0	1	0	comp1107250_c0	-0.589589334333606	-1.92864024065967	0.455613070498403	1	15781	0
comp1107267_c0	0	0	1	0	0	1	comp1107267_c0	-1.68789090922659	0.00533955061992075	1	1	66181	0
comp1107267_c1	1	0	0	0	0	0	comp1107267_c1	-4.2317754207348	-1.32630707018266	1	1	66181	0
comp11075_c0	0	0	0	0	1	0	comp11075_c0	-4.2317754207348	2.02561991748437	1	1	66181	0
comp1107606_c0	0	0	0	0	0	0	comp1107606_c0	-4.2317754207348	0.695507902826026	1	1	66181	0
comp11078_c0	2	0	0	0	2	0	comp11078_c0	-0.555811926901283	0.00380494447567814	1	1	66181	0
comp1107_c0	0	0	0	0	0	0	comp1107_c0	-4.2317754207348	0.695507902826026	1	1	66181	0
comp11080_c0	0	2	2	1	2	1	comp11080_c0	0.424736921993614	-0.0249159207181193	1	1	66181	0
comp110828_c0	222	103	182	130	80	118	comp110828_c0	7.08027211242259	-0.651696379509977	0.210460551820871	1	6979	0
comp11084_c0	0	0	0	0	1	0	comp11084_c0	-4.2317754207348	2.02561991748437	0.99999999999999	1	41355	0
comp11085_c0	0	0	2	1	2	0	comp11085_c0	-0.331115228351296	0.718890912370515	1	1	66181	0
comp11086405_c0	0	0	0	1	0	0	comp11086405_c0	-4.2317754207348	2.01743599771339	1	1	66181	0
comp1109026_c0	2	0	0	1	2	0	comp1109026_c0	-0.26469208565258	0.586044626973083	0.999999999999998	1	45779.5	0
comp110917_c0	2	3	5	3	2	6	comp110917_c0	1.78427123133927	0.0975463150940938	0.999999999999991	1	41537	0
comp1109389_c0	3	2	0	0	0	1	comp1109389_c0	-0.437523694331845	-2.49539487916958	0.300531261652964	1	9994	0
comp11093_c0	0	2	1	0	3	1	comp11093_c0	0.238356248763229	0.352019539462718	1	1	66181	0
comp11096540_c0	0	0	0	0	0	1	comp11096540_c0	-4.2317754207348	1.89430823823118	1	1	49470	0
comp11100_c0	0	0	0	0	1	0	comp11100_c0	-4.2317754207348	2.02561991748437	0.999999999999998	1	45296.5	0
comp1110219_c0	0	0	0	0	2	0	comp1110219_c0	-4.2317754207348	3.02561991748437	0.595038367727608	1	24041	0
comp11102_c0	0	0	0	1	0	1	comp11102_c0	-4.2317754207348	2.95718527198598	0.500289764459673	1	17399.5	0
comp11103_c0	1	0	0	0	0	0	comp11103_c0	-4.2317754207348	-1.32630707018266	1	1	66181	0
comp11106821_c0	0	0	0	0	0	0	comp11106821_c0	-4.2317754207348	0.695507902826026	1	1	66181	0
comp11106_c0	0	0	0	0	0	0	comp11106_c0	-4.2317754207348	0.695507902826026	1	1	66181	0
comp1110700_c0	0	0	0	0	0	0	comp1110700_c0	-4.2317754207348	0.695507902826026	1	1	66181	0
comp11107_c0	0	0	0	2	1	3	comp11107_c0	-4.2317754207348	4.54357326606394	0.0513440920656113	1	2116	0
comp1110816_c0	8	2	0	2	2	1	comp1110816_c0	1.26337293503447	-1.04800759368377	0.459683557902244	1	16062	0
comp11109_c0	0	1	0	0	1	0	comp11109_c0	-1.49967880252923	-0.108461304268434	1	1	66181	0
comp11111304_c0	2	0	0	0	0	0	comp11111304_c0	-4.2317754207348	-2.32630707018266	0.590395500652275	1	23230	0
comp1111138_c0	0	1	6	4	3	4	comp1111138_c0	1.50527020750721	0.701611092063295	0.612229115842316	1	25294	0
comp1111190_c0	0	0	2	2	0	0	comp1111190_c0	-0.626327029485488	0.128467310102132	1	1	66181	0
comp1111345_c0	0	0	0	1	0	0	comp1111345_c0	-4.2317754207348	2.01743599771339	0.999999999999999	1	47758.5	0
comp1111371_c0	0	2	0	0	0	1	comp1111371_c0	-1.06533464215582	-1.23977298352162	0.999999999999999	1	46765.5	0
comp11115_c0	0	0	0	0	0	0	comp11115_c0	-4.2317754207348	0.695507902826026	1	1	66181	0
comp11117_c0	0	0	0	0	0	0	comp11117_c0	-4.2317754207348	0.695507902826026	1	1	66181	0
comp11119_c0	2	3	0	1	0	3	comp11119_c0	0.589588013165811	-0.486056221576564	1	1	66181	0
comp1111_c0	0	0	1	0	0	0	comp1111_c0	-4.2317754207348	-1.19346078478523	1	1	66181	0
comp11121_c0	2	0	1	2	0	1	comp11121_c0	-0.0163530874065955	-0.00132814455251737	1	1	66181	0
comp1112277_c0	2	0	2	0	0	1	comp1112277_c0	-0.653915060623839	-2.06261214658559	0.443244601403121	1	15301	0
comp11122_c0	1	0	0	2	1	0	comp11122_c0	-0.766056069029838	1.58331666021857	0.670602903746971	1	28951	0
comp11123_c0	3	4	4	5	6	7	comp11123_c0	2.23101429920202	0.665995276021856	0.432039207571695	1	14939	0
comp11124_c0	0	0	0	0	1	0	comp11124_c0	-4.2317754207348	2.02561991748437	1	1	66181	0
comp11126_c0	1	0	0	0	0	0	comp11126_c0	-4.2317754207348	-1.32630707018266	1	1	66181	0
comp11126_c1	0	0	0	0	0	1	comp11126_c1	-4.2317754207348	1.89430823823118	1	1	66181	0
comp11127_c0	0	0	0	0	0	0	comp11127_c0	-4.2317754207348	0.695507902826026	1	1	66181	0
comp11130702_c0	0	0	0	0	0	0	comp11130702_c0	-4.2317754207348	0.695507902826026	1	1	66181	0
comp11130_c0	0	1	0	0	0	0	comp11130_c0	-4.2317754207348	-1.43857331892677	0.999999999999999	1	46540	0
comp1113168_c0	1	1	0	1	0	0	comp1113168_c0	-1.03129144815665	-1.06160385255555	0.999999999999999	1	48761	0
comp11131_c0	0	2	0	0	0	1	comp11131_c0	-1.06533464215582	-1.23977298352162	1	1	66181	0
comp1113364_c0	3	0	1	0	1	0	comp1113364_c0	-0.57185314832967	-1.96411261266755	0.459600695816898	1	16060	0
comp11134357_c0	0	0	0	0	0	0	comp11134357_c0	-4.2317754207348	0.695507902826026	1	1	66181	0
comp1113457_c0	0	0	0	0	0	0	comp1113457_c0	-4.2317754207348	0.695507902826026	1	1	66181	0
comp1113767_c0	0	1	0	2	0	0	comp1113767_c0	-1.00377076241472	0.883354775960588	0.999999999999998	1	45296.5	0
comp11137_c0	5	5	12	6	1	0	comp11137_c0	2.0524074642205	-1.6119478780759	0.0855521781105261	1	3126	0
comp11139_c0	0	0	0	0	0	0	comp11139_c0	-4.2317754207348	0.695507902826026	1	1	66181	0
comp11142296_c0	1	0	1	0	0	0	comp11142296_c0	-4.2317754207348	-2.26141248199074	0.500289764459673	1	17399.5	0
comp11145696_c0	0	0	2	0	0	0	comp11145696_c0	-4.2317754207348	-2.19346078478523	0.635148640812687	1	26999	0
comp11147662_c0	0	1	0	1	0	0	comp11147662_c0	-1.50377076241472	-0.116645224039412	1	1	66181	0
comp11147961_c0	1	0	1	0	0	0	comp11147961_c0	-4.2317754207348	-2.26141248199074	0.500289764459673	1	17399.5	0
comp11148725_c0	0	1	0	0	0	0	comp11148725_c0	-4.2317754207348	-1.43857331892677	1	1	66181	0
comp11148867_c0	0	0	1	0	0	0	comp11148867_c0	-4.2317754207348	-1.19346078478523	1	1	66181	0
comp11149718_c0	1	0	0	0	0	0	comp11149718_c0	-4.2317754207348	-1.32630707018266	0.999999999999999	1	48089	0
comp11149_c0	5	0	1	1	2	1	comp11149_c0	0.709109117192948	-0.593660311116789	0.807561796501959	1	35129	0
comp11150243_c0	0	0	0	1	0	0	comp11150243_c0	-4.2317754207348	2.01743599771339	1	1	66181	0
comp11150_c0	4	1	3	10	3	3	comp11150_c0	1.91303598450911	1.00826483359483	0.324950726645996	1	11672	0
comp11151353_c0	0	1	0	0	0	0	comp11151353_c0	-4.2317754207348	-1.43857331892677	0.999999999999999	1	46540	0
comp1115171_c0	3	2	2	1	2	0	comp1115171_c0	0.637531984345697	-1.21840351302347	0.426471666114596	1	14810	0
comp11153157_c0	0	0	0	0	0	1	comp11153157_c0	-4.2317754207348	1.89430823823118	0.999999999999999	1	47508.5	0
comp11154808_c0	0	0	0	0	0	0	comp11154808_c0	-4.2317754207348	0.695507902826026	1	1	66181	0
comp11154_c0	2	1	3	0	0	1	comp11154_c0	-0.351328146368326	-2.66778597509661	0.177698962266888	1	5804	0
comp11155988_c0	1	0	0	0	0	0	comp11155988_c0	-4.2317754207348	-1.32630707018266	1	1	49052.5	0
comp1115605_c0	0	0	1	0	0	0	comp1115605_c0	-4.2317754207348	-1.19346078478523	1	1	66181	0
comp11158_c0	0	0	0	0	0	0	comp11158_c0	-4.2317754207348	0.695507902826026	1	1	66181	0
comp11159682_c0	0	0	0	0	0	0	comp11159682_c0	-4.2317754207348	0.695507902826026	1	1	66181	0
comp11160026_c0	0	0	0	1	0	0	comp11160026_c0	-4.2317754207348	2.01743599771339	1	1	66181	0
comp1116054_c0	22	22	7	21	2	5	comp1116054_c0	3.68595479179185	-0.922657755008375	0.234688053518673	1	7523	0
comp11160_c0	1	0	0	0	0	0	comp11160_c0	-4.2317754207348	-1.32630707018266	0.999999999999999	1	48761	0
comp11161122_c0	2	0	0	0	0	0	comp11161122_c0	-4.2317754207348	-2.32630707018266	0.590394356295515	1	23229	0
comp1116169_c0	0	1	0	1	2	1	comp1116169_c0	-0.516584594380228	1.85772711202956	0.423103704581681	1	14608	0
comp11163856_c0	0	0	0	1	0	0	comp11163856_c0	-4.2317754207348	2.01743599771339	0.999999999999999	1	47257.5	0
comp11164234_c0	0	0	0	1	0	0	comp11164234_c0	-4.2317754207348	2.01743599771339	0.999999999999998	1	45155	0
comp11164_c0	0	0	0	1	3	0	comp11164_c0	-4.2317754207348	4.02357828573173	0.18973633967622	1	6250	0
comp11165064_c0	0	0	0	0	0	0	comp11165064_c0	-4.2317754207348	0.695507902826026	1	1	66181	0
comp11165_c0	1	1	1	1	1	2	comp11165_c0	0.201824948985304	0.35593732609895	0.999999999999999	1	48089	0
comp11166837_c0	0	0	0	1	0	0	comp11166837_c0	-4.2317754207348	2.01743599771339	0.999999999999999	1	46540	0
comp11166841_c0	1	0	0	0	0	0	comp11166841_c0	-4.2317754207348	-1.32630707018266	1	1	66181	0
comp11168_c0	0	0	0	0	0	0	comp11168_c0	-4.2317754207348	0.695507902826026	1	1	66181	0
comp11169857_c0	0	0	0	1	0	0	comp11169857_c0	-4.2317754207348	2.01743599771339	1	1	66181	0
comp11169_c0	0	1	0	7	1	0	comp11169_c0	-0.00325799620490352	2.88438030838021	0.121603426060816	1	4144	0
comp1117024_c0	1	1	0	0	0	0	comp1117024_c0	-4.2317754207348	-2.38353194744291	0.525294608739193	1	20843	0
comp1117089_c0	0	0	7	4	3	2	comp1117089_c0	1.35047079945688	0.467353123871659	0.864710052903707	1	37199	0
comp11170971_c0	0	0	1	0	0	0	comp11170971_c0	-4.2317754207348	-1.19346078478523	1	1	66181	0
comp111710_c0	118.99	43	107	29	53	72	comp111710_c0	6.06644167528146	-0.830151278176033	0.144246802415917	1	4721	0
comp11171619_c0	0	0	0	0	0	0	comp11171619_c0	-4.2317754207348	0.695507902826026	1	1	66181	0
comp11171821_c0	0	1	0	0	0	0	comp11171821_c0	-4.2317754207348	-1.43857331892677	0.999999999999997	1	43967.5	0
comp11172599_c0	0	0	0	0	0	0	comp11172599_c0	-4.2317754207348	0.695507902826026	1	1	66181	0
comp11172602_c0	0	0	1	0	0	0	comp11172602_c0	-4.2317754207348	-1.19346078478523	1	1	66181	0
comp11172919_c0	0	0	0	0	0	0	comp11172919_c0	-4.2317754207348	0.695507902826026	1	1	66181	0
comp11172_c0	0	0	0	0	0	1	comp11172_c0	-4.2317754207348	1.89430823823118	1	1	66181	0
comp11174162_c0	0	0	0	0	0	1	comp11174162_c0	-4.2317754207348	1.89430823823118	0.999999999999998	1	46335	0
comp11174_c0	2	2	2	1	0	0	comp11174_c0	-0.269118544249297	-2.58594966037025	0.174009821821857	1	5556	0
comp11176_c0	1	0	0	0	0	0	comp11176_c0	-4.2317754207348	-1.32630707018266	1	1	49052.5	0
comp11178042_c0	0	0	0	0	0	0	comp11178042_c0	-4.2317754207348	0.695507902826026	1	1	66181	0
comp11179479_c0	0	0	0	0	0	0	comp11179479_c0	-4.2317754207348	0.695507902826026	1	1	66181	0
comp11180647_c0	0	0	0	0	0	0	comp11180647_c0	-4.2317754207348	0.695507902826026	1	1	66181	0
comp11182_c0	0	0	0	0	1	0	comp11182_c0	-4.2317754207348	2.02561991748437	0.99999999999999	1	41411.5	0
comp11183837_c0	0	1	0	0	0	0	comp11183837_c0	-4.2317754207348	-1.43857331892677	0.999999999999999	1	48089	0
comp11183_c0	0	0	0	0	0	0	comp11183_c0	-4.2317754207348	0.695507902826026	1	1	66181	0
comp11184700_c0	0	0	0	0	0	0	comp11184700_c0	-4.2317754207348	0.695507902826026	1	1	66181	0
comp1118613_c0	1	0	0	1	0	0	comp1118613_c0	-1.55990388678677	-0.00437897529530051	1	1	66181	0
comp11186530_c0	0	0	0	1	1	0	comp11186530_c0	-4.2317754207348	3.02153376066632	0.514084858390148	1	19179	0
comp11187885_c0	0	0	1	0	0	0	comp11187885_c0	-4.2317754207348	-1.19346078478523	1	1	66181	0
comp11188306_c0	0	0	1	0	0	0	comp11188306_c0	-4.2317754207348	-1.19346078478523	1	1	66181	0
comp11188958_c0	0	0	1	0	0	0	comp11188958_c0	-4.2317754207348	-1.19346078478523	1	1	66181	0
comp11189064_c0	1	0	0	0	0	1	comp11189064_c0	-1.62146776652788	-0.127506734777511	1	1	66181	0
comp11190_c0	1	1	3	4	0	1	comp11190_c0	0.723230397888732	0.0256102396263451	1	1	66181	0
comp11192596_c0	0	1	0	0	1	0	comp11192596_c0	-1.49967880252923	-0.108461304268434	1	1	66181	0
comp11192_c0	1	0	0	1	0	0	comp11192_c0	-1.55990388678677	-0.00437897529530051	1	1	66181	0
comp11193829_c0	0	0	0	1	0	0	comp11193829_c0	-4.2317754207348	2.01743599771339	1	1	66181	0
comp11195070_c0	0	0	0	0	0	1	comp11195070_c0	-4.2317754207348	1.89430823823118	0.999999999999999	1	48761	0
comp11195156_c0	0	0	0	0	0	0	comp11195156_c0	-4.2317754207348	0.695507902826026	1	1	66181	0
comp11195468_c0	0	0	0	0	0	0	comp11195468_c0	-4.2317754207348	0.695507902826026	1	1	66181	0
comp11195674_c0	0	0	0	0	1	0	comp11195674_c0	-4.2317754207348	2.02561991748437	0.999999999999987	1	41139.5	0
comp11195_c0	0	0	2	0	5	1	comp11195_c0	0.159710189034433	1.70054174714197	0.427571812162371	1	14837	0
comp11199_c0	1	0	1	1	2	0	comp11199_c0	-0.297139379748542	0.650939215165006	1	1	66181	0
comp111_c0	1	0	0	3	0	1	comp111_c0	-0.574809315383221	1.9658101675118	0.461283162784007	1	16161	0
comp111_c1	1	1	4	6	6	1	comp111_c1	1.54681333397719	1.17246551978832	0.322422937034522	1	11609	0
comp11200724_c0	0	0	0	2	0	0	comp11200724_c0	-4.2317754207348	3.01743599771339	0.613356125930559	1	25489	0
comp11202093_c0	0	0	0	0	1	0	comp11202093_c0	-4.2317754207348	2.02561991748437	1	1	50051.5	0
comp11203209_c0	0	0	0	0	0	0	comp11203209_c0	-4.2317754207348	0.695507902826026	1	1	66181	0
comp11203410_c0	0	0	0	0	0	0	comp11203410_c0	-4.2317754207348	0.695507902826026	1	1	66181	0
comp11203533_c0	0	0	0	0	0	0	comp11203533_c0	-4.2317754207348	0.695507902826026	1	1	66181	0
comp11204_c0	0	1	1	0	0	0	comp11204_c0	-4.2317754207348	-2.32121635167446	0.516485003332955	1	19628	0
comp11205021_c0	0	0	0	0	0	0	comp11205021_c0	-4.2317754207348	0.695507902826026	1	1	66181	0
comp11205199_c0	0	0	0	0	0	0	comp11205199_c0	-4.2317754207348	0.695507902826026	1	1	66181	0
comp11205951_c0	0	0	0	1	0	0	comp11205951_c0	-4.2317754207348	2.01743599771339	1	1	66181	0
comp11206301_c0	0	1	0	0	0	0	comp11206301_c0	-4.2317754207348	-1.43857331892677	1	1	66181	0
comp11207048_c0	1	0	0	0	0	0	comp11207048_c0	-4.2317754207348	-1.32630707018266	1	1	66181	0
comp11207295_c0	0	0	0	0	0	0	comp11207295_c0	-4.2317754207348	0.695507902826026	1	1	66181	0
comp11207540_c0	1	0	0	0	0	0	comp11207540_c0	-4.2317754207348	-1.32630707018266	1	1	66181	0
comp11207_c0	1	2	0	0	3	0	comp11207_c0	0.0670537266756546	-0.0720013612358837	1	1	66181	0
comp1120874_c0	0	0	2	1	0	1	comp1120874_c0	-0.656452392349193	0.0682165843747212	1	1	66181	0
comp11208827_c0	0	1	0	0	0	0	comp11208827_c0	-4.2317754207348	-1.43857331892677	0.999999999999997	1	44174	0
comp11208_c0	3	0	1	1	1	1	comp11208_c0	0.197997837978782	-0.424410640050641	1	1	66181	0
comp11209184_c0	0	0	0	0	0	0	comp11209184_c0	-4.2317754207348	0.695507902826026	1	1	66181	0
comp11209577_c0	0	0	0	0	1	0	comp11209577_c0	-4.2317754207348	2.02561991748437	0.999999999999998	1	45779.5	0
comp11209878_c0	0	1	0	0	0	0	comp11209878_c0	-4.2317754207348	-1.43857331892677	1	1	66181	0
comp11210844_c0	0	0	0	0	0	0	comp11210844_c0	-4.2317754207348	0.695507902826026	1	1	66181	0
comp1121153_c0	1	0	0	0	0	0	comp1121153_c0	-4.2317754207348	-1.32630707018266	1	1	66181	0
comp11211_c0	0	0	1	0	0	0	comp11211_c0	-4.2317754207348	-1.19346078478523	1	1	66181	0
comp11212330_c0	0	0	0	1	0	0	comp11212330_c0	-4.2317754207348	2.01743599771339	0.999999999999996	1	43874.5	0
comp11212_c0	3	3	4	0	2	2	comp11212_c0	1.06515748592755	-1.36645864912693	0.281146857538771	1	9055	0
comp11217478_c0	0	0	0	0	0	0	comp11217478_c0	-4.2317754207348	0.695507902826026	1	1	66181	0
comp1121807_c0	0	0	0	0	0	0	comp1121807_c0	-4.2317754207348	0.695507902826026	1	1	66181	0
comp11219_c0	0	0	1	1	0	0	comp11219_c0	-1.62632702948549	0.128467310102132	1	1	66181	0
comp11221360_c0	0	0	0	0	0	2	comp11221360_c0	-4.2317754207348	2.89430823823118	0.622447945949097	1	26057	0
comp11222361_c0	0	0	1	0	0	0	comp11222361_c0	-4.2317754207348	-1.19346078478523	1	1	66181	0
comp11222658_c0	0	0	0	0	1	0	comp11222658_c0	-4.2317754207348	2.02561991748437	0.999999999999997	1	44761	0
comp11222958_c0	0	0	0	0	0	0	comp11222958_c0	-4.2317754207348	0.695507902826026	1	1	66181	0
comp11223517_c0	0	0	0	0	1	0	comp11223517_c0	-4.2317754207348	2.02561991748437	0.999999999999996	1	43376.5	0
comp11223_c0	8	5	0	3	2	10	comp11223_c0	2.2259959558984	0.0781029427566686	1	1	66181	0
comp11224276_c0	0	0	0	0	0	1	comp11224276_c0	-4.2317754207348	1.89430823823118	1	1	66181	0
comp11225841_c0	0	0	0	0	0	0	comp11225841_c0	-4.2317754207348	0.695507902826026	1	1	66181	0
comp11226_c0	1	0	0	0	0	0	comp11226_c0	-4.2317754207348	-1.32630707018266	1	1	49052.5	0
comp11227193_c0	0	0	0	0	1	1	comp11227193_c0	-4.2317754207348	2.9614575335119	0.507784444887996	1	18228	0
comp11227853_c0	0	1	0	0	0	0	comp11227853_c0	-4.2317754207348	-1.43857331892677	1	1	66181	0
comp1122836_c0	2	3	1	0	1	1	comp1122836_c0	0.222963448405877	-1.68207057408358	0.362682522769177	1	12496	0
comp1122837_c0	0	0	0	0	0	0	comp1122837_c0	-4.2317754207348	0.695507902826026	1	1	66181	0
comp11228_c0	0	0	2	1	0	0	comp11228_c0	-1.12632702948549	-0.871532689897868	0.999999999999998	1	45026	0
comp11230_c0	1	0	0	0	0	0	comp11230_c0	-4.2317754207348	-1.32630707018266	1	1	66181	0
comp11231497_c0	0	0	0	0	1	0	comp11231497_c0	-4.2317754207348	2.02561991748437	0.999999999999999	1	46995.5	0
comp11231562_c0	0	0	0	0	0	0	comp11231562_c0	-4.2317754207348	0.695507902826026	1	1	66181	0
comp11232017_c0	0	0	0	0	0	1	comp11232017_c0	-4.2317754207348	1.89430823823118	1	1	66181	0
comp1123267_c0	3	2	4	1	0	2	comp1123267_c0	0.761692633889586	-1.63946049820966	0.231839161912118	1	7443	0
comp11232_c0	0	0	0	0	1	0	comp11232_c0	-4.2317754207348	2.02561991748437	0.999999999999997	1	43967.5	0
comp11233_c0	3	1	5	1	1	1	comp11233_c0	0.769644589513728	-1.56770414312053	0.235353793302623	1	7543	0
comp11234177_c0	0	0	0	0	1	0	comp11234177_c0	-4.2317754207348	2.02561991748437	0.999999999999992	1	41605	0
comp11234427_c0	0	0	1	0	0	0	comp11234427_c0	-4.2317754207348	-1.19346078478523	1	1	66181	0
comp11235697_c0	0	0	0	0	0	0	comp11235697_c0	-4.2317754207348	0.695507902826026	1	1	66181	0
comp11236046_c0	0	0	0	0	0	0	comp11236046_c0	-4.2317754207348	0.695507902826026	1	1	66181	0
comp11236_c0	0	1	1	0	1	0	comp11236_c0	-1.05835728615539	-0.991104337016117	1	1	66181	0
comp11236_c1	0	0	0	0	0	0	comp11236_c1	-4.2317754207348	0.695507902826026	1	1	66181	0
comp11237_c0	3	4	3	3	10	4	comp11237_c0	2.13752870964673	0.729429513903652	0.427915590653441	1	14853	0
comp11239802_c0	0	0	0	0	0	0	comp11239802_c0	-4.2317754207348	0.695507902826026	1	1	66181	0
comp11239804_c0	0	0	0	0	1	0	comp11239804_c0	-4.2317754207348	2.02561991748437	1	1	66181	0
comp11239_c0	5	0	4	3	4	2	comp11239_c0	1.56987321598787	0.0304017004530797	1	1	66181	0
comp11240_c0	0	2	1	1	2	0	comp11240_c0	0.0453383534329155	-0.0340162511979083	1	1	66181	0
comp11241440_c0	0	0	0	0	1	0	comp11241440_c0	-4.2317754207348	2.02561991748437	1	1	66181	0
comp11243982_c0	0	1	0	1	0	0	comp11243982_c0	-1.50377076241472	-0.116645224039412	1	1	66181	0
comp11244404_c0	0	0	0	0	0	0	comp11244404_c0	-4.2317754207348	0.695507902826026	1	1	66181	0
comp11244688_c0	1	0	0	0	1	0	comp11244688_c0	-1.55581192690128	0.00380494447567803	1	1	66181	0
comp11244912_c0	0	1	0	0	0	0	comp11244912_c0	-4.2317754207348	-1.43857331892677	1	1	66181	0
comp11244_c0	0	0	0	0	0	0	comp11244_c0	-4.2317754207348	0.695507902826026	1	1	66181	0
comp11245_c0	0	0	1	0	0	1	comp11245_c0	-1.68789090922659	0.00533955061992075	1	1	66181	0
comp11246609_c0	0	0	0	0	0	0	comp11246609_c0	-4.2317754207348	0.695507902826026	1	1	66181	0
comp11246690_c0	0	0	0	0	0	0	comp11246690_c0	-4.2317754207348	0.695507902826026	1	1	66181	0
comp1124683_c0	0	1	1	2	3	3	comp1124683_c0	0.41666130092731	1.95893283714927	0.171390191676683	1	5470	0
comp11246_c0	1	0	0	1	0	1	comp11246_c0	-1.09002924965048	0.935370298977289	0.999999999999993	1	42009.5	0
comp11247049_c0	0	0	1	0	0	0	comp11247049_c0	-4.2317754207348	-1.19346078478523	1	1	66181	0
comp11247390_c0	1	0	0	0	0	0	comp11247390_c0	-4.2317754207348	-1.32630707018266	0.999999999999999	1	46765.5	0
comp11248309_c0	0	0	1	0	0	0	comp11248309_c0	-4.2317754207348	-1.19346078478523	1	1	66181	0
comp11248_c0	0	0	2	3	0	0	comp11248_c0	-0.33384577912491	0.713429810823288	1	1	66181	0
comp11249908_c0	0	1	1	0	0	0	comp11249908_c0	-4.2317754207348	-2.32121635167446	0.516481527778585	1	19626	0
comp11249_c0	1	0	1	1	2	1	comp11249_c0	-0.105165012848246	1.0348879489656	0.71881526880528	1	31252	0
comp11250068_c0	0	0	0	0	0	0	comp11250068_c0	-4.2317754207348	0.695507902826026	1	1	66181	0
comp11252260_c0	0	0	0	0	0	0	comp11252260_c0	-4.2317754207348	0.695507902826026	1	1	66181	0
comp11252270_c0	0	0	1	0	0	0	comp11252270_c0	-4.2317754207348	-1.19346078478523	1	1	66181	0
comp11253_c0	0	0	0	1	0	0	comp11253_c0	-4.2317754207348	2.01743599771339	0.999999999999998	1	45026	0
comp11254_c0	0	0	1	1	0	0	comp11254_c0	-1.62632702948549	0.128467310102132	1	1	66181	0
comp11254_c1	0	2	0	0	0	0	comp11254_c1	-4.2317754207348	-2.43857331892677	0.586865292337043	1	22979	0
comp11255113_c0	0	0	1	0	0	0	comp11255113_c0	-4.2317754207348	-1.19346078478523	1	1	66181	0
comp11255_c0	0	0	0	0	0	0	comp11255_c0	-4.2317754207348	0.695507902826026	1	1	66181	0
comp11256092_c0	0	0	0	0	0	0	comp11256092_c0	-4.2317754207348	0.695507902826026	1	1	66181	0
comp11260471_c0	0	0	0	0	0	0	comp11260471_c0	-4.2317754207348	0.695507902826026	1	1	66181	0
comp11260708_c0	0	0	1	0	0	0	comp11260708_c0	-4.2317754207348	-1.19346078478523	1	1	66181	0
comp11260878_c0	0	0	0	0	0	0	comp11260878_c0	-4.2317754207348	0.695507902826026	1	1	66181	0
comp11260_c0	0	1	0	0	0	1	comp11260_c0	-1.56533464215582	-0.239772983521623	1	1	66181	0
comp11261450_c0	0	0	0	0	0	0	comp11261450_c0	-4.2317754207348	0.695507902826026	1	1	66181	0
comp11263_c0	2	2	2	4	0	0	comp11263_c0	0.730881455750703	-0.585949660370251	0.805599348082672	1	35051	0
comp11264683_c0	0	0	0	0	0	0	comp11264683_c0	-4.2317754207348	0.695507902826026	1	1	66181	0
comp11264701_c0	0	0	0	0	0	0	comp11264701_c0	-4.2317754207348	0.695507902826026	1	1	66181	0
comp11265142_c0	0	0	0	0	0	0	comp11265142_c0	-4.2317754207348	0.695507902826026	1	1	66181	0
comp11266_c0	0	1	2	5	1	0	comp11266_c0	0.502526461211163	1.04341975940049	0.61014622864306	1	25081	0
comp11267285_c0	0	0	0	0	1	0	comp11267285_c0	-4.2317754207348	2.02561991748437	0.99999999999999	1	41315.5	0
comp11267298_c0	0	0	0	1	0	0	comp11267298_c0	-4.2317754207348	2.01743599771339	1	1	66181	0
comp11268_c0	3	0	4	2	0	2	comp11268_c0	0.776444107089435	-0.797576414502535	0.640373894140292	1	27161	0
comp11269547_c0	0	0	0	0	0	1	comp11269547_c0	-4.2317754207348	1.89430823823118	1	1	66181	0
comp11272_c0	1	0	0	0	1	1	comp11272_c0	-1.08789311888752	0.93964256050321	0.999999999999992	1	41774	0
comp11275899_c0	0	0	1	0	0	0	comp11275899_c0	-4.2317754207348	-1.19346078478523	1	1	66181	0
comp11275935_c0	0	0	0	0	0	0	comp11275935_c0	-4.2317754207348	0.695507902826026	1	1	66181	0
comp11275_c0	0	0	0	0	1	0	comp11275_c0	-4.2317754207348	2.02561991748437	1	1	66181	0
comp11276_c0	1	0	0	0	0	0	comp11276_c0	-4.2317754207348	-1.32630707018266	0.999999999999999	1	47758.5	0
comp11277884_c0	0	0	0	1	0	0	comp11277884_c0	-4.2317754207348	2.01743599771339	1	1	66181	0
comp11277_c0	0	0	0	0	0	0	comp11277_c0	-4.2317754207348	0.695507902826026	1	1	66181	0
comp11278498_c0	0	0	0	0	0	0	comp11278498_c0	-4.2317754207348	0.695507902826026	1	1	66181	0
comp11278_c0	2	2	1	0	1	0	comp11278_c0	-0.384267217305807	-2.33928447471527	0.274504853601653	1	8884	0
comp11280162_c0	0	0	0	0	0	0	comp11280162_c0	-4.2317754207348	0.695507902826026	1	1	66181	0
comp11281604_c0	0	0	0	1	0	0	comp11281604_c0	-4.2317754207348	2.01743599771339	1	1	66181	0
comp1128193_c0	3	0	3	3	0	1	comp1128193_c0	0.685224640881395	-0.554257745017432	0.806709490620978	1	35099	0
comp11283369_c0	0	0	0	0	0	0	comp11283369_c0	-4.2317754207348	0.695507902826026	1	1	66181	0
comp11283648_c0	0	0	0	1	1	0	comp11283648_c0	-4.2317754207348	3.02153376066632	0.514084425589351	1	19178	0
comp11283_c0	0	0	0	0	1	0	comp11283_c0	-4.2317754207348	2.02561991748437	0.999999999999998	1	45627	0
comp11284029_c0	0	0	0	0	0	0	comp11284029_c0	-4.2317754207348	0.695507902826026	1	1	66181	0
comp11284_c0	0	0	0	0	1	0	comp11284_c0	-4.2317754207348	2.02561991748437	0.999999999999999	1	46995.5	0
comp11285556_c0	0	0	0	1	1	0	comp11285556_c0	-4.2317754207348	3.02153376066632	0.514083992861568	1	19177	0
comp11287_c0	0	0	1	0	0	0	comp11287_c0	-4.2317754207348	-1.19346078478523	1	1	66181	0
comp11288307_c0	0	1	0	1	0	0	comp11288307_c0	-1.50377076241472	-0.116645224039412	1	1	66181	0
comp11288578_c0	0	0	0	0	0	1	comp11288578_c0	-4.2317754207348	1.89430823823118	1	1	66181	0
comp11288_c0	0	3	1	2	4	5	comp11288_c0	1.17141636708892	1.34870004022817	0.227532040647413	1	7335	0
comp1128_c0	1	2	0	2	1	1	comp1128_c0	0.256621644239334	0.307134473891476	1	1	66181	0
comp11290879_c0	0	0	0	0	0	1	comp11290879_c0	-4.2317754207348	1.89430823823118	0.999999999999998	1	45779.5	0
comp11290_c0	0	0	0	0	0	0	comp11290_c0	-4.2317754207348	0.695507902826026	1	1	66181	0
comp11291491_c0	0	0	0	0	0	0	comp11291491_c0	-4.2317754207348	0.695507902826026	1	1	66181	0
comp11291_c0	0	1	0	0	3	1	comp11291_c0	-0.515541065950211	1.8598141688896	0.456584523404841	1	15841	0
comp11292780_c0	0	0	0	0	0	0	comp11292780_c0	-4.2317754207348	0.695507902826026	1	1	66181	0
comp11293_c0	0	1	0	0	0	0	comp11293_c0	-4.2317754207348	-1.43857331892677	1	1	66181	0
comp11294984_c0	0	0	0	0	1	0	comp11294984_c0	-4.2317754207348	2.02561991748437	1	1	66181	0
comp11294_c0	1	0	2	0	0	0	comp11294_c0	-4.2317754207348	-2.82407815218328	0.297792568397332	1	9503	0
comp11295060_c0	0	0	0	0	0	1	comp11295060_c0	-4.2317754207348	1.89430823823118	1	1	66181	0
comp11295_c0	0	0	0	0	0	0	comp11295_c0	-4.2317754207348	0.695507902826026	1	1	66181	0
comp11296542_c0	0	0	0	0	0	0	comp11296542_c0	-4.2317754207348	0.695507902826026	1	1	66181	0
comp11296_c0	4	0	2	1	1	12	comp11296_c0	1.56266064733898	1.15669932493863	0.375924450564253	1	13179	0
comp11298_c0	0	2	1	1	1	1	comp11298_c0	0.0240694984926657	-0.0765539610784079	1	1	66181	0
comp112_c0	1	1	0	0	0	1	comp112_c0	-1.09285532789775	-1.18473161203776	1	1	49052.5	0
comp112_c1	2	3	0	1	1	0	comp112_c1	0.137310256236303	-1.39061173543558	0.530723161483665	1	21058	0
comp11300048_c0	1	0	0	0	0	0	comp11300048_c0	-4.2317754207348	-1.32630707018266	0.999999999999999	1	47758.5	0
comp11301_c0	1	0	1	1	0	2	comp11301_c0	-0.340323301273145	0.564571372115801	0.999999999999996	1	43874.5	0
comp11302_c0	0	2	0	1	0	1	comp11302_c0	-0.533896125278421	-0.176895949766823	1	1	66181	0
comp11306545_c0	0	0	0	0	0	1	comp11306545_c0	-4.2317754207348	1.89430823823118	1	1	66181	0
comp11306906_c0	0	0	0	0	0	1	comp11306906_c0	-4.2317754207348	1.89430823823118	0.999999999999998	1	45779.5	0
comp11307101_c0	0	0	2	0	0	0	comp11307101_c0	-4.2317754207348	-2.19346078478523	0.635124870800835	1	26998	0
comp11307934_c0	0	1	0	0	0	0	comp11307934_c0	-4.2317754207348	-1.43857331892677	1	1	49470	0
comp11308_c0	3	0	1	0	0	0	comp11308_c0	-4.2317754207348	-3.29422462732589	0.193786915265756	1	6483	0
comp11311_c0	0	0	0	0	0	0	comp11311_c0	-4.2317754207348	0.695507902826026	1	1	66181	0
comp11312699_c0	0	0	0	0	0	0	comp11312699_c0	-4.2317754207348	0.695507902826026	1	1	66181	0
comp11312_c0	0	0	0	0	0	0	comp11312_c0	-4.2317754207348	0.695507902826026	1	1	66181	0
comp11313061_c0	0	0	1	0	0	0	comp11313061_c0	-4.2317754207348	-1.19346078478523	1	1	66181	0
comp11313612_c0	0	0	0	1	0	0	comp11313612_c0	-4.2317754207348	2.01743599771339	1	1	66181	0
comp11313813_c0	0	0	0	0	1	0	comp11313813_c0	-4.2317754207348	2.02561991748437	1	1	66181	0
comp11313_c0	6	4	1	0	1	2	comp11313_c0	0.93858027408553	-1.98745451610046	0.14243814417529	1	4687	0
comp11314226_c0	0	0	1	0	0	0	comp11314226_c0	-4.2317754207348	-1.19346078478523	1	1	66181	0
comp11314_c0	1	0	1	0	0	2	comp11314_c0	-0.653915060623839	-0.0626121465855879	1	1	66181	0
comp11315770_c0	0	0	0	0	0	0	comp11315770_c0	-4.2317754207348	0.695507902826026	1	1	66181	0
comp11315_c0	0	0	3	1	0	2	comp11315_c0	-0.0818178995153208	0.0475605686001531	1	1	66181	0
comp11316_c0	2	0	2	0	0	1	comp11316_c0	-0.653915060623839	-2.06261214658559	0.443225354753951	1	15298	0
comp1131843_c0	0	0	0	1	0	1	comp1131843_c0	-4.2317754207348	2.95718527198598	0.500289764459673	1	17399.5	0
comp11318798_c0	0	0	1	0	0	0	comp11318798_c0	-4.2317754207348	-1.19346078478523	1	1	66181	0
comp11318_c0	0	0	1	0	0	0	comp11318_c0	-4.2317754207348	-1.19346078478523	1	1	66181	0
comp11318_c1	0	0	0	0	0	0	comp11318_c1	-4.2317754207348	0.695507902826026	1	1	66181	0
comp1131978_c0	0	0	0	0	1	0	comp1131978_c0	-4.2317754207348	2.02561991748437	1	1	66181	0
comp11319_c0	1	1	1	0	3	2	comp11319_c0	0.370387667673946	0.693062763476234	0.768306125982286	1	33540	0
comp11320830_c0	0	0	0	0	2	0	comp11320830_c0	-4.2317754207348	3.02561991748437	0.595032049673505	1	24040	0
comp11321_c0	0	0	1	0	0	1	comp11321_c0	-1.68789090922659	0.00533955061992075	1	1	66181	0
comp11322232_c0	0	0	0	0	1	1	comp11322232_c0	-4.2317754207348	2.9614575335119	0.507785660794876	1	18229	0
comp11323_c0	1	0	2	4	0	0	comp11323_c0	0.188981654213538	0.497849942704081	1	1	66181	0
comp11325462_c0	1	0	0	0	0	0	comp11325462_c0	-4.2317754207348	-1.32630707018266	0.999999999999999	1	47758.5	0
comp11325898_c0	0	0	0	0	0	0	comp11325898_c0	-4.2317754207348	0.695507902826026	1	1	66181	0
comp1132593_c0	0	0	0	0	0	0	comp1132593_c0	-4.2317754207348	0.695507902826026	1	1	66181	0
comp11325_c0	0	0	0	0	0	0	comp11325_c0	-4.2317754207348	0.695507902826026	1	1	66181	0
comp11328407_c0	0	0	1	0	0	0	comp11328407_c0	-4.2317754207348	-1.19346078478523	1	1	66181	0
comp1132938_c0	2	3	7	0	5	2	comp1132938_c0	1.5994111760116	-0.764559600303488	0.517382014057604	1	19876	0
comp11330378_c0	0	0	0	1	0	0	comp11330378_c0	-4.2317754207348	2.01743599771339	1	1	66181	0
comp11330552_c0	0	0	0	0	0	0	comp11330552_c0	-4.2317754207348	0.695507902826026	1	1	66181	0
comp11330_c0	0	0	0	0	0	0	comp11330_c0	-4.2317754207348	0.695507902826026	1	1	66181	0
comp11332435_c0	0	0	1	0	0	0	comp11332435_c0	-4.2317754207348	-1.19346078478523	1	1	66181	0
comp11333999_c0	0	0	0	0	1	0	comp11333999_c0	-4.2317754207348	2.02561991748437	1	1	66181	0
comp11333_c0	3	1	6	1	2	2	comp11333_c0	1.20674133340181	-0.98302854409032	0.421735741014618	1	14512	0
comp1133551_c0	0	0	0	0	0	0	comp1133551_c0	-4.2317754207348	0.695507902826026	1	1	66181	0
comp11335986_c0	0	1	0	0	0	0	comp11335986_c0	-4.2317754207348	-1.43857331892677	0.999999999999997	1	44761	0
comp11335_c0	0	0	0	0	0	0	comp11335_c0	-4.2317754207348	0.695507902826026	1	1	66181	0
comp1133610_c0	1	1	1	1	3	3	comp1133610_c0	0.610635253828447	1.17355793578524	0.422029922586077	1	14542	0
comp11336685_c0	0	0	0	0	0	1	comp11336685_c0	-4.2317754207348	1.89430823823118	0.999999999999999	1	46765.5	0
comp11337652_c0	0	0	0	0	0	0	comp11337652_c0	-4.2317754207348	0.695507902826026	1	1	66181	0
comp11337_c0	2	1	0	0	0	0	comp11337_c0	-4.2317754207348	-2.94967057109166	0.300378075945035	1	9974	0
comp11338_c0	1	0	1	0	0	0	comp11338_c0	-4.2317754207348	-2.26141248199074	0.500289764459673	1	17399.5	0
comp11340_c0	0	0	1	0	1	0	comp11340_c0	-1.6222350696	0.13665122987311	1	1	66181	0
comp11342475_c0	0	0	0	1	0	0	comp11342475_c0	-4.2317754207348	2.01743599771339	1	1	66181	0
comp11342575_c0	0	0	0	0	0	0	comp11342575_c0	-4.2317754207348	0.695507902826026	1	1	66181	0
comp11342_c0	0	0	0	0	0	0	comp11342_c0	-4.2317754207348	0.695507902826026	1	1	66181	0
comp11344572_c0	0	0	0	0	0	0	comp11344572_c0	-4.2317754207348	0.695507902826026	1	1	66181	0
comp11346590_c0	0	0	0	0	0	0	comp11346590_c0	-4.2317754207348	0.695507902826026	1	1	66181	0
comp11346_c0	2	0	0	0	0	0	comp11346_c0	-4.2317754207348	-2.32630707018266	0.590393212114909	1	23228	0
comp11347424_c0	0	1	0	0	0	0	comp11347424_c0	-4.2317754207348	-1.43857331892677	1	1	66181	0
comp11349864_c0	0	0	0	0	0	0	comp11349864_c0	-4.2317754207348	0.695507902826026	1	1	66181	0
comp1135081_c0	0	0	6	0	0	0	comp1135081_c0	-4.2317754207348	-3.77842328550639	0.114437509271163	1	3964	0
comp11350_c0	0	0	0	0	0	0	comp11350_c0	-4.2317754207348	0.695507902826026	1	1	66181	0
comp11351198_c0	0	0	0	0	0	0	comp11351198_c0	-4.2317754207348	0.695507902826026	1	1	66181	0
comp11351210_c0	0	0	1	0	0	0	comp11351210_c0	-4.2317754207348	-1.19346078478523	1	1	66181	0
comp11352272_c0	0	0	0	0	0	0	comp11352272_c0	-4.2317754207348	0.695507902826026	1	1	66181	0
comp11352825_c0	0	0	0	0	0	0	comp11352825_c0	-4.2317754207348	0.695507902826026	1	1	66181	0
comp11356404_c0	0	0	0	0	0	0	comp11356404_c0	-4.2317754207348	0.695507902826026	1	1	66181	0
comp11357013_c0	0	0	0	0	1	0	comp11357013_c0	-4.2317754207348	2.02561991748437	0.999999999999993	1	41863	0
comp11358643_c0	0	0	0	0	0	1	comp11358643_c0	-4.2317754207348	1.89430823823118	1	1	66181	0
comp11358_c0	1	9	1	0	10	1	comp11358_c0	1.93870758631336	-0.0892821215079729	1	1	66181	0
comp11359057_c0	0	0	0	0	1	0	comp11359057_c0	-4.2317754207348	2.02561991748437	0.999999999999997	1	44642.5	0
comp11360201_c0	0	0	0	0	0	0	comp11360201_c0	-4.2317754207348	0.695507902826026	1	1	66181	0
comp11360638_c0	0	0	0	0	0	0	comp11360638_c0	-4.2317754207348	0.695507902826026	1	1	66181	0
comp11363373_c0	1	0	0	1	0	0	comp11363373_c0	-1.55990388678677	-0.00437897529530051	1	1	66181	0
comp11365828_c0	0	0	0	0	0	0	comp11365828_c0	-4.2317754207348	0.695507902826026	1	1	66181	0
comp1136596_c0	0	0	0	0	1	1	comp1136596_c0	-4.2317754207348	2.9614575335119	0.507786876695065	1	18230	0
comp11365993_c0	0	1	0	0	0	0	comp11365993_c0	-4.2317754207348	-1.43857331892677	1	1	66181	0
comp11366045_c0	1	0	0	1	0	0	comp11366045_c0	-1.55990388678677	-0.00437897529530051	1	1	66181	0
comp11366687_c0	0	0	0	0	0	0	comp11366687_c0	-4.2317754207348	0.695507902826026	1	1	66181	0
comp11366_c0	0	0	4	3	0	0	comp11366_c0	0.16615422087509	-0.286570189176712	0.999999999999994	1	42446.5	0
comp11366_c1	0	0	0	0	0	0	comp11366_c1	-4.2317754207348	0.695507902826026	1	1	66181	0
comp11367386_c0	0	0	0	0	0	0	comp11367386_c0	-4.2317754207348	0.695507902826026	1	1	66181	0
comp11367_c0	0	0	0	0	0	0	comp11367_c0	-4.2317754207348	0.695507902826026	1	1	66181	0
comp11368538_c0	0	1	0	0	0	0	comp11368538_c0	-4.2317754207348	-1.43857331892677	1	1	66181	0
comp11369_c0	0	0	0	0	0	0	comp11369_c0	-4.2317754207348	0.695507902826026	1	1	66181	0
comp11370_c0	0	0	0	1	0	0	comp11370_c0	-4.2317754207348	2.01743599771339	1	1	66181	0
comp11371_c0	0	1	1	0	2	0	comp11371_c0	-0.558357286155385	0.00889566298388311	1	1	66181	0
comp11372140_c0	0	0	0	1	0	0	comp11372140_c0	-4.2317754207348	2.01743599771339	1	1	49470	0
comp11372762_c0	1	0	0	0	0	0	comp11372762_c0	-4.2317754207348	-1.32630707018266	1	1	66181	0
comp11372_c0	6	2	4	1	0	1	comp11372_c0	0.690937513308087	-2.62656322693984	0.0455989236154622	1	1945	0
comp11373116_c0	0	0	0	0	0	1	comp11373116_c0	-4.2317754207348	1.89430823823118	1	1	66181	0
comp11373_c0	0	0	0	1	0	0	comp11373_c0	-4.2317754207348	2.01743599771339	1	1	66181	0
comp11374629_c0	0	0	0	1	1	0	comp11374629_c0	-4.2317754207348	3.02153376066632	0.514083560206787	1	19176	0
comp1137795_c0	5	5	5	7	7	7	comp1137795_c0	2.56946591041713	0.447363059187875	0.573435775611677	1	22236	0
comp11379366_c0	0	0	0	0	0	0	comp11379366_c0	-4.2317754207348	0.695507902826026	1	1	66181	0
comp11380214_c0	0	0	1	0	0	0	comp11380214_c0	-4.2317754207348	-1.19346078478523	1	1	66181	0
comp11380466_c0	1	0	0	0	0	0	comp11380466_c0	-4.2317754207348	-1.32630707018266	1	1	66181	0
comp11380_c0	1	0	0	0	0	0	comp11380_c0	-4.2317754207348	-1.32630707018266	1	1	49470	0
comp11382428_c0	0	0	0	0	0	0	comp11382428_c0	-4.2317754207348	0.695507902826026	1	1	66181	0
comp1138340_c0	0	0	0	0	0	0	comp1138340_c0	-4.2317754207348	0.695507902826026	1	1	66181	0
comp11384324_c0	1	0	1	0	0	0	comp11384324_c0	-4.2317754207348	-2.26141248199074	0.500289764459673	1	17399.5	0
comp1138453_c0	3	0	3	1	4	4	comp1138453_c0	1.26026742557962	0.595827824379027	0.696032800213509	1	30128	0
comp11385229_c0	0	1	0	0	0	0	comp11385229_c0	-4.2317754207348	-1.43857331892677	1	1	66181	0
comp11386_c0	0	3	1	0	1	0	comp11386_c0	-0.528421553844303	-2.05097580163828	0.457767942067479	1	15957	0
comp11388520_c0	0	0	0	0	1	0	comp11388520_c0	-4.2317754207348	2.02561991748437	0.999999999999995	1	42720.5	0
comp11388_c0	0	0	0	1	0	0	comp11388_c0	-4.2317754207348	2.01743599771339	1	1	66181	0
comp1138_c0	0	0	1	2	0	0	comp1138_c0	-1.12632702948549	1.12846731010213	0.999999999999997	1	44642.5	0
comp11390169_c0	0	0	1	0	0	1	comp11390169_c0	-1.68789090922659	0.00533955061992075	1	1	66181	0
comp11390336_c0	0	0	2	0	0	0	comp11390336_c0	-4.2317754207348	-2.19346078478523	0.63510110438055	1	26996	0
comp1139281_c0	3	1	0	2	4	1	comp1139281_c0	0.852110753341456	0.761858004955054	0.634213710192156	1	26929	0
comp11392_c0	1	0	2	1	2	2	comp11392_c0	0.327641872109072	0.775170378495149	0.76352674237551	1	33283	0
comp11393213_c0	0	0	0	0	1	0	comp11393213_c0	-4.2317754207348	2.02561991748437	1	1	66181	0
comp11394336_c0	0	0	0	0	1	0	comp11394336_c0	-4.2317754207348	2.02561991748437	0.999999999999999	1	47257.5	0
comp11394_c0	6	3	5	2	4	4	comp11394_c0	1.97220745679795	-0.513960790882602	0.659955287279876	1	27976	0
comp11395419_c0	0	0	0	0	0	0	comp11395419_c0	-4.2317754207348	0.695507902826026	1	1	66181	0
comp1139800_c0	0	0	0	0	0	0	comp1139800_c0	-4.2317754207348	0.695507902826026	1	1	66181	0
comp11399073_c0	0	0	0	0	0	1	comp11399073_c0	-4.2317754207348	1.89430823823118	1	1	66181	0
comp113_c0	0	0	0	0	0	1	comp113_c0	-4.2317754207348	1.89430823823118	1	1	66181	0
comp11401783_c0	0	0	0	0	0	0	comp11401783_c0	-4.2317754207348	0.695507902826026	1	1	66181	0
comp11402848_c0	0	0	1	0	0	0	comp11402848_c0	-4.2317754207348	-1.19346078478523	1	1	66181	0
comp11403910_c0	1	0	0	0	0	0	comp11403910_c0	-4.2317754207348	-1.32630707018266	1	1	50051.5	0
comp11403930_c0	0	0	1	0	0	0	comp11403930_c0	-4.2317754207348	-1.19346078478523	1	1	66181	0
comp11406631_c0	0	0	0	1	0	0	comp11406631_c0	-4.2317754207348	2.01743599771339	1	1	66181	0
comp11408_c0	1	0	0	0	0	0	comp11408_c0	-4.2317754207348	-1.32630707018266	1	1	66181	0
comp1140917_c0	8	4	2	0	0	2	comp1140917_c0	0.789783113426089	-2.95000849468544	0.0296383442009106	1	1463	0
comp11409_c0	2	1	0	0	0	0	comp11409_c0	-4.2317754207348	-2.94967057109166	0.300366673596867	1	9972	0
comp11410_c0	2	1	1	3	3	1	comp11410_c0	0.835799664825639	0.792114355640858	0.619574318611805	1	25830	0
comp11412_c0	1	1	1	0	1	0	comp11412_c0	-0.765026584363807	-1.57776574059927	0.650583214034445	1	27605	0
comp11413378_c0	0	0	0	0	0	0	comp11413378_c0	-4.2317754207348	0.695507902826026	1	1	66181	0
comp11414401_c0	1	0	0	0	0	0	comp11414401_c0	-4.2317754207348	-1.32630707018266	1	1	66181	0
comp11414_c0	2	0	0	0	1	0	comp11414_c0	-1.05581192690128	-0.996195055524322	1	1	66181	0
comp11415030_c0	0	0	0	1	0	0	comp11415030_c0	-4.2317754207348	2.01743599771339	1	1	66181	0
comp11415841_c0	1	0	0	0	0	0	comp11415841_c0	-4.2317754207348	-1.32630707018266	1	1	66181	0
comp11415_c0	0	0	0	0	1	0	comp11415_c0	-4.2317754207348	2.02561991748437	1	1	66181	0
comp11416092_c0	0	0	0	0	0	0	comp11416092_c0	-4.2317754207348	0.695507902826026	1	1	66181	0
comp11416510_c0	0	0	0	0	0	0	comp11416510_c0	-4.2317754207348	0.695507902826026	1	1	66181	0
comp11417_c0	4	0	1	0	2	1	comp11417_c0	0.363600902647752	-0.750008336655052	0.782605590464269	1	34158	0
comp11418110_c0	0	0	0	0	0	1	comp11418110_c0	-4.2317754207348	1.89430823823118	1	1	66181	0
comp1141964_c0	0	0	0	0	0	0	comp1141964_c0	-4.2317754207348	0.695507902826026	1	1	66181	0
comp11419_c0	0	1	0	0	0	0	comp11419_c0	-4.2317754207348	-1.43857331892677	1	1	66181	0
comp1141_c0	0	0	0	0	0	1	comp1141_c0	-4.2317754207348	1.89430823823118	1	1	66181	0
comp11420531_c0	0	0	0	0	1	1	comp11420531_c0	-4.2317754207348	2.9614575335119	0.507788092588598	1	18231	0
comp11421_c0	0	0	1	0	0	0	comp11421_c0	-4.2317754207348	-1.19346078478523	1	1	66181	0
comp114224_c0	16	12	22	12	10	4	comp114224_c0	3.59065781030081	-0.934780586691722	0.149703924567106	1	4856	0
comp11423_c0	0	0	0	0	1	0	comp11423_c0	-4.2317754207348	2.02561991748437	1	1	66181	0
comp1142451_c0	0	1	9	0	0	1	comp1142451_c0	-0.0136907539900248	-3.34306075985322	0.0695180282361968	1	2648	0
comp11426588_c0	0	0	1	0	0	0	comp11426588_c0	-4.2317754207348	-1.19346078478523	1	1	66181	0
comp11427_c0	1	0	0	0	1	1	comp11427_c0	-1.08789311888752	0.93964256050321	0.999999999999999	1	48089	0
comp11428_c0	0	0	0	0	0	0	comp11428_c0	-4.2317754207348	0.695507902826026	1	1	66181	0
comp11429519_c0	0	0	0	0	0	2	comp11429519_c0	-4.2317754207348	2.89430823823118	0.622433606003703	1	26056	0
comp11429_c0	1	0	1	1	1	0	comp11429_c0	-0.590302299406266	0.0646133758495588	1	1	66181	0
comp1143051_c0	1	0	0	0	0	0	comp1143051_c0	-4.2317754207348	-1.32630707018266	1	1	66181	0
comp11430_c0	2	2	5	17	3	1	comp11430_c0	2.19635723092074	1.25882481376126	0.230003683155455	1	7391	0
comp11431732_c0	0	0	0	0	0	0	comp11431732_c0	-4.2317754207348	0.695507902826026	1	1	66181	0
comp1143225_c0	0	2	1	0	1	0	comp1143225_c0	-0.745781487815787	-1.61625593369531	0.670494693778576	1	28876	0
comp1143257_c0	1	0	0	0	0	0	comp1143257_c0	-4.2317754207348	-1.32630707018266	1	1	66181	0
comp11432667_c0	0	1	0	0	0	0	comp11432667_c0	-4.2317754207348	-1.43857331892677	1	1	66181	0
comp11433_c0	0	0	1	1	0	0	comp11433_c0	-1.62632702948549	0.128467310102132	1	1	66181	0
comp11436030_c0	0	0	0	0	1	0	comp11436030_c0	-4.2317754207348	2.02561991748437	0.999999999999997	1	44413	0
comp11436990_c0	0	0	0	0	0	1	comp11436990_c0	-4.2317754207348	1.89430823823118	1	1	66181	0
comp11436_c0	1	0	1	0	0	0	comp11436_c0	-4.2317754207348	-2.26141248199074	0.500289764459673	1	17399.5	0
comp11437628_c0	0	1	0	0	0	0	comp11437628_c0	-4.2317754207348	-1.43857331892677	1	1	66181	0
comp114379_c0	29	28	37	37	43	47	comp114379_c0	5.18335895830157	0.403487251007468	0.462555667668858	1	16182	0
comp11437_c0	4	3	2	4	2	3	comp11437_c0	1.59635187110355	-0.0530656075667126	1	1	66181	0
comp11438296_c0	0	0	1	0	0	0	comp11438296_c0	-4.2317754207348	-1.19346078478523	1	1	66181	0
comp11439527_c0	1	0	0	0	0	0	comp11439527_c0	-4.2317754207348	-1.32630707018266	1	1	66181	0
comp11440917_c0	0	0	0	1	0	0	comp11440917_c0	-4.2317754207348	2.01743599771339	1	1	66181	0
comp11441642_c0	0	0	0	1	0	0	comp11441642_c0	-4.2317754207348	2.01743599771339	1	1	66181	0
comp11441_c0	0	0	0	0	0	0	comp11441_c0	-4.2317754207348	0.695507902826026	1	1	66181	0
comp11443717_c0	0	0	0	0	0	0	comp11443717_c0	-4.2317754207348	0.695507902826026	1	1	66181	0
comp11444647_c0	0	0	0	2	0	0	comp11444647_c0	-4.2317754207348	3.01743599771339	0.613344655381605	1	25487	0
comp11445290_c0	0	0	0	2	0	0	comp11445290_c0	-4.2317754207348	3.01743599771339	0.613333186620956	1	25485	0
comp11446510_c0	0	0	0	0	0	0	comp11446510_c0	-4.2317754207348	0.695507902826026	1	1	66181	0
comp11446712_c0	0	0	0	0	1	0	comp11446712_c0	-4.2317754207348	2.02561991748437	0.999999999999997	1	44296	0
comp11447940_c0	0	0	0	0	0	0	comp11447940_c0	-4.2317754207348	0.695507902826026	1	1	66181	0
comp11449_c0	1	3	2	2	1	1	comp11449_c0	0.72670931080969	-0.633040859249235	0.792097896050154	1	34508	0
comp11450_c0	3	0	1	0	0	0	comp11450_c0	-4.2317754207348	-3.29422462732589	0.193779704069977	1	6481	0
comp11451_c0	5.02	8	4	5	5	5	comp11451_c0	2.43200002273906	-0.248558819796465	0.814892863283246	1	35373	0
comp11452_c0	0	0	0	0	0	1	comp11452_c0	-4.2317754207348	1.89430823823118	0.999999999999999	1	47508.5	0
comp11453_c0	3	1	3	4	11	2	comp11453_c0	1.86409783106343	1.30534377681604	0.207126435710607	1	6901	0
comp11454_c0	3	0	0	1	1	6	comp11454_c0	0.687450272060957	1.32040434095784	0.369020519897717	1	12643	0
comp11455444_c0	0	0	0	0	0	0	comp11455444_c0	-4.2317754207348	0.695507902826026	1	1	66181	0
comp11455_c0	0	1	1	0	0	0	comp11455_c0	-4.2317754207348	-2.32121635167446	0.51647805357159	1	19622	0
comp11457671_c0	0	0	0	0	0	0	comp11457671_c0	-4.2317754207348	0.695507902826026	1	1	66181	0
comp11458396_c0	0	0	0	0	0	0	comp11458396_c0	-4.2317754207348	0.695507902826026	1	1	66181	0
comp11458_c0	0	0	0	0	0	0	comp11458_c0	-4.2317754207348	0.695507902826026	1	1	66181	0
comp1145953_c0	1	0	5	4	0	2	comp1145953_c0	0.950196339465389	0.0655730017035131	1	1	66181	0
comp1145_c0	0	3	1	0	0	2	comp1145_c0	-0.0940773934708979	-1.18228748089147	0.747511358181266	1	32729	0
comp11460923_c0	0	0	0	0	0	0	comp11460923_c0	-4.2317754207348	0.695507902826026	1	1	66181	0
comp11460995_c0	0	0	0	0	0	2	comp11460995_c0	-4.2317754207348	2.89430823823118	0.62241926908472	1	26054	0
comp1146218_c0	1	3	0	2	5	0	comp1146218_c0	0.889202788319073	0.723818299291736	0.653857304684366	1	27801	0
comp11462_c0	3	1	2	1	0	2	comp11462_c0	0.473090755781381	-1.06225674199325	0.575940599172995	1	22314	0
comp11463664_c0	0	0	1	0	0	0	comp11463664_c0	-4.2317754207348	-1.19346078478523	1	1	66181	0
comp11464_c0	1	0	0	0	0	0	comp11464_c0	-4.2317754207348	-1.32630707018266	1	1	66181	0
comp11464_c1	1	0	0	0	0	0	comp11464_c1	-4.2317754207348	-1.32630707018266	0.999999999999999	1	47758.5	0
comp114653_c0	47	58	60	16	44	52	comp114653_c0	5.4981171619238	-0.61074122369547	0.289076998670569	1	9266	0
comp1146548_c0	0	1	0	2	0	0	comp1146548_c0	-1.00377076241472	0.883354775960588	0.999999999999995	1	42720.5	0
comp11465_c0	0	0	0	0	0	0	comp11465_c0	-4.2317754207348	0.695507902826026	1	1	66181	0
comp1146636_c0	0	0	0	2	0	1	comp1146636_c0	-4.2317754207348	3.56251221246496	0.304709635852022	1	10878	0
comp1146641_c0	9	2	1	8	3	4	comp1146641_c0	2.17537851866694	0.278550893785356	0.804381509266384	1	35012	0
comp11466_c0	0	1	0	0	0	0	comp11466_c0	-4.2317754207348	-1.43857331892677	0.999999999999999	1	46540	0
comp11467_c0	2	3	0	0	3	4	comp11467_c0	1.00624784592817	0.347263443948159	0.827654659295023	1	35896	0
comp1146866_c0	7	1	1	1	2	1	comp1146866_c0	1.01167992225936	-1.19880192124961	0.40052478480416	1	13849	0
comp11468_c0	0	1	1	0	0	0	comp11468_c0	-4.2317754207348	-2.32121635167446	0.516474580711087	1	19620	0
comp114696_c0	26	21	28	40	27	49	comp114696_c0	4.95173396255394	0.590792023799243	0.289650958875409	1	9277	0
comp11469_c0	0	1	0	0	7	5	comp11469_c0	0.26616818488447	3.42323267055896	0.0277691249338207	1	1409	0
comp1147049_c0	0	0	0	1	1	3	comp1147049_c0	-4.2317754207348	4.26848040917278	0.0914533249065501	1	3320	0
comp11471_c0	0	0	0	0	0	0	comp11471_c0	-4.2317754207348	0.695507902826026	1	1	66181	0
comp11471_c1	0	0	0	0	0	0	comp11471_c1	-4.2317754207348	0.695507902826026	1	1	66181	0
comp11472243_c0	0	0	0	0	0	0	comp11472243_c0	-4.2317754207348	0.695507902826026	1	1	66181	0
comp11472308_c0	0	0	0	0	0	1	comp11472308_c0	-4.2317754207348	1.89430823823118	0.999999999999999	1	47758.5	0
comp1147312_c0	0	1	3	0	0	0	comp1147312_c0	-4.2317754207348	-3.25875225531802	0.192255343762652	1	6367	0
comp1147354_c0	0	0	1	0	0	0	comp1147354_c0	-4.2317754207348	-1.19346078478523	1	1	66181	0
comp11473_c0	2	1	2	12	4	2	comp11473_c0	1.66651610125043	1.85996323616124	0.0784601333240896	1	2882	0
comp1147401_c0	0	0	0	0	0	0	comp1147401_c0	-4.2317754207348	0.695507902826026	1	1	66181	0
comp1147409_c0	1	1	1	0	2	0	comp1147409_c0	-0.265026584363807	-0.577765740599272	1	1	66181	0
comp1147421_c0	0	0	0	0	0	0	comp1147421_c0	-4.2317754207348	0.695507902826026	1	1	66181	0
comp1147564_c0	0	4	0	0	0	1	comp1147564_c0	-0.565334642155821	-2.23977298352162	0.499524058291267	1	17014	0
comp1147613_c0	0	1	0	0	0	0	comp1147613_c0	-4.2317754207348	-1.43857331892677	0.999999999999997	1	44761	0
comp11477_c0	1	1	0	1	0	0	comp11477_c0	-1.03129144815665	-1.06160385255555	1	1	66181	0
comp1148034_c0	0	1	3	0	1	0	comp1148034_c0	-0.589589334333606	-1.92864024065967	0.455600830262563	1	15780	0
comp1148068_c0	0	0	0	1	0	0	comp1148068_c0	-4.2317754207348	2.01743599771339	0.999999999999997	1	44413	0
comp11481_c0	3	0	1	0	4	1	comp11481_c0	0.576449115739867	0.332491915471528	0.999999999999998	1	45155	0
comp11482264_c0	0	0	0	0	0	0	comp11482264_c0	-4.2317754207348	0.695507902826026	1	1	66181	0
comp11483562_c0	0	1	0	0	0	0	comp11483562_c0	-4.2317754207348	-1.43857331892677	0.999999999999999	1	48463	0
comp11483_c0	0	0	0	0	0	0	comp11483_c0	-4.2317754207348	0.695507902826026	1	1	66181	0
comp1148437_c0	0	0	0	0	4	0	comp1148437_c0	-4.2317754207348	4.02561991748437	0.242725352663061	1	7706	0
comp11484_c0	0	0	1	0	0	0	comp11484_c0	-4.2317754207348	-1.19346078478523	1	1	66181	0
comp11485_c0	2	1	0	4	1	0	comp11485_c0	0.413562162179582	0.695826120819416	0.78108384850124	1	34062	0
comp11487106_c0	0	0	0	0	0	0	comp11487106_c0	-4.2317754207348	0.695507902826026	1	1	66181	0
comp11489_c0	0	1	0	0	0	0	comp11489_c0	-4.2317754207348	-1.43857331892677	1	1	66181	0
comp11490081_c0	0	0	0	1	1	0	comp11490081_c0	-4.2317754207348	3.02153376066632	0.514083127624988	1	19175	0
comp11491424_c0	0	0	0	0	0	0	comp11491424_c0	-4.2317754207348	0.695507902826026	1	1	66181	0
comp114921_c0	17	17	12	1	0	1	comp114921_c0	1.67675377565815	-4.59819575163996	3.34385798516355e-06	0.0037102363708893	74	1
comp11494895_c0	0	0	0	0	0	1	comp11494895_c0	-4.2317754207348	1.89430823823118	0.999999999999999	1	47758.5	0
comp1149501_c0	2	1	0	5	3	0	comp1149501_c0	0.753315070099224	1.3753319366587	0.352226667899052	1	12216	0
comp11495875_c0	0	0	0	0	0	0	comp11495875_c0	-4.2317754207348	0.695507902826026	1	1	66181	0
comp11495_c0	1	1	0	0	0	1	comp11495_c0	-1.09285532789775	-1.18473161203776	1	1	49052.5	0
comp11496_c0	0	0	0	0	0	2	comp11496_c0	-4.2317754207348	2.89430823823118	0.622404935191365	1	26053	0
comp1149775_c0	5	4	4	0	1	2	comp1149775_c0	1.04222385579213	-2.19474167951366	0.0687886155821848	1	2626	0
comp1149812_c0	4	2	2	3	2	3	comp1149812_c0	1.41740688978861	-0.0446711944332026	1	1	66181	0
comp11499603_c0	0	0	0	0	0	0	comp11499603_c0	-4.2317754207348	0.695507902826026	1	1	66181	0
comp11499_c0	0	2	0	0	0	0	comp11499_c0	-4.2317754207348	-2.43857331892677	0.586852005528602	1	22978	0
comp11501127_c0	0	0	0	1	0	0	comp11501127_c0	-4.2317754207348	2.01743599771339	1	1	66181	0
comp1150469_c0	2	3	3	4	5	3	comp1150469_c0	1.7175071761395	0.558075858239807	0.615768419221287	1	25639	0
comp11505850_c0	1	0	0	0	1	0	comp11505850_c0	-1.55581192690128	0.00380494447567803	1	1	66181	0
comp1150674_c0	9	3	0	0	0	0	comp1150674_c0	-4.2317754207348	-4.94016572090687	0.0078756698485795	0.855364417893077	756	0
comp11507115_c0	0	0	0	0	0	0	comp11507115_c0	-4.2317754207348	0.695507902826026	1	1	66181	0
comp1150975_c0	0	0	0	0	0	0	comp1150975_c0	-4.2317754207348	0.695507902826026	1	1	66181	0
comp1151003_c0	0	0	1	0	0	0	comp1151003_c0	-4.2317754207348	-1.19346078478523	1	1	66181	0
comp1151141_c0	1	0	2	0	2	1	comp1151141_c0	-0.0356732914091382	0.048540051458729	1	1	66181	0
comp11511_c0	0	0	0	0	0	0	comp11511_c0	-4.2317754207348	0.695507902826026	1	1	66181	0
comp1151280_c0	0	0	2	0	1	1	comp1151280_c0	-0.654316261586232	0.0724888459006425	1	1	66181	0
comp11513_c0	1	0	1	0	1	1	comp11513_c0	-0.620340412983478	0.00453714869513389	1	1	66181	0
comp1151442_c0	1	0	0	0	0	0	comp1151442_c0	-4.2317754207348	-1.32630707018266	1	1	66181	0
comp11514_c0	0	2	0	2	3	1	comp11514_c0	0.28088499715082	1.45266629509166	0.375773726551582	1	13167	0
comp11515_c0	0	0	0	0	1	0	comp11515_c0	-4.2317754207348	2.02561991748437	1	1	66181	0
comp11517_c0	2	6	2	0	1	0	comp11517_c0	0.127146991014535	-3.36211289135596	0.0405003678802389	1	1780	0
comp11518_c0	2	0	0	1	0	0	comp11518_c0	-1.05990388678677	-1.0043789752953	1	1	66181	0
comp11519210_c0	0	1	0	0	0	0	comp11519210_c0	-4.2317754207348	-1.43857331892677	0.999999999999998	1	45466	0
comp1151971_c0	1	0	2	0	2	1	comp1151971_c0	-0.0356732914091382	0.048540051458729	1	1	66181	0
comp11519818_c0	0	0	0	0	0	0	comp11519818_c0	-4.2317754207348	0.695507902826026	1	1	66181	0
comp1151_c0	6	1	9	12	17	10	comp1151_c0	3.0365506891324	1.31964854680817	0.0797833893448508	1	2918	0
comp1151_c1	0	0	0	1	0	0	comp1151_c1	-4.2317754207348	2.01743599771339	1	1	66181	0
comp11521_c0	0	1	1	0	0	3	comp11521_c0	-0.331531875421402	0.46254648445185	1	1	66181	0
comp11523_c0	0	0	0	0	0	0	comp11523_c0	-4.2317754207348	0.695507902826026	1	1	66181	0
comp115245_c0	0	0	0	0	0	0	comp115245_c0	-4.2317754207348	0.695507902826026	1	1	66181	0
comp11524920_c0	0	0	0	0	0	0	comp11524920_c0	-4.2317754207348	0.695507902826026	1	1	66181	0
comp1152509_c0	0	0	0	0	1	0	comp1152509_c0	-4.2317754207348	2.02561991748437	0.999999999999998	1	45155	0
comp11525351_c0	0	0	0	0	0	1	comp11525351_c0	-4.2317754207348	1.89430823823118	1	1	66181	0
comp11525_c0	0	0	0	0	1	0	comp11525_c0	-4.2317754207348	2.02561991748437	0.99999999999999	1	41389	0
comp11526_c0	0	0	0	0	0	0	comp11526_c0	-4.2317754207348	0.695507902826026	1	1	66181	0
comp11527_c0	1	0	0	1	0	0	comp11527_c0	-1.55990388678677	-0.00437897529530051	1	1	66181	0
comp1152874_c0	0	2	0	0	1	1	comp1152874_c0	-0.531759994515461	-0.172623688240901	1	1	66181	0
comp1152875_c0	4	0	1	0	0	0	comp1152875_c0	-4.2317754207348	-3.62262654029706	0.125839555975339	1	4323	0
comp11528770_c0	0	0	0	0	0	0	comp11528770_c0	-4.2317754207348	0.695507902826026	1	1	66181	0
comp11528_c0	1	0	0	1	0	0	comp11528_c0	-1.55990388678677	-0.00437897529530051	1	1	66181	0
comp1152960_c0	5	0	1	0	1	2	comp1152960_c0	0.475396144393322	-1.06108625671604	0.612370575359233	1	25315	0
comp11530186_c0	0	1	0	0	0	0	comp11530186_c0	-4.2317754207348	-1.43857331892677	1	1	66181	0
comp11531252_c0	0	0	2	0	0	0	comp11531252_c0	-4.2317754207348	-2.19346078478523	0.635077341551391	1	26993	0
comp11531_c0	1	0	0	0	0	0	comp11531_c0	-4.2317754207348	-1.32630707018266	1	1	50051.5	0
comp11532394_c0	1	0	1	0	0	0	comp11532394_c0	-4.2317754207348	-2.26141248199074	0.500289764459673	1	17399.5	0
comp11533332_c0	0	0	1	1	0	0	comp11533332_c0	-1.62632702948549	0.128467310102132	1	1	66181	0
comp11533_c0	3	0	3	0	0	1	comp11533_c0	-0.361433810263261	-2.64757464730674	0.204382850872853	1	6824	0
comp1153411_c0	5	1	3	1	0	0	comp1153411_c0	0.0102413415040666	-3.14466943187698	0.0565282642403597	1	2295	0
comp11534737_c0	1	1	0	0	0	0	comp11534737_c0	-4.2317754207348	-2.38353194744291	0.525292761707546	1	20842	0
comp1153585_c0	3	0	2	2	2	3	comp1153585_c0	0.954367686914464	0.483668070016147	0.817025855405794	1	35469	0
comp11535_c0	1	0	0	3	1	1	comp11535_c0	-0.4100055541609	2.29541768995644	0.282869418719935	1	9120	0
comp11536423_c0	0	0	0	0	0	0	comp11536423_c0	-4.2317754207348	0.695507902826026	1	1	66181	0
comp11536902_c0	0	0	0	1	0	0	comp11536902_c0	-4.2317754207348	2.01743599771339	1	1	66181	0
comp1153721_c0	0	2	2	1	4	7	comp1153721_c0	1.19619610078472	1.51800243686408	0.185985867059988	1	6107	0
comp1153731_c0	3	0	0	0	0	2	comp1153731_c0	-0.328986516167299	-0.712469235498667	1	1	49776.5	0
comp11538613_c0	0	0	0	0	0	0	comp11538613_c0	-4.2317754207348	0.695507902826026	1	1	66181	0
comp1153937_c0	0	0	4	1	0	1	comp1153937_c0	-0.156452392349193	-0.931783415625279	0.756835423109684	1	33045	0
comp11540785_c0	0	2	0	0	0	0	comp11540785_c0	-4.2317754207348	-2.43857331892677	0.586870967276434	1	22981	0
comp11542_c0	0	0	1	0	0	0	comp11542_c0	-4.2317754207348	-1.19346078478523	1	1	66181	0
comp11544184_c0	0	0	0	0	0	0	comp11544184_c0	-4.2317754207348	0.695507902826026	1	1	66181	0
comp11544_c0	0	0	1	0	0	0	comp11544_c0	-4.2317754207348	-1.19346078478523	1	1	66181	0
comp11545515_c0	0	0	1	0	0	0	comp11545515_c0	-4.2317754207348	-1.19346078478523	1	1	66181	0
comp1154560_c0	2	3	3	1	0	1	comp1154560_c0	0.408062573428883	-2.06081334718143	0.172141967436507	1	5485	0
comp11546072_c0	0	0	0	0	2	0	comp11546072_c0	-4.2317754207348	3.02561991748437	0.595025732523705	1	24039	0
comp1154633_c0	1	2	2	1	3	1	comp1154633_c0	0.750587811640707	-0.0191094947418711	1	1	66181	0
comp11546_c0	0	0	1	0	0	0	comp11546_c0	-4.2317754207348	-1.19346078478523	1	1	66181	0
comp11547320_c0	0	0	0	0	0	0	comp11547320_c0	-4.2317754207348	0.695507902826026	1	1	66181	0
comp1154839_c0	1	4	3	3	1	2	comp1154839_c0	1.21870814915768	-0.468639572069027	0.833836372302537	1	36111	0
comp1154_c0	0	1	1	1	0	0	comp1154_c0	-1.06244924604087	-0.999288256787095	1	1	66181	0
comp11550_c0	0	1	0	2	0	0	comp11550_c0	-1.00377076241472	0.883354775960588	1	1	66181	0
comp1155160_c0	1	2	0	0	0	0	comp1155160_c0	-4.2317754207348	-2.98707587661538	0.30492286604252	1	10927	0
comp1155166_c0	4	1	2	7	0	0	comp1155166_c0	1.23759277051149	0.0153375542233838	1	1	66181	0
comp11552690_c0	0	0	0	0	0	0	comp11552690_c0	-4.2317754207348	0.695507902826026	1	1	66181	0
comp11555_c0	0	1	2	0	0	0	comp11555_c0	-4.2317754207348	-2.8648380508327	0.301823377935988	1	10287	0
comp1155630_c0	2	5	2	5	1	4	comp1155630_c0	1.68054802351414	0.0642746585195835	1	1	66181	0
comp11557_c0	1	1	0	1	0	0	comp11557_c0	-1.03129144815665	-1.06160385255555	1	1	66181	0
comp11558_c0	0	0	1	0	0	0	comp11558_c0	-4.2317754207348	-1.19346078478523	1	1	66181	0
comp11559129_c0	0	0	0	0	0	0	comp11559129_c0	-4.2317754207348	0.695507902826026	1	1	66181	0
comp1155987_c0	0	0	0	2	0	1	comp1155987_c0	-4.2317754207348	3.56251221246496	0.304680118959724	1	10875	0
comp11559_c0	1	1	0	0	0	1	comp11559_c0	-1.09285532789775	-1.18473161203776	1	1	49052.5	0
comp11561_c0	0	0	0	0	0	0	comp11561_c0	-4.2317754207348	0.695507902826026	1	1	66181	0
comp11562602_c0	0	0	0	0	0	0	comp11562602_c0	-4.2317754207348	0.695507902826026	1	1	66181	0
comp11563_c0	0	3	1	3	1	1	comp11563_c0	0.61738481889608	0.240636943842485	1	1	66181	0
comp11566502_c0	1	0	0	0	0	0	comp11566502_c0	-4.2317754207348	-1.32630707018266	0.999999999999999	1	48089	0
comp11566777_c0	0	0	0	1	0	0	comp11566777_c0	-4.2317754207348	2.01743599771339	1	1	66181	0
comp11567_c0	1	0	0	1	0	0	comp11567_c0	-1.55990388678677	-0.00437897529530051	1	1	66181	0
comp11568503_c0	0	0	0	0	0	0	comp11568503_c0	-4.2317754207348	0.695507902826026	1	1	66181	0
comp1156955_c0	0	0	1	0	0	0	comp1156955_c0	-4.2317754207348	-1.19346078478523	1	1	66181	0
comp1156976_c0	0	0	1	0	0	0	comp1156976_c0	-4.2317754207348	-1.19346078478523	1	1	66181	0
comp1157026_c0	2	2	3	3	4	1	comp1157026_c0	1.32783478359161	0.198766896647557	1	1	66181	0
comp1157066_c0	0	1	2	2	0	1	comp1157066_c0	-0.0181002890859683	0.00216625880622818	1	1	66181	0
comp115706_c0	40	38	29	0	0	43	comp115706_c0	4.46592222819426	-1.44975721481759	0.135678981788943	1	4548	0
comp11570951_c0	0	0	0	0	0	0	comp11570951_c0	-4.2317754207348	0.695507902826026	1	1	66181	0
comp11570_c0	0	0	0	0	0	0	comp11570_c0	-4.2317754207348	0.695507902826026	1	1	66181	0
comp11571_c0	0	0	0	0	2	0	comp11571_c0	-4.2317754207348	3.02561991748437	0.59502504181758	1	24038	0
comp11572313_c0	0	1	0	0	1	0	comp11572313_c0	-1.49967880252923	-0.108461304268434	1	1	66181	0
comp11572_c0	3	1	0	0	1	1	comp11572_c0	-0.0734450438859909	-1.08925358949984	0.734065507643454	1	32036	0
comp11573745_c0	0	0	0	0	0	0	comp11573745_c0	-4.2317754207348	0.695507902826026	1	1	66181	0
comp1157384_c0	0	0	0	2	1	2	comp1157384_c0	-4.2317754207348	4.29306245876074	0.0846628797701277	1	3068	0
comp11576_c0	1	0	16	29	8	6	comp11576_c0	3.12710854972361	1.44408790133057	0.129355553521822	1	4406	0
comp1157881_c0	1	0	0	0	0	0	comp1157881_c0	-4.2317754207348	-1.32630707018266	1	1	66181	0
comp11581_c0	3	2	1	0	0	0	comp11581_c0	-4.2317754207348	-3.92892549266014	0.0541154229795265	1	2228	0
comp1158221_c0	0	1	1	1	1	0	comp1158221_c0	-0.560400364564406	0.00480950616584042	1	1	66181	0
comp11582_c0	1	1	2	0	2	0	comp11582_c0	-0.0731533244901155	-0.961512260346656	0.727618949383251	1	31618	0
comp11583892_c0	0	0	0	1	0	0	comp11583892_c0	-4.2317754207348	2.01743599771339	1	1	49052.5	0
comp11584391_c0	0	0	0	0	1	0	comp11584391_c0	-4.2317754207348	2.02561991748437	1	1	66181	0
comp11586_c0	0	0	0	0	0	0	comp11586_c0	-4.2317754207348	0.695507902826026	1	1	66181	0
comp11587401_c0	0	0	0	0	0	0	comp11587401_c0	-4.2317754207348	0.695507902826026	1	1	66181	0
comp11588_c0	1	0	0	1	0	1	comp11588_c0	-1.09002924965048	0.935370298977289	1	1	66181	0
comp1158_c0	0	0	1	1	0	1	comp1158_c0	-1.15645239234919	1.06821658437472	1	1	66181	0
comp11590043_c0	0	0	1	0	0	0	comp11590043_c0	-4.2317754207348	-1.19346078478523	1	1	66181	0
comp1159112_c0	0	1	4	4	6	1	comp1159112_c0	1.28745352777698	1.20723737846749	0.361759154214377	1	12474	0
comp1159161_c0	1	2	1	0	2	2	comp1159161_c0	0.425308635995356	-0.0867609492625338	1	1	66181	0
comp11591637_c0	0	0	1	0	0	0	comp11591637_c0	-4.2317754207348	-1.19346078478523	1	1	66181	0
comp11594353_c0	0	0	0	0	0	0	comp11594353_c0	-4.2317754207348	0.695507902826026	1	1	66181	0
comp11594829_c0	0	0	0	0	0	0	comp11594829_c0	-4.2317754207348	0.695507902826026	1	1	66181	0
comp11597_c0	0	2	0	0	0	0	comp11597_c0	-4.2317754207348	-2.43857331892677	0.586889924475058	1	22988	0
comp11600_c0	0	0	1	1	0	2	comp11600_c0	-0.874299149875899	1.63252306932131	0.669775107226767	1	28682	0
comp11601_c0	0	0	0	0	2	0	comp11601_c0	-4.2317754207348	3.02561991748437	0.595024351219488	1	24037	0
comp11602_c0	0	0	0	0	9	13	comp11602_c0	-4.2317754207348	6.40891036814588	0.000600787459405127	0.168359920535277	293	0
comp11603649_c0	0	0	0	0	0	0	comp11603649_c0	-4.2317754207348	0.695507902826026	1	1	66181	0
comp11603_c0	1	0	2.68	0	0	2	comp11603_c0	-0.229374657381112	-0.911692953071042	0.743203043022385	1	32507	0
comp11604985_c0	0	0	0	0	0	0	comp11604985_c0	-4.2317754207348	0.695507902826026	1	1	66181	0
comp1160700_c0	1	7	4	1	4	6	comp1160700_c0	1.94371176884653	-0.218216008916193	1	1	66181	0
comp1160_c0	0	0	1	0	0	0	comp1160_c0	-4.2317754207348	-1.19346078478523	1	1	66181	0
comp1160_c1	2	1	2	0	0	3	comp1160_c1	0.318137924987166	-0.836793116365286	0.774125213742071	1	33727	0
comp11610217_c0	0	0	0	1	0	0	comp11610217_c0	-4.2317754207348	2.01743599771339	0.999999999999998	1	45779.5	0
comp11611586_c0	0	0	1	0	0	0	comp11611586_c0	-4.2317754207348	-1.19346078478523	1	1	66181	0
comp1161428_c0	0	0	1	0	0	0	comp1161428_c0	-4.2317754207348	-1.19346078478523	1	1	66181	0
comp11614_c0	1	0	0	0	0	2	comp11614_c0	-1.12146776652788	0.872493265222489	1	1	49470	0
comp11615_c0	3	1	0	0	2	2	comp11615_c0	0.426554956114009	-0.0892535894998405	1	1	66181	0
comp11616751_c0	1	0	0	0	0	1	comp11616751_c0	-1.62146776652788	-0.127506734777511	1	1	66181	0
comp1161814_c0	0	0	0	0	0	0	comp1161814_c0	-4.2317754207348	0.695507902826026	1	1	66181	0
comp11618_c0	1	0	0	2	0	0	comp11618_c0	-1.05990388678677	0.995621024704699	1	1	66181	0
comp11619_c0	0	0	0	0	0	0	comp11619_c0	-4.2317754207348	0.695507902826026	1	1	66181	0
comp11621_c0	0	0	0	0	0	0	comp11621_c0	-4.2317754207348	0.695507902826026	1	1	66181	0
comp1162240_c0	0	0	0	0	0	0	comp1162240_c0	-4.2317754207348	0.695507902826026	1	1	66181	0
comp11624716_c0	0	0	0	0	0	1	comp11624716_c0	-4.2317754207348	1.89430823823118	0.999999999999999	1	47508.5	0
comp11625_c0	0	2	1	2	0	2	comp11625_c0	0.220001189435019	0.315309420806298	1	1	49776.5	0
comp11627686_c0	0	0	0	0	0	0	comp11627686_c0	-4.2317754207348	0.695507902826026	1	1	66181	0
comp1162930_c0	0	1	2	1	0	2	comp1162930_c0	-0.0386105168521633	-0.0388541967261619	1	1	66181	0
comp11629_c0	2	2	0	3	4	1	comp11629_c0	0.96336435501826	0.927707753794262	0.491316014878059	1	16806	0
comp11630_c0	0	0	1	0	0	4	comp11630_c0	-0.687890909226593	2.00533955061992	0.513180304494032	1	18965	0
comp1163147_c0	1	1	6	3	4	3	comp1163147_c0	1.5433521999472	0.367992796930257	0.862621814840508	1	37120	0
comp11633_c0	1	0	0	0	0	0	comp11633_c0	-4.2317754207348	-1.32630707018266	0.999999999999999	1	48463	0
comp11634_c0	1	4	1	0	0	0	comp11634_c0	-4.2317754207348	-3.96686548756497	0.0628817315900496	1	2476	0
comp11636382_c0	0	0	0	0	0	0	comp11636382_c0	-4.2317754207348	0.695507902826026	1	1	66181	0
comp1163717_c0	0	0	0	0	0	0	comp1163717_c0	-4.2317754207348	0.695507902826026	1	1	66181	0
comp11637292_c0	0	1	0	0	0	0	comp11637292_c0	-4.2317754207348	-1.43857331892677	0.999999999999996	1	43616.5	0
comp1163824_c0	2	2	2	0	3	0	comp1163824_c0	0.527454665996771	-0.992803239878116	0.586642716072838	1	22881	0
comp11638723_c0	0	1	1	0	0	0	comp11638723_c0	-4.2317754207348	-2.32121635167446	0.51647110919623	1	19617	0
comp11638_c0	0	1	1	1	0	0	comp11638_c0	-1.06244924604087	-0.999288256787095	1	1	66181	0
comp1163_c0	0	0	0	0	0	0	comp1163_c0	-4.2317754207348	0.695507902826026	1	1	66181	0
comp11641_c0	0	0	0	4	0	1	comp11641_c0	-4.2317754207348	4.31556488984971	0.127515683249051	1	4364	0
comp11642_c0	1	0	0	0	0	0	comp11642_c0	-4.2317754207348	-1.32630707018266	1	1	49470	0
comp11644_c0	0	1	2	4	0	1	comp11644_c0	0.358426049606411	0.755218936190987	0.782630276889524	1	34160	0
comp11647322_c0	0	0	0	0	1	0	comp11647322_c0	-4.2317754207348	2.02561991748437	0.999999999999993	1	42045.5	0
comp1164771_c0	1	0	1	0	1	0	comp1164771_c0	-1.08825922099724	-0.931300467332398	1	1	66181	0
comp1164790_c0	1	0	0	0	0	0	comp1164790_c0	-4.2317754207348	-1.32630707018266	1	1	66181	0
comp11647_c0	1	0	0	3	0	0	comp11647_c0	-0.767422636426194	1.58058352542586	0.707570415024888	1	30650	0
comp1165128_c0	8	2	1	0	0	3	comp1165128_c0	0.905557932622996	-2.01163313163695	0.170300081180315	1	5433	0
comp1165142_c0	2	1	0	4	2	1	comp1165142_c0	0.648161030268797	1.16502385699785	0.438266861116283	1	15094	0
comp1165155_c0	7	3	1	1	0	2	comp1165155_c0	0.931920683087651	-1.97991659660579	0.147034285890843	1	4767	0
comp11651_c0	0	0	0	1	1	0	comp11651_c0	-4.2317754207348	3.02153376066632	0.51408269511615	1	19174	0
comp11652_c0	0	0	0	0	0	0	comp11652_c0	-4.2317754207348	0.695507902826026	1	1	66181	0
comp11654240_c0	0	0	1	0	0	0	comp11654240_c0	-4.2317754207348	-1.19346078478523	1	1	66181	0
comp11654_c0	0	1	1	1	1	0	comp11654_c0	-0.560400364564406	0.00480950616584042	1	1	66181	0
comp11655032_c0	0	0	1	0	0	0	comp11655032_c0	-4.2317754207348	-1.19346078478523	1	1	66181	0
comp11657669_c0	0	0	0	0	0	0	comp11657669_c0	-4.2317754207348	0.695507902826026	1	1	66181	0
comp11657_c0	2	2	0	2	1	3	comp11657_c0	0.73177718601863	0.464533415795002	0.795331566858598	1	34620	0
comp11658048_c0	0	0	0	0	0	0	comp11658048_c0	-4.2317754207348	0.695507902826026	1	1	66181	0
comp11658551_c0	0	0	1	0	0	0	comp11658551_c0	-4.2317754207348	-1.19346078478523	1	1	66181	0
comp11658_c1	0	0	0	0	0	0	comp11658_c1	-4.2317754207348	0.695507902826026	1	1	66181	0
comp1165911_c0	5	2	3	4	3	2	comp1165911_c0	1.66678068335658	-0.165266643927743	1	1	66181	0
comp1165940_c0	0	1	1	0	0	0	comp1165940_c0	-4.2317754207348	-2.32121635167446	0.516467639026128	1	19615	0
comp11660_c0	0	1	0	1	1	3	comp11660_c0	-0.378248556685022	2.13439918741998	0.279885071274488	1	9038	0
comp1166215_c0	0	0	0	0	0	0	comp1166215_c0	-4.2317754207348	0.695507902826026	1	1	66181	0
comp1166262_c0	7	6	5	5	2	3	comp1166262_c0	2.17076883906076	-0.890200067942387	0.352382926191844	1	12225	0
comp11664726_c0	0	0	1	0	0	0	comp11664726_c0	-4.2317754207348	-1.19346078478523	1	1	66181	0
comp1166490_c0	0	0	0	1	0	0	comp1166490_c0	-4.2317754207348	2.01743599771339	0.999999999999999	1	47257.5	0
comp11664_c0	0	0	0	0	0	0	comp11664_c0	-4.2317754207348	0.695507902826026	1	1	66181	0
comp11665643_c0	0	0	1	0	0	0	comp11665643_c0	-4.2317754207348	-1.19346078478523	1	1	66181	0
comp11665_c0	2	3	1	4	4.99	2	comp11665_c0	1.47108175252286	0.814166034150398	0.459689155188233	1	16063	0
comp11666780_c0	0	0	0	0	0	0	comp11666780_c0	-4.2317754207348	0.695507902826026	1	1	66181	0
comp11666_c0	6	2	2	5	1	0	comp11666_c0	1.39320795216596	-0.7379432225091	0.590641565563257	1	23257	0
comp11667634_c0	1	0	0	0	0	1	comp11667634_c0	-1.62146776652788	-0.127506734777511	1	1	66181	0
comp11669217_c0	0	0	0	0	0	0	comp11669217_c0	-4.2317754207348	0.695507902826026	1	1	66181	0
comp11669509_c0	1	0	0	0	0	0	comp11669509_c0	-4.2317754207348	-1.32630707018266	0.999999999999999	1	47758.5	0
comp11669_c0	0	0	0	0	2	1	comp11669_c0	-4.2317754207348	3.56812610646804	0.30447239538084	1	10843	0
comp1167087_c0	1	2	1	0	2	3	comp1167087_c0	0.579681607961377	0.221984994669508	1	1	66181	0
comp11671_c0	1	0	1	0	0	0	comp11671_c0	-4.2317754207348	-2.26141248199074	0.500289764459673	1	17399.5	0
comp11672079_c0	2	0	0	0	0	0	comp11672079_c0	-4.2317754207348	-2.32630707018266	0.590392068110419	1	23227	0
comp1167401_c0	1	1	4	1	0	1	comp1167401_c0	0.169118236960599	-1.58292467424486	0.371213933032409	1	12764	0
comp11675276_c0	0	1	0	1	0	0	comp11675276_c0	-1.50377076241472	-0.116645224039412	1	1	66181	0
comp11675_c0	2	1	2	0	1	0	comp11675_c0	-0.408687485746817	-2.29044393783325	0.269098246188742	1	8688	0
comp11677_c0	0	1	1	0	0	0	comp11677_c0	-4.2317754207348	-2.32121635167446	0.516464170199939	1	19613	0
comp11681000_c0	0	0	0	0	0	0	comp11681000_c0	-4.2317754207348	0.695507902826026	1	1	66181	0
comp1168399_c0	3	5	3	5	3	5	comp1168399_c0	2.00711718496668	0.17412323706419	0.883607075970651	1	37798	0
comp1168446_c0	0	0	0	1	0	0	comp1168446_c0	-4.2317754207348	2.01743599771339	1	1	66181	0
comp11685_c0	3	0	6	3	0	0	comp11685_c0	0.773944154934694	-1.50215005729592	0.295259848192341	1	9377	0
comp11688670_c0	0	1	0	0	0	0	comp11688670_c0	-4.2317754207348	-1.43857331892677	1	1	66181	0
comp11688_c0	0	0	1	0	0	0	comp11688_c0	-4.2317754207348	-1.19346078478523	1	1	66181	0
comp11689_c0	0	0	1	0	0	0	comp11689_c0	-4.2317754207348	-1.19346078478523	1	1	66181	0
comp11691834_c0	0	1	0	0	0	0	comp11691834_c0	-4.2317754207348	-1.43857331892677	0.999999999999998	1	45466	0
comp11692555_c0	0	0	0	0	0	0	comp11692555_c0	-4.2317754207348	0.695507902826026	1	1	66181	0
comp11692_c0	0	0	0	0	0	0	comp11692_c0	-4.2317754207348	0.695507902826026	1	1	66181	0
comp11694_c0	1	2	1	5	4	0	comp11694_c0	1.04008188396979	1.14278554668634	0.394453579195387	1	13698	0
comp11695_c0	4	4	7	11	7	10	comp11695_c0	2.76270086007715	0.883789466075908	0.234730870372697	1	7525	0
comp1169681_c0	0	0	1	1	0	0	comp1169681_c0	-1.62632702948549	0.128467310102132	1	1	66181	0
comp11696_c0	2	2	0	2	0	0	comp11696_c0	-0.0312914481566464	-1.06160385255555	0.739710111204132	1	32375	0
comp11698187_c0	0	2	0	0	0	0	comp11698187_c0	-4.2317754207348	-2.43857331892677	0.586908877127654	1	22993	0
comp11698_c0	0	0	1	0	1	0	comp11698_c0	-1.6222350696	0.13665122987311	1	1	66181	0
comp11701_c0	0	0	0	0	2	2	comp11701_c0	-4.2317754207348	3.9614575335119	0.178898582140332	1	5869	0
comp1170209_c0	8	3	7	3	0	1	comp1170209_c0	1.49504767690527	-2.17390381706517	0.0397426562559888	1	1757	0
comp11702930_c0	1	0	0	0	0	0	comp11702930_c0	-4.2317754207348	-1.32630707018266	1	1	66181	0
comp11702_c0	1	0	2	3	4	0	comp11702_c0	0.595000219585246	1.3098870734475	0.455297841815295	1	15767	0
comp11704259_c0	0	0	1	0	0	0	comp11704259_c0	-4.2317754207348	-1.19346078478523	1	1	66181	0
comp11705975_c0	1	0	0	0	0	0	comp11705975_c0	-4.2317754207348	-1.32630707018266	0.999999999999999	1	48463	0
comp11705_c0	0	0	0	2	0	0	comp11705_c0	-4.2317754207348	3.01743599771339	0.613321719648255	1	25483	0
comp11708_c0	1	0	0	0	0	0	comp11708_c0	-4.2317754207348	-1.32630707018266	1	1	66181	0
comp11709_c0	5	3	6	6	4	4	comp11709_c0	2.21675202346571	-0.00642346030282726	1	1	66181	0
comp117124_c0	2	2	2	3	0	0	comp117124_c0	0.523362706111281	-1.00098715964909	0.586604472430313	1	22865	0
comp11713_c0	0	0	0	0	0	0	comp11713_c0	-4.2317754207348	0.695507902826026	1	1	66181	0
comp1171458_c0	10	4	11	10	4	1	comp1171458_c0	2.69379973889035	-0.709386276855692	0.391967410744728	1	13654	0
comp11714812_c0	0	0	0	1	0	0	comp11714812_c0	-4.2317754207348	2.01743599771339	1	1	66181	0
comp11717_c0	0	0	0	0	1	0	comp11717_c0	-4.2317754207348	2.02561991748437	1	1	49052.5	0
comp11719_c0	2	2	2	0	2	0	comp11719_c0	0.234973415636193	-1.57776574059927	0.36460400430234	1	12539	0
comp11720_c0	1	0	1	1	0	0	comp11720_c0	-1.09235118088273	-0.939484387103377	1	1	66181	0
comp1172104_c0	3	1	2	1	0	1	comp1172104_c0	0.190937513308087	-1.62656322693984	0.359327899001348	1	12394	0
comp11721129_c0	0	0	1	0	0	0	comp11721129_c0	-4.2317754207348	-1.19346078478523	1	1	66181	0
comp1172168_c0	2	0	0	0	0	1	comp1172168_c0	-1.12146776652788	-1.12750673477751	1	1	66181	0
comp11722_c0	1	0	4	0	0	0	comp11722_c0	-4.2317754207348	-3.54295480034309	0.124158564678152	1	4215	0
comp11723_c0	1	0	1	1	0	1	comp11723_c0	-0.622476543746439	0.00026488716921258	1	1	66181	0
comp11724_c0	0	0	0	0	0	0	comp11724_c0	-4.2317754207348	0.695507902826026	1	1	66181	0
comp11728011_c0	0	0	0	2	0	0	comp11728011_c0	-4.2317754207348	3.01743599771339	0.613310254463148	1	25482	0
comp1172807_c0	0	0	0	0	1	3	comp1172807_c0	-4.2317754207348	3.92827352810511	0.193876799466371	1	6516	0
comp11728_c0	0	0	0	0	0	0	comp11728_c0	-4.2317754207348	0.695507902826026	1	1	66181	0
comp11729_c0	0	0	0	0	0	0	comp11729_c0	-4.2317754207348	0.695507902826026	1	1	66181	0
comp11730926_c0	0	0	0	0	0	0	comp11730926_c0	-4.2317754207348	0.695507902826026	1	1	66181	0
comp11731498_c0	0	0	0	1	0	0	comp11731498_c0	-4.2317754207348	2.01743599771339	1	1	66181	0
comp1173285_c0	0	0	0	0	0	0	comp1173285_c0	-4.2317754207348	0.695507902826026	1	1	66181	0
comp11733136_c0	0	0	0	0	1	0	comp11733136_c0	-4.2317754207348	2.02561991748437	0.999999999999995	1	43066	0
comp1173322_c0	0	0	1	0	1	0	comp1173322_c0	-1.6222350696	0.13665122987311	1	1	66181	0
comp11734_c0	2	0	0	0	0	0	comp11734_c0	-4.2317754207348	-2.32630707018266	0.590390924282002	1	23225	0
comp11735_c0	0	0	0	0	0	1	comp11735_c0	-4.2317754207348	1.89430823823118	0.999999999999999	1	46765.5	0
comp11736296_c0	0	0	0	0	0	0	comp11736296_c0	-4.2317754207348	0.695507902826026	1	1	66181	0
comp11737_c0	0	0	1	1	0	0	comp11737_c0	-1.62632702948549	0.128467310102132	1	1	66181	0
comp11738_c0	9	10	3	9	23	19	comp11738_c0	3.5032676842359	1.13244948370931	0.102801767508609	1	3592	0
comp11740958_c0	0	0	0	1	0	0	comp11740958_c0	-4.2317754207348	2.01743599771339	1	1	66181	0
comp1174133_c0	0	0	0	0	0	1	comp1174133_c0	-4.2317754207348	1.89430823823118	0.999999999999999	1	46765.5	0
comp11741_c0	0	0	0	0	1	0	comp11741_c0	-4.2317754207348	2.02561991748437	0.999999999999993	1	41934	0
comp1174250_c0	1	0	0	0	0	0	comp1174250_c0	-4.2317754207348	-1.32630707018266	1	1	49470	0
comp11743112_c0	0	0	0	0	0	1	comp11743112_c0	-4.2317754207348	1.89430823823118	1	1	66181	0
comp1174412_c0	0	0	0	0	0	0	comp1174412_c0	-4.2317754207348	0.695507902826026	1	1	66181	0
comp11745361_c0	1	0	0	0	1	0	comp11745361_c0	-1.55581192690128	0.00380494447567803	1	1	66181	0
comp1174537_c0	1	2	3	2	4	2	comp1174537_c0	1.20738794451799	0.409782034233128	0.831685378313172	1	36028	0
comp11748687_c0	0	0	1	1	0	0	comp11748687_c0	-1.62632702948549	0.128467310102132	1	1	66181	0
comp1175076_c0	7	2	7	10	14	8	comp1175076_c0	2.90625980157535	1.01099384750081	0.179837416319046	1	5902	0
comp11751031_c0	0	0	0	0	0	0	comp11751031_c0	-4.2317754207348	0.695507902826026	1	1	66181	0
comp11751460_c0	1	0	1	0	0	0	comp11751460_c0	-4.2317754207348	-2.26141248199074	0.500289764459673	1	17399.5	0
comp1175184_c0	0	0	0	0	0	1	comp1175184_c0	-4.2317754207348	1.89430823823118	1	1	66181	0
comp11752777_c0	0	0	0	0	0	0	comp11752777_c0	-4.2317754207348	0.695507902826026	1	1	66181	0
comp11753_c0	0	0	0	0	0	0	comp11753_c0	-4.2317754207348	0.695507902826026	1	1	66181	0
comp11755051_c0	0	1	0	0	0	0	comp11755051_c0	-4.2317754207348	-1.43857331892677	1	1	66181	0
comp1175785_c0	0	0	0	1	2	1	comp1175785_c0	-4.2317754207348	3.99180833378236	0.153404505201465	1	5062	0
comp11761_c0	1	0	0	0	0	0	comp11761_c0	-4.2317754207348	-1.32630707018266	1	1	49470	0
comp11763519_c0	0	0	0	0	0	0	comp11763519_c0	-4.2317754207348	0.695507902826026	1	1	66181	0
comp1176368_c0	8	1	13	10	4	0	comp1176368_c0	2.53894749027844	-0.582685877646413	0.573334140323377	1	22234	0
comp11764_c0	4	12	8	2	3	9	comp11764_c0	2.60620434155067	-0.87405079776728	0.322397956978599	1	11607	0
comp11767_c0	0	0	0	0	0	0	comp11767_c0	-4.2317754207348	0.695507902826026	1	1	66181	0
comp1177165_c0	3	1	6	14	6	0	comp1177165_c0	2.23027519004895	1.06403916920397	0.334060344922991	1	11870	0
comp11771_c0	5	0	1	0	0	1	comp11771_c0	-0.339640930582645	-2.69116040666798	0.233290705605573	1	7479	0
comp11773_c0	0	0	0	0	3	0	comp11773_c0	-4.2317754207348	3.61058241820552	0.374884882999858	1	13113	0
comp1177541_c0	3	2	9	3	2	1	comp1177541_c0	1.59453055243475	-1.17739170692455	0.255448179423108	1	8044	0
comp11778028_c0	0	0	0	0	1	0	comp11778028_c0	-4.2317754207348	2.02561991748437	0.999999999999997	1	44060	0
comp11778720_c0	0	0	0	0	2	0	comp11778720_c0	-4.2317754207348	3.02561991748437	0.59502366072941	1	24036	0
comp1177952_c0	7	7	1	1	7	3	comp1177952_c0	2.13229917650536	-0.524361197779239	0.622954203877343	1	26069	0
comp11779615_c0	0	0	0	0	0	0	comp11779615_c0	-4.2317754207348	0.695507902826026	1	1	66181	0
comp11780566_c0	0	0	2	0	0	0	comp11780566_c0	-4.2317754207348	-2.19346078478523	0.635053582312921	1	26991	0
comp117832_c0	25	11	21	14	14	18	comp117832_c0	4.08392635343304	-0.333633303118622	0.590719993036051	1	23264	0
comp1178524_c0	1	0	1	0	0	2	comp1178524_c0	-0.653915060623839	-0.0626121465855879	1	1	66181	0
comp11785_c0	5	2	2	5	2	1	comp11785_c0	1.51754998819401	-0.184800579875313	0.999999999999995	1	42853.5	0
comp1178605_c0	1	0	1	1	0	1	comp1178605_c0	-0.622476543746439	0.00026488716921258	1	1	66181	0
comp11786_c0	2	3	1	1	2	0	comp11786_c0	0.546164481640813	-1.0356685076137	0.578795379458513	1	22460	0
comp11787_c0	1	1	0	0	1	2	comp11787_c0	-0.277818252921784	0.445342537914172	0.999999999999997	1	44174	0
comp11788513_c0	0	0	0	0	0	0	comp11788513_c0	-4.2317754207348	0.695507902826026	1	1	66181	0
comp1179010_c0	1	0	0	0	0	0	comp1179010_c0	-4.2317754207348	-1.32630707018266	1	1	66181	0
comp11790_c0	0	0	2	0	0	0	comp11790_c0	-4.2317754207348	-2.19346078478523	0.635029826664703	1	26990	0
comp117945_c0	33	73.99	27	3	162	93	comp117945_c0	5.97895005092929	0.864604205962571	0.287344104600073	1	9229	0
comp1179563_c0	0	2	0	0	1	0	comp1179563_c0	-0.999678802529227	-1.10846130426843	0.999999999999997	1	44413	0
comp11796_c0	0	0	0	0	0	0	comp11796_c0	-4.2317754207348	0.695507902826026	1	1	66181	0
comp11796_c1	0	0	0	0	1	0	comp11796_c1	-4.2317754207348	2.02561991748437	0.999999999999998	1	45296.5	0
comp1179770_c0	2	0	0	1	0	0	comp1179770_c0	-1.05990388678677	-1.0043789752953	1	1	66181	0
comp11803_c0	0	0	1	0	0	3	comp11803_c0	-0.895409658866015	1.59030205134108	0.71544136130013	1	31065	0
comp11805506_c0	1	0	0	0	0	0	comp11805506_c0	-4.2317754207348	-1.32630707018266	1	1	66181	0
comp11806100_c0	0	0	0	0	0	0	comp11806100_c0	-4.2317754207348	0.695507902826026	1	1	66181	0
comp11806782_c0	0	0	0	0	0	1	comp11806782_c0	-4.2317754207348	1.89430823823118	0.999999999999999	1	48463	0
comp11808_c0	0	1	0	0	2	2	comp11808_c0	-0.531759994515461	1.8273763117591	0.446010389727788	1	15481	0
comp11809194_c0	0	0	0	0	0	0	comp11809194_c0	-4.2317754207348	0.695507902826026	1	1	66181	0
comp11810_c0	2	0	0	1	0	2	comp11810_c0	-0.307876007177183	0.499676783923877	1	1	66181	0
comp11812427_c0	0	0	0	0	0	0	comp11812427_c0	-4.2317754207348	0.695507902826026	1	1	66181	0
comp11816_c0	0	0	0	0	0	0	comp11816_c0	-4.2317754207348	0.695507902826026	1	1	66181	0
comp11816_c1	0	0	1	0	0	0	comp11816_c1	-4.2317754207348	-1.19346078478523	1	1	66181	0
comp1181705_c0	0	0	0	0	0	0	comp1181705_c0	-4.2317754207348	0.695507902826026	1	1	66181	0
comp118187_c0	51	67	50	51	66	61	comp118187_c0	5.85955513429399	0.0323792918980654	0.961432835837404	1	40147	0
comp11821022_c0	0	0	0	0	0	0	comp11821022_c0	-4.2317754207348	0.695507902826026	1	1	66181	0
comp1182163_c0	0	0	0	0	0	0	comp1182163_c0	-4.2317754207348	0.695507902826026	1	1	66181	0
comp11822_c0	0	1	0	0	0	0	comp11822_c0	-4.2317754207348	-1.43857331892677	1	1	66181	0
comp11823538_c0	0	0	0	0	0	0	comp11823538_c0	-4.2317754207348	0.695507902826026	1	1	66181	0
comp11824317_c0	1	0	0	0	0	0	comp11824317_c0	-4.2317754207348	-1.32630707018266	0.999999999999999	1	48089	0
comp11824_c0	0	0	2	0	0	2	comp11824_c0	-0.687890909226593	0.00533955061992075	1	1	66181	0
comp11826_c0	0	0	0	0	0	1	comp11826_c0	-4.2317754207348	1.89430823823118	0.999999999999999	1	47758.5	0
comp11830667_c0	0	0	0	0	0	1	comp11830667_c0	-4.2317754207348	1.89430823823118	0.999999999999999	1	46765.5	0
comp1183363_c0	0	0	1	1	0	1	comp1183363_c0	-1.15645239234919	1.06821658437472	0.999999999999995	1	42597	0
comp11836_c0	0	0	0	1	2	1	comp11836_c0	-4.2317754207348	3.99180833378236	0.153393299255395	1	5061	0
comp11838704_c0	0	0	0	0	0	0	comp11838704_c0	-4.2317754207348	0.695507902826026	1	1	66181	0
comp11838_c0	0	0	0	3	0	0	comp11838_c0	-4.2317754207348	3.60239849843454	0.376929813162227	1	13286	0
comp11839007_c0	0	0	1	0	0	0	comp11839007_c0	-4.2317754207348	-1.19346078478523	1	1	66181	0
comp11839_c0	2	0	0	4	0	0	comp11839_c0	-0.0599038867867719	0.9956210247047	0.7691872033794	1	33588	0
comp1183_c0	0	0	0	0	0	0	comp1183_c0	-4.2317754207348	0.695507902826026	1	1	66181	0
comp11843542_c0	0	0	1	0	0	0	comp11843542_c0	-4.2317754207348	-1.19346078478523	1	1	66181	0
comp11843772_c0	0	0	0	0	0	0	comp11843772_c0	-4.2317754207348	0.695507902826026	1	1	66181	0
comp11844_c0	0	0	0	0	0	0	comp11844_c0	-4.2317754207348	0.695507902826026	1	1	66181	0
comp11846_c0	1	0	0	0	0	0	comp11846_c0	-4.2317754207348	-1.32630707018266	1	1	66181	0
comp11847939_c0	2	0	0	0	0	0	comp11847939_c0	-4.2317754207348	-2.32630707018266	0.590369868969772	1	23222	0
comp11847_c0	0	0	0	1	0	0	comp11847_c0	-4.2317754207348	2.01743599771339	1	1	66181	0
comp1185098_c0	10	8	5	12	4	3	comp1185098_c0	2.82381768022666	-0.309980560844297	0.714072891613316	1	30922	0
comp11851_c0	0	0	0	0	1	2	comp11851_c0	-4.2317754207348	3.52438238818311	0.303953896438054	1	10726	0
comp118526_c0	36.11	34	38	13	62	109	comp118526_c0	5.54171759629788	0.701979143327529	0.268900447003313	1	8685	0
comp11854129_c0	0	0	0	0	1	0	comp11854129_c0	-4.2317754207348	2.02561991748437	0.999999999999993	1	42009.5	0
comp11855795_c0	1	0	0	0	0	0	comp11855795_c0	-4.2317754207348	-1.32630707018266	1	1	66181	0
comp11857296_c0	1	0	0	0	0	0	comp11857296_c0	-4.2317754207348	-1.32630707018266	1	1	66181	0
comp118591_c0	8	20	3	3	14	9	comp118591_c0	3.27981431388525	-0.35673940823072	0.693712423678296	1	30065	0
comp11859461_c0	0	0	0	0	0	0	comp11859461_c0	-4.2317754207348	0.695507902826026	1	1	66181	0
comp11860_c0	7	0	1	2	4	4	comp11860_c0	1.57078030976995	0.288893503173387	0.871332699431734	1	37410	0
comp11861_c0	2	0	0	1	0	0	comp11861_c0	-1.05990388678677	-1.0043789752953	0.999999999999995	1	42655.5	0
comp11862423_c0	0	0	0	1	0	0	comp11862423_c0	-4.2317754207348	2.01743599771339	1	1	66181	0
comp118642_c0	32	24	26	32	24	23	comp118642_c0	4.75160896314473	-0.0842914122985858	0.894805965891186	1	38197	0
comp11868_c0	0	0	0	0	0	0	comp11868_c0	-4.2317754207348	0.695507902826026	1	1	66181	0
comp1186907_c0	4	1	4	0	1	1	comp1186907_c0	0.475018893008794	-2.18618146328941	0.128507070525543	1	4393	0
comp11869_c0	0	0	0	0	0	0	comp11869_c0	-4.2317754207348	0.695507902826026	1	1	66181	0
comp11869_c1	0	0	0	0	0	0	comp11869_c1	-4.2317754207348	0.695507902826026	1	1	66181	0
comp11870_c0	2	1	0	5	0	9	comp11870_c0	1.1164864679901	2.10167473244046	0.0809434602922654	1	2942	0
comp11871358_c0	0	0	1	0	0	0	comp11871358_c0	-4.2317754207348	-1.19346078478523	1	1	66181	0
comp11872507_c0	0	0	1	0	0	1	comp11872507_c0	-1.68789090922659	0.00533955061992075	1	1	66181	0
comp11872783_c0	1	0	0	0	0	0	comp11872783_c0	-4.2317754207348	-1.32630707018266	1	1	66181	0
comp11873375_c0	0	1	0	0	0	0	comp11873375_c0	-4.2317754207348	-1.43857331892677	1	1	49470	0
comp11873_c0	0	1	5	0	4	2	comp11873_c0	0.963426423525453	0.0503406215895471	1	1	66181	0
comp11875015_c0	0	1	0	0	0	0	comp11875015_c0	-4.2317754207348	-1.43857331892677	1	1	66181	0
comp11876_c0	0	0	0	2	2	0	comp11876_c0	-4.2317754207348	4.02153376066632	0.176207035222372	1	5692	0
comp11880959_c0	0	1	0	0	1	0	comp11880959_c0	-1.49967880252923	-0.108461304268434	1	1	66181	0
comp11880_c0	1	0	0	3	1	2	comp11880_c0	-0.286663018007978	2.54210276226229	0.182034747968581	1	6006	0
comp11881_c0	1	1	1	0	3	2	comp11881_c0	0.370387667673946	0.693062763476234	0.768298754505434	1	33539	0
comp1188241_c0	2	0	0	1	1	1	comp1188241_c0	-0.28596094059283	0.543506917092583	1	1	66181	0
comp1188503_c0	0	0	0	1	0	0	comp1188503_c0	-4.2317754207348	2.01743599771339	1	1	66181	0
comp11885_c0	0	1	0	1	2	0	comp11885_c0	-0.708558961280524	1.47377837822897	0.669704942155892	1	28634	0
comp1188871_c0	3	5	4	7	2	6	comp1188871_c0	2.16575300983211	0.264354953921859	0.790228154588266	1	34410	0
comp1188_c0	1	0	0	1	1	2	comp1188_c0	-0.588960393552172	1.9375080111739	0.420345283433605	1	14440	0
comp1188_c1	2	0	1	2	1	2	comp1188_c1	0.348922035741295	0.729222101743264	0.764088543915374	1	33325	0
comp1189108_c0	1	1	0	1	0	0	comp1189108_c0	-1.03129144815665	-1.06160385255555	0.999999999999998	1	45963	0
comp11893573_c0	0	0	0	0	0	1	comp11893573_c0	-4.2317754207348	1.89430823823118	0.999999999999999	1	47508.5	0
comp11894774_c0	0	0	0	0	0	0	comp11894774_c0	-4.2317754207348	0.695507902826026	1	1	66181	0
comp11898_c0	10	2	6	22	3	1	comp11898_c0	2.85866283840562	0.55217356192612	0.597831222852494	1	24441	0
comp1189_c0	0	0	0	0	0	0	comp1189_c0	-4.2317754207348	0.695507902826026	1	1	66181	0
comp11900665_c0	0	0	0	1	0	0	comp11900665_c0	-4.2317754207348	2.01743599771339	1	1	66181	0
comp11901_c0	0	0	1	0	0	0	comp11901_c0	-4.2317754207348	-1.19346078478523	1	1	66181	0
comp11904_c0	0	1	0	0	0	0	comp11904_c0	-4.2317754207348	-1.43857331892677	0.999999999999998	1	45627	0
comp11906_c0	1	0	1	0	3	2	comp11906_c0	0.0471550310405088	1.33952803674311	0.531673054385855	1	21109	0
comp1190705_c0	0	1	0	0	0	0	comp1190705_c0	-4.2317754207348	-1.43857331892677	1	1	66181	0
comp1190914_c0	0	1	0	0	0	0	comp1190914_c0	-4.2317754207348	-1.43857331892677	1	1	66181	0
comp11911779_c0	0	0	0	1	0	0	comp11911779_c0	-4.2317754207348	2.01743599771339	1	1	66181	0
comp11913_c0	3	0	1	7	1	1	comp11913_c0	1.00289074188467	1.18537516776113	0.418763043834527	1	14372	0
comp11916214_c0	0	0	0	1	1	0	comp11916214_c0	-4.2317754207348	3.02153376066632	0.514082262680251	1	19173	0
comp1191713_c0	0	1	1	1	1	0	comp1191713_c0	-0.560400364564406	0.00480950616584042	1	1	66181	0
comp11917184_c0	0	0	0	0	1	0	comp11917184_c0	-4.2317754207348	2.02561991748437	1	1	66181	0
comp1191919_c0	2	0	0	1	1	0	comp1191919_c0	-0.557855005310304	-0.000281212342364556	1	1	66181	0
comp11919_c0	0	0	0	0	0	0	comp11919_c0	-4.2317754207348	0.695507902826026	1	1	66181	0
comp11919_c1	0	0	1	0	0	0	comp11919_c1	-4.2317754207348	-1.19346078478523	1	1	66181	0
comp11920283_c0	0	0	0	0	0	1	comp11920283_c0	-4.2317754207348	1.89430823823118	1	1	66181	0
comp1192042_c0	1	0	0	0	1	3	comp1192042_c0	-0.604485121590912	1.90645855509642	0.457027895926445	1	15881	0
comp11922136_c0	1	0	1	0	0	0	comp11922136_c0	-4.2317754207348	-2.26141248199074	0.500289764459673	1	17399.5	0
comp11922_c0	0	0	0	1	0	0	comp11922_c0	-4.2317754207348	2.01743599771339	0.999999999999997	1	44174	0
comp11923026_c0	0	0	0	0	0	0	comp11923026_c0	-4.2317754207348	0.695507902826026	1	1	66181	0
comp11923095_c0	0	0	0	0	0	0	comp11923095_c0	-4.2317754207348	0.695507902826026	1	1	66181	0
comp11925343_c0	0	0	0	0	0	0	comp11925343_c0	-4.2317754207348	0.695507902826026	1	1	66181	0
comp11928_c0	0	3	1	1	0	2	comp11928_c0	0.219514365879796	-0.555103962190081	1	1	66181	0
comp1192_c0	9	2	2	2	1	3	comp1192_c0	1.55260237518316	-1.17711696253406	0.323448190979899	1	11635	0
comp11931_c0	2	2	0	0	0	0	comp11931_c0	-4.2317754207348	-3.38353194744291	0.174507779985378	1	5618	0
comp11932128_c0	0	0	0	0	2	0	comp11932128_c0	-4.2317754207348	3.02561991748437	0.595022970347316	1	24034	0
comp11932_c0	0	0	1	6	0	0	comp11932_c0	-0.33384577912491	2.71342981082329	0.274727500430274	1	8891	0
comp11934_c0	0	0	1	0	0	0	comp11934_c0	-4.2317754207348	-1.19346078478523	1	1	66181	0
comp11936_c0	2	1	0	0	0	1	comp11936_c0	-0.809786016073379	-1.75087023568651	0.669631200951049	1	28555	0
comp1193722_c0	1	3	1	2	1	3	comp1193722_c0	0.886123665304323	0.155840457223617	0.999999999999993	1	42009.5	0
comp11937698_c0	0	0	0	0	0	0	comp11937698_c0	-4.2317754207348	0.695507902826026	1	1	66181	0
comp11939_c0	0	0	0	0	2	1	comp11939_c0	-4.2317754207348	3.56812610646804	0.304476443848675	1	10846	0
comp1193_c0	3	3	0	0	8	4	comp1193_c0	1.53653485658126	0.904123755477941	0.427651284925645	1	14842	0
comp1193_c1	0	0	0	0	2	2	comp1193_c1	-4.2317754207348	3.9614575335119	0.178876464258664	1	5866	0
comp1194323_c0	0	0	0	0	0	0	comp1194323_c0	-4.2317754207348	0.695507902826026	1	1	66181	0
comp1194556_c0	0	0	0	2	0	0	comp1194556_c0	-4.2317754207348	3.01743599771339	0.613298791065283	1	25479	0
comp11948_c0	0	0	0	0	1	0	comp11948_c0	-4.2317754207348	2.02561991748437	0.999999999999993	1	41897	0
comp1195316_c0	0	0	0	0	4	2	comp1195316_c0	-4.2317754207348	4.56812610646804	0.0714245702003935	1	2722	0
comp11953_c0	2	0	1	2	1	2	comp11953_c0	0.348922035741295	0.729222101743264	0.764110890125904	1	33327	0
comp11957_c0	0	0	0	0	2	1	comp11957_c0	-4.2317754207348	3.56812610646804	0.304480491285457	1	10848	0
comp11959_c0	0	0	1	0	0	0	comp11959_c0	-4.2317754207348	-1.19346078478523	1	1	66181	0
comp1195_c0	5	18	9	4	5	3	comp1195_c0	2.7342504676269	-1.47541072473499	0.0655197056321806	1	2541	0
comp1196120_c0	1	0	0	1	0	0	comp1196120_c0	-1.55990388678677	-0.00437897529530051	1	1	66181	0
comp11961513_c0	0	0	2	0	0	0	comp11961513_c0	-4.2317754207348	-2.19346078478523	0.635006074606291	1	26989	0
comp11961_c0	0	0	0	0	0	0	comp11961_c0	-4.2317754207348	0.695507902826026	1	1	66181	0
comp11962_c0	0	2	3	0	0	0	comp11962_c0	-4.2317754207348	-3.61848238866098	0.108290806746977	1	3746	0
comp11964190_c0	0	0	0	1	1	0	comp11964190_c0	-4.2317754207348	3.02153376066632	0.514081830317279	1	19172	0
comp1196511_c0	0	0	0	1	0	0	comp1196511_c0	-4.2317754207348	2.01743599771339	1	1	66181	0
comp11965_c0	0	1	0	0	0	0	comp11965_c0	-4.2317754207348	-1.43857331892677	1	1	66181	0
comp11967_c0	1	0	0	0	1	0	comp11967_c0	-1.55581192690128	0.00380494447567803	1	1	66181	0
comp11968_c0	0	0	0	0	0	0	comp11968_c0	-4.2317754207348	0.695507902826026	1	1	66181	0
comp11975534_c0	0	0	0	0	1	0	comp11975534_c0	-4.2317754207348	2.02561991748437	1	1	66181	0
comp1197555_c0	0	0	0	1	0	1	comp1197555_c0	-4.2317754207348	2.95718527198598	0.500289764459673	1	17399.5	0
comp11975_c0	3	0	2	0	0	0	comp11975_c0	-4.2317754207348	-3.59655512122817	0.10902624062951	1	3791	0
comp11979_c0	2	1	1	1	1	1	comp11979_c0	0.212767502479336	-0.453949969051748	0.999999999999993	1	41863	0
comp11980_c0	0	0	0	0	0	0	comp11980_c0	-4.2317754207348	0.695507902826026	1	1	66181	0
comp119831_c0	6	47	1	0	28	17	comp119831_c0	4.09145169717939	-0.403441591742428	0.690129885029652	1	29959	0
comp11983_c0	1	1	3.37	0	4	1	comp11983_c0	0.775401976768191	-0.0654138065851209	1	1	66181	0
comp11985952_c0	0	0	1	1	0	0	comp11985952_c0	-1.62632702948549	0.128467310102132	1	1	66181	0
comp1198667_c0	0	2	1	2	2	0	comp1198667_c0	0.252175433775192	0.379657909486644	1	1	66181	0
comp11986696_c0	0	0	0	0	0	0	comp11986696_c0	-4.2317754207348	0.695507902826026	1	1	66181	0
comp1198976_c0	0	0	0	0	2	1	comp1198976_c0	-4.2317754207348	3.56812610646804	0.304484537691601	1	10849	0
comp11989973_c0	0	0	0	0	0	0	comp11989973_c0	-4.2317754207348	0.695507902826026	1	1	66181	0
comp1199025_c0	0	0	0	0	0	1	comp1199025_c0	-4.2317754207348	1.89430823823118	0.999999999999999	1	48761	0
comp11992254_c0	1	0	0	0	0	0	comp11992254_c0	-4.2317754207348	-1.32630707018266	1	1	66181	0
comp1199226_c0	3	1	0	0	0	0	comp1199226_c0	-4.2317754207348	-3.35520322018571	0.187313608060367	1	6171	0
comp1199231_c0	0	0	0	0	0	0	comp1199231_c0	-4.2317754207348	0.695507902826026	1	1	66181	0
comp11995_c0	1	0	0	3	1	1	comp11995_c0	-0.4100055541609	2.29541768995644	0.282862364821934	1	9118	0
comp119961_c0	18	19	13	8	11	11	comp119961_c0	3.70071236098225	-0.793504718797432	0.222263112628323	1	7236	0
comp1199828_c0	8	2	4	18	1	3	comp1199828_c0	2.55572769582189	0.651607404844184	0.520246752947759	1	20176	0
comp11999_c0	0	0	1	1	0	3	comp11999_c0	-0.672000391079512	2.03712058691408	0.457242674079475	1	15900	0
comp11_c0	0	0	0	0	1	0	comp11_c0	-4.2317754207348	2.02561991748437	0.999999999999998	1	45779.5	0
comp11_c1	0	0	0	1	0	0	comp11_c1	-4.2317754207348	2.01743599771339	1	1	66181	0
comp12004_c0	0	0	1	0	0	0	comp12004_c0	-4.2317754207348	-1.19346078478523	1	1	66181	0
comp1201080_c0	4	1	7	5	4	5	comp1201080_c0	2.08318218540433	0.243429738640777	0.892105630034625	1	38099	0
comp12011_c0	0	0	0	0	0	0	comp12011_c0	-4.2317754207348	0.695507902826026	1	1	66181	0
comp12015326_c0	0	1	0	0	0	0	comp12015326_c0	-4.2317754207348	-1.43857331892677	1	1	50051.5	0
comp12018_c0	0	0	0	0	0	0	comp12018_c0	-4.2317754207348	0.695507902826026	1	1	66181	0
comp12019_c0	2	1	0	0	1	2	comp12019_c0	0.00525105890258798	-0.120796085734572	1	1	66181	0
comp1202084_c0	4	4	1	2	1	3	comp1202084_c0	1.30677773099457	-0.685467674156883	0.689890628075613	1	29947	0
comp12021_c0	2	3	1	0	0	0	comp12021_c0	-4.2317754207348	-3.94802020476945	0.0548257598323822	1	2248	0
comp12028_c0	0	1	1	2	2	1	comp12028_c0	0.0882820102726273	1.30217425583991	0.510585669047963	1	18571	0
comp1203101_c0	0	0	0	0	0	0	comp1203101_c0	-4.2317754207348	0.695507902826026	1	1	66181	0
comp12034960_c0	0	0	0	0	0	1	comp12034960_c0	-4.2317754207348	1.89430823823118	1	1	66181	0
comp12034_c0	0	0	0	0	0	0	comp12034_c0	-4.2317754207348	0.695507902826026	1	1	66181	0
comp12036_c0	0	0	0	0	0	0	comp12036_c0	-4.2317754207348	0.695507902826026	1	1	66181	0
comp12037246_c0	0	0	0	1	0	0	comp12037246_c0	-4.2317754207348	2.01743599771339	1	1	66181	0
comp12046341_c0	0	0	0	1	0	0	comp12046341_c0	-4.2317754207348	2.01743599771339	1	1	66181	0
comp12048783_c0	0	0	0	0	0	0	comp12048783_c0	-4.2317754207348	0.695507902826026	1	1	66181	0
comp1204_c0	0	0	0	2	0	0	comp1204_c0	-4.2317754207348	3.01743599771339	0.613287329454302	1	25477	0
comp1204_c1	2	0	3	4	0	2	comp1204_c1	0.83448262173074	0.297000437172811	0.999999999999996	1	43532	0
comp1205018_c0	3	1	0	5	2	0	comp1205018_c0	0.859393151159581	0.776422800591303	0.652464761541667	1	27750	0
comp1205042_c0	4	5	4	1	0	5	comp1205042_c0	1.53478666544188	-1.22756068678808	0.316482750277462	1	11387	0
comp12053_c0	2	1	0	4	0	0	comp12053_c0	0.251777863667726	0.372257523795704	1	1	66181	0
comp12054_c0	1	0	0	1	0	0	comp12054_c0	-1.55990388678677	-0.00437897529530051	1	1	66181	0
comp12055_c0	1	0	0	0	0	0	comp12055_c0	-4.2317754207348	-1.32630707018266	0.999999999999999	1	48463	0
comp12059028_c0	0	0	0	0	0	0	comp12059028_c0	-4.2317754207348	0.695507902826026	1	1	66181	0
comp12063534_c0	0	0	0	0	0	1	comp12063534_c0	-4.2317754207348	1.89430823823118	1	1	66181	0
comp1206360_c0	0	2	3	2	3	0	comp1206360_c0	0.749605780246782	0.0302897218151769	1	1	66181	0
comp12064372_c0	0	0	0	0	0	0	comp12064372_c0	-4.2317754207348	0.695507902826026	1	1	66181	0
comp12067_c0	1	0	0	0	0	0	comp12067_c0	-4.2317754207348	-1.32630707018266	0.999999999999999	1	46995.5	0
comp1206_c0	0	0	0	0	0	0	comp1206_c0	-4.2317754207348	0.695507902826026	1	1	66181	0
comp12073953_c0	0	0	0	0	0	0	comp12073953_c0	-4.2317754207348	0.695507902826026	1	1	66181	0
comp1207699_c0	0	0	0	0	0	0	comp1207699_c0	-4.2317754207348	0.695507902826026	1	1	66181	0
comp12077_c0	0	1	0	0	0	0	comp12077_c0	-4.2317754207348	-1.43857331892677	0.999999999999999	1	46765.5	0
comp12084_c0	0	1	0	0	0	0	comp12084_c0	-4.2317754207348	-1.43857331892677	1	1	66181	0
comp1208506_c0	0	2	1	3	0	1	comp1208506_c0	0.235221123702275	0.34574928934081	0.999999999999993	1	41934	0
comp1208731_c0	6	3	4	2	0	1	comp1208731_c0	1.05677453659044	-2.14758339254658	0.0713258623364103	1	2715	0
comp1208877_c0	2	5	0	3	21	8	comp1208877_c0	2.3721479357739	2.08287158033948	0.0320056322363137	1	1540	0
comp12088_c0	0	0	0	1	0	0	comp12088_c0	-4.2317754207348	2.01743599771339	0.999999999999999	1	47758.5	0
comp1208917_c0	3	0	0	3	4	0	comp1208917_c0	0.638595928945514	1.22269565472696	0.477227812917595	1	16477	0
comp1208926_c0	2	1	4	0	0	1	comp1208926_c0	-0.246266752801343	-2.87790876223058	0.121099379429797	1	4126	0
comp1208_c0	11	6	2	4	8	5	comp1208_c0	2.6038590187394	-0.219347387814867	0.837789088430907	1	36268	0
comp1209088_c0	2	4	3	0	6	3	comp1209088_c0	1.59766126068031	-0.048204051277865	1	1	66181	0
comp1209435_c0	4	2	3	3	1	3	comp1209435_c0	1.39537264655357	-0.400768888642202	0.846037664864978	1	36554	0
comp1209609_c0	0	0	0	1	0	0	comp1209609_c0	-4.2317754207348	2.01743599771339	1	1	66181	0
comp12096627_c0	0	0	0	0	0	0	comp12096627_c0	-4.2317754207348	0.695507902826026	1	1	66181	0
comp1209678_c0	15	4	3	35	6	0	comp1209678_c0	3.35114598228847	0.891026396765588	0.339614600731669	1	11989	0
comp1209915_c0	1	1	2.46	1	4	1	comp1209915_c0	0.781712852793688	0.453774824536563	0.796541007920843	1	34692	0
comp12099_c0	1	0	1	0	0	0	comp12099_c0	-4.2317754207348	-2.26141248199074	0.500289764459673	1	17399.5	0
comp1210217_c0	1	1	2	1	5	5	comp1210217_c0	1.12707112303901	1.43893663471159	0.223535309729666	1	7256	0
comp1210610_c0	13	10	6	19	5	9	comp1210610_c0	3.38261004145677	0.13682060120394	0.89106849079494	1	38052	0
comp12106_c0	0	1	3	0	1	0	comp12106_c0	-0.589589334333606	-1.92864024065967	0.455581989783595	1	15779	0
comp121112_c0	1	0	0	1	1	0	comp121112_c0	-1.0578550053103	0.999718787657635	1	1	66181	0
comp1211166_c0	3	0	0	0	0	0	comp1211166_c0	-4.2317754207348	-2.91126957090382	0.371309733182142	1	12768	0
comp1211285_c0	0	1	1	0	0	1	comp1211285_c0	-1.12401312578198	-1.12241601626931	1	1	66181	0
comp1211292_c0	6	3	1	5	4	1	comp1211292_c0	1.76883328647997	-0.0350858733024126	1	1	66181	0
comp12114323_c0	0	0	0	1	0	0	comp12114323_c0	-4.2317754207348	2.01743599771339	1	1	49052.5	0
comp12118226_c0	0	0	0	0	0	0	comp12118226_c0	-4.2317754207348	0.695507902826026	1	1	66181	0
comp1211949_c0	0	1	0	0	0	0	comp1211949_c0	-4.2317754207348	-1.43857331892677	0.999999999999998	1	46152	0
comp1211978_c0	5	5	2	1	3	1	comp1211978_c0	1.39775801715537	-1.3134499057712	0.267008179510054	1	8605	0
comp1212160_c0	0	0	0	1	0	3	comp1212160_c0	-4.2317754207348	3.92608927452534	0.194149807373079	1	6546	0
comp12124035_c0	0	0	0	1	0	0	comp12124035_c0	-4.2317754207348	2.01743599771339	1	1	66181	0
comp1212649_c0	0	0	2	0	0	0	comp1212649_c0	-4.2317754207348	-2.19346078478523	0.634982326137254	1	26987	0
comp12134061_c0	0	0	0	0	0	0	comp12134061_c0	-4.2317754207348	0.695507902826026	1	1	66181	0
comp12134687_c0	0	0	0	0	0	0	comp12134687_c0	-4.2317754207348	0.695507902826026	1	1	66181	0
comp12135_c0	0	0	0	1	1	0	comp12135_c0	-4.2317754207348	3.02153376066632	0.514081398027213	1	19171	0
comp12136_c0	0	0	0	0	0	0	comp12136_c0	-4.2317754207348	0.695507902826026	1	1	66181	0
comp12137_c0	1	1	0	0	2	3	comp12137_c0	0.0950922917086299	1.191163627175	0.53027599031589	1	21025	0
comp1213929_c0	3	3	0	0	4	2	comp1213929_c0	1.03653485658126	-0.0958762445220593	1	1	66181	0
comp12142610_c0	0	1	0	0	0	0	comp12142610_c0	-4.2317754207348	-1.43857331892677	0.999999999999998	1	45627	0
comp1214343_c0	1	1	2	0	0	2	comp1214343_c0	-0.13880916411671	-1.09282393959985	0.726461300273576	1	31532	0
comp12143_c0	0	0	0	2	0	0	comp12143_c0	-4.2317754207348	3.01743599771339	0.613275869629854	1	25476	0
comp1214408_c0	0	1	0	1	2	1	comp1214408_c0	-0.516584594380228	1.85772711202956	0.423097090602135	1	14607	0
comp1214668_c0	0	2	0	1	0	2	comp1214668_c0	-0.251742882805127	0.387410535179766	1	1	66181	0
comp1214841_c0	4	0	0	1	6	1	comp1214841_c0	0.935784702410583	0.986998203099408	0.53950558012373	1	21299	0
comp12151_c0	1	2	0	2	0	0	comp12151_c0	-0.229519483570413	-0.665147781728019	1	1	66181	0
comp1215256_c0	0	0	1	0	0	0	comp1215256_c0	-4.2317754207348	-1.19346078478523	1	1	66181	0
comp12153_c0	1	0	0	0	0	0	comp12153_c0	-4.2317754207348	-1.32630707018266	1	1	66181	0
comp1215480_c0	0	0	0	2	0	1	comp1215480_c0	-4.2317754207348	3.56251221246496	0.304650621471166	1	10866	0
comp12154_c0	0	0	0	0	1	0	comp12154_c0	-4.2317754207348	2.02561991748437	0.999999999999992	1	41718	0
comp1215501_c0	0	0	1	0	0	0	comp1215501_c0	-4.2317754207348	-1.19346078478523	1	1	66181	0
comp1215617_c0	5	2	3	0	0	4	comp1215617_c0	1.03209643570191	-1.43463513923708	0.310661085591548	1	11288	0
comp1215661_c0	5	3	1	8	1	3	comp1215661_c0	1.81528552921494	0.356941563244097	0.766110778910443	1	33424	0
comp1215985_c0	1	3	6	2	3	1	comp1215985_c0	1.36485564888003	-0.715275008366757	0.570138084028902	1	22143	0
comp12162269_c0	0	0	0	0	0	0	comp12162269_c0	-4.2317754207348	0.695507902826026	1	1	66181	0
comp1216230_c0	1	1	0	0	1	1	comp1216230_c0	-0.559280680257391	-0.117582316757041	1	1	66181	0
comp12163_c0	0	1	0	0	1	0	comp12163_c0	-1.49967880252923	-0.108461304268434	1	1	66181	0
comp1216746_c0	5	5	12	6	4	1	comp1216746_c0	2.37397706613087	-0.968808674255178	0.254444468326985	1	8010	0
comp1216838_c0	2	0	0	1	0	1	comp1216838_c0	-0.590029249650477	-0.0646297010227108	1	1	66181	0
comp1217000_c0	2	1	0	0	0	0	comp1217000_c0	-4.2317754207348	-2.94967057109166	0.300380173390785	1	9975	0
comp1217008_c0	0	0	0	1	2	1	comp1217008_c0	-4.2317754207348	3.99180833378236	0.153388660046708	1	5059	0
comp12170_c1	0	0	0	0	0	0	comp12170_c1	-4.2317754207348	0.695507902826026	1	1	66181	0
comp1217145_c0	2	0	0	0	0	0	comp1217145_c0	-4.2317754207348	-2.32630707018266	0.590348818118846	1	23220	0
comp12172_c0	0	0	0	0	0	1	comp12172_c0	-4.2317754207348	1.89430823823118	0.999999999999999	1	48761	0
comp1217581_c0	1	1	2	0	0	1	comp1217581_c0	-0.63880916411671	-2.09282393959985	0.416740326881006	1	14303	0
comp12176_c0	0	0	0	0	0	0	comp12176_c0	-4.2317754207348	0.695507902826026	1	1	66181	0
comp1218191_c0	0	0	0	0	0	0	comp1218191_c0	-4.2317754207348	0.695507902826026	1	1	66181	0
comp12181_c0	2	0	0	0	0	0	comp12181_c0	-4.2317754207348	-2.32630707018266	0.59032777172795	1	23218	0
comp1218527_c0	0	0	0	0	0	0	comp1218527_c0	-4.2317754207348	0.695507902826026	1	1	66181	0
comp12185_c0	0	0	1	0	0	0	comp12185_c0	-4.2317754207348	-1.19346078478523	1	1	66181	0
comp1218700_c0	0	1	1	0	2	1	comp1218700_c0	-0.28710419166355	0.551401851967553	1	1	66181	0
comp1218722_c0	0	2	0	1	2	1	comp1218722_c0	-0.0165845943802279	0.857727112029564	0.730360528331563	1	31858	0
comp1218761_c0	0	0	0	0	0	0	comp1218761_c0	-4.2317754207348	0.695507902826026	1	1	66181	0
comp12187_c0	0	0	0	0	1	0	comp12187_c0	-4.2317754207348	2.02561991748437	0.999999999999999	1	47758.5	0
comp1218897_c0	17	0	4	6	1	0	comp1218897_c0	2.02832887269643	-1.56379069502775	0.175238273940263	1	5636	0
comp1219152_c0	6	2	13	8	7	8	comp1219152_c0	2.84396033646532	0.156862416596865	0.926869432845006	1	39192	0
comp1219398_c0	0	0	0	0	3	0	comp1219398_c0	-4.2317754207348	3.61058241820552	0.3748725849976	1	13111	0
comp12195434_c0	0	0	0	0	0	0	comp12195434_c0	-4.2317754207348	0.695507902826026	1	1	66181	0
comp12196752_c0	0	0	0	0	0	0	comp12196752_c0	-4.2317754207348	0.695507902826026	1	1	66181	0
comp12196_c0	0	0	0	0	0	0	comp12196_c0	-4.2317754207348	0.695507902826026	1	1	66181	0
comp121_c0	0	1	0	0	1	0	comp121_c0	-1.49967880252923	-0.108461304268434	1	1	66181	0
comp121_c1	0	0	0	0	0	0	comp121_c1	-4.2317754207348	0.695507902826026	1	1	66181	0
comp1220676_c0	1	1	3	0	1	2	comp1220676_c0	0.327639147055431	-0.765572262040258	0.766865769312781	1	33443	0
comp12207_c0	2	1	0	0	1	1	comp12207_c0	-0.276211368433019	-0.683720940405785	1	1	66181	0
comp1220_c0	4	1	2	5	4	3	comp1220_c0	1.61288620264218	0.765924418484761	0.492364864919065	1	16829	0
comp12210_c0	0	2	2	1	1	1	comp12210_c0	0.211493700153068	-0.451402364399212	0.999999999999998	1	45779.5	0
comp12214_c0	0	3	2	1	0	2	comp12214_c0	0.362666455907911	-0.841408142246311	0.775308369785236	1	33880	0
comp1221572_c0	0	2	1	0	0	0	comp1221572_c0	-4.2317754207348	-2.94636794835365	0.306704308943582	1	11192	0
comp1221909_c0	0	0	0	0	0	0	comp1221909_c0	-4.2317754207348	0.695507902826026	1	1	66181	0
comp1221928_c0	0	0	0	1	0	0	comp1221928_c0	-4.2317754207348	2.01743599771339	0.999999999999999	1	47758.5	0
comp122213_c0	76	70	0	125	71	42	comp122213_c0	6.00062757809743	0.627200125685082	0.458398602359576	1	15983	0
comp1222260_c0	0	2	1	2	5	2	comp1222260_c0	0.824173327593941	1.52365369712414	0.243365303739529	1	7742	0
comp1222332_c0	2	0	0	0	0	0	comp1222332_c0	-4.2317754207348	-2.32630707018266	0.590306729795797	1	23216	0
comp12223_c0	0	0	1	0	0	0	comp12223_c0	-4.2317754207348	-1.19346078478523	1	1	66181	0
comp12224_c0	0	0	0	0	0	0	comp12224_c0	-4.2317754207348	0.695507902826026	1	1	66181	0
comp12224_c1	0	0	0	0	0	0	comp12224_c1	-4.2317754207348	0.695507902826026	1	1	66181	0
comp1222666_c0	1	3	4	1	6	5	comp1222666_c0	1.6997767106171	0.554603990171197	0.631406051759879	1	26711	0
comp12226_c0	0	3	0	0	1	0	comp12226_c0	-0.707197552168649	-1.69342380498959	0.7022308240906	1	30286	0
comp12227_c0	0	0	0	0	0	0	comp12227_c0	-4.2317754207348	0.695507902826026	1	1	66181	0
comp1223306_c0	0	0	56	0	0	56	comp1223306_c0	4.11946401283101	0.00533955061992053	1	1	66181	0
comp12233_c0	1	0	2	1	1	1	comp12233_c0	-0.0370753995925205	0.0457358350919645	1	1	66181	0
comp1223401_c0	1	3	1	3	1	0	comp1223401_c0	0.624080199310325	-0.368246474764378	1	1	66181	0
comp1223409_c0	0	1	0	0	0	0	comp1223409_c0	-4.2317754207348	-1.43857331892677	1	1	66181	0
comp1223452_c0	1	0	1	0	2	0	comp1223452_c0	-0.588259220997244	0.0686995326676015	1	1	66181	0
comp12234_c0	1	0	0	1	0	0	comp12234_c0	-1.55990388678677	-0.00437897529530051	1	1	66181	0
[truncated: 80,109 more rows]
