# Supplementary material for: Rhinoceros beetle horn development reveals deep parallels with dung beetles
Source: PLoS Genet. 2018 Oct 4;14(10):e1007651. doi: 10.1371/journal.pgen.1007651 (PMC6171792; doi:10.1371/journal.pgen.1007651)
Supplement: S3 Appendix — (TXT) [file pgen.1007651.s020.txt]

rownames(data)	M1HH	M2HH	M3HH	M1TH	M2TH	M3TH	id	a.value	m.value	p.value	q.value	rank	estimatedDEG
comp0_c0	1	1	0	0	2	0	comp0_c0	-0.477670392603858	-0.150144797107414	1	1	66583.5	0
comp10003119_c0	0	0	0	0	0	0	comp10003119_c0	-4.03942716453195	-1.1459312682765	1	1	66583.5	0
comp10004_c0	1	3	1	7	0	2	comp10004_c0	1.18944951893449	0.653640255835978	0.549445547358076	1	19896	0
comp1000720_c0	0	0	0	0	0	0	comp1000720_c0	-4.03942716453195	-1.1459312682765	1	1	66583.5	0
comp10008_c0	0	0	0	2	0	0	comp10008_c0	-4.03942716453195	1.83213570961525	0.615395002703474	1	24500	0
comp1000938_c0	1	1	0	0	2	5	comp1000938_c0	0.366096825986942	1.53738964007419	0.270739750083428	1	7581	0
comp10010586_c0	0	0	0	0	0	0	comp10010586_c0	-4.03942716453195	-1.1459312682765	1	1	66583.5	0
comp10010_c0	0	1	0	1	0	3	comp10010_c0	-0.543321314023561	1.68538585576309	0.452203896360276	1	14268	0
comp10011478_c0	0	0	0	0	0	0	comp10011478_c0	-4.03942716453195	-1.1459312682765	1	1	66583.5	0
comp1001265_c0	2	0	1	0	0	0	comp1001265_c0	-4.03942716453195	-3.6750152749224	0.300290369953399	1	9399	0
comp10015_c0	0	2	0	0	1	0	comp10015_c0	-0.969378516531335	-1.16672854925246	1	1	66583.5	0
comp10016_c0	0	0	1	0	0	1	comp10016_c0	-1.7383833946204	0.0299185671229132	1	1	66583.5	0
comp1001750_c0	0	0	0	0	0	0	comp1001750_c0	-4.03942716453195	-1.1459312682765	1	1	66583.5	0
comp1001825_c0	0	0	1	0	0	0	comp1001825_c0	-4.03942716453195	-1.85905012048834	0.999999999999978	1	40003.5	0
comp10019980_c0	0	0	0	0	0	0	comp10019980_c0	-4.03942716453195	-1.1459312682765	1	1	66583.5	0
comp10019_c0	0	0	0	0	0	0	comp10019_c0	-4.03942716453195	-1.1459312682765	1	1	66583.5	0
comp10020716_c0	0	0	0	0	0	0	comp10020716_c0	-4.03942716453195	-1.1459312682765	1	1	66583.5	0
comp1002286_c0	0	1	1	0	0	1	comp1002286_c0	-1.14072160234462	-1.16540501742865	0.999999999999997	1	45655	0
comp10022_c0	5	1	0	5	0	0	comp10022_c0	0.929402042311886	-0.483599536405935	0.844413739819885	1	34688	0
comp1002302_c0	0	0	0	1	1	2	comp1002302_c0	-4.03942716453195	2.80974492055053	0.143100112602859	1	3925	0
comp1002459_c0	2	8	3	4	2	1	comp1002459_c0	1.70841842653087	-1.04759633700434	0.33522831609157	1	10351	0
comp10024871_c0	0	0	0	1	0	0	comp10024871_c0	-4.03942716453195	0.832135709615251	1	1	66583.5	0
comp10025_c0	0	5	0	0	1	2	comp10025_c0	0.42830912601073	-1.01520945394305	0.627305445233454	1	24995	0
comp10026_c0	0	0	0	0	0	0	comp10026_c0	-4.03942716453195	-1.1459312682765	1	1	66583.5	0
comp1002740_c0	6	10	4	4	12	1	comp1002740_c0	2.6827327506546	-0.352845715221437	0.762450600909252	1	31430	0
comp10030082_c0	0	0	0	1	0	0	comp10030082_c0	-4.03942716453195	0.832135709615251	0.999999999999999	1	49158	0
comp1003084_c0	0	2	0	2	0	1	comp1003084_c0	-0.232234928082909	0.307558627644392	0.999999999999996	1	44766.5	0
comp10030_c0	0	0	0	0	0	0	comp10030_c0	-4.03942716453195	-1.1459312682765	1	1	66583.5	0
comp10032_c0	1	0	0	0	0	0	comp10032_c0	-4.03942716453195	-2.19301820361633	1	1	50895.5	0
comp10036454_c0	0	0	1	0	0	0	comp10036454_c0	-4.03942716453195	-1.85905012048834	0.999999999999978	1	40003.5	0
comp1003676_c0	5	0	0	1	1	1	comp1003676_c0	0.426183483376743	-0.952740032913494	0.785447714877995	1	32368	0
comp10036805_c0	0	0	0	0	0	0	comp10036805_c0	-4.03942716453195	-1.1459312682765	1	1	66583.5	0
comp1003713_c0	3	2	3	9	2	4	comp1003713_c0	1.86702012090548	0.787292319256971	0.424464660010881	1	13157	0
comp10037144_c0	1	0	0	0	0	0	comp10037144_c0	-4.03942716453195	-2.19301820361633	0.999999999999997	1	45655	0
comp1004004_c0	1	0	4	0	0	3	comp1004004_c0	0.251694462595366	-0.780312145866306	0.785999502299812	1	32390	0
comp10040_c0	0	0	2	1	0	2	comp10040_c0	-0.430744667194919	0.645196021973874	1	1	66583.5	0
comp10041_c0	0	2	1	0	2	0	comp10041_c0	-0.233078301724567	-0.639328978865996	0.999999999999988	1	41371.5	0
comp1004316_c0	1	2	1	1	1	2	comp1004316_c0	0.432533384256802	-0.178499988199927	1	1	66583.5	0
comp1004321_c0	4	6	3	7	4	4	comp1004321_c0	2.24937092011802	0.0450706437534274	1	1	66583.5	0
comp100436_c0	0	0	0	1	2	0	comp100436_c0	-4.03942716453195	2.47199623599699	0.296275043991806	1	8608	0
comp100456_c0	0	1	0	0	1	0	comp100456_c0	-1.46937851653133	-0.16672854925246	1	1	66583.5	0
comp10046_c0	1	1	1	3	0	1	comp10046_c0	0.2092821145535	0.269256054707766	1	1	66583.5	0
comp10047_c0	0	0	0	0	0	0	comp10047_c0	-4.03942716453195	-1.1459312682765	1	1	66583.5	0
comp10049525_c0	0	0	0	0	0	0	comp10049525_c0	-4.03942716453195	-1.1459312682765	1	1	66583.5	0
comp10049_c0	0	0	1	0	0	0	comp10049_c0	-4.03942716453195	-1.85905012048834	0.999999999999978	1	40003.5	0
comp10051_c0	0	1	0	0	1	1	comp10051_c0	-1.01078752921703	0.750453425376142	0.99999999999999	1	41637	0
comp10053_c0	0	1	2	1	0	1	comp10053_c0	-0.356729532528431	-0.642915447194306	1	1	66583.5	0
comp10054441_c0	0	0	0	0	0	0	comp10054441_c0	-4.03942716453195	-1.1459312682765	1	1	66583.5	0
comp10054658_c0	0	0	0	0	0	0	comp10054658_c0	-4.03942716453195	-1.1459312682765	1	1	66583.5	0
comp1005477_c0	2	4	4	4	3	3	comp1005477_c0	1.73979286296416	-0.105862918869082	1	1	66583.5	0
comp100555_c0	17	9	16.23	7	27.01	14	comp100555_c0	3.92101219227441	0.103566930980649	0.913296533860024	1	36892	0
comp10055740_c0	0	0	0	0	0	0	comp10055740_c0	-4.03942716453195	-1.1459312682765	1	1	66583.5	0
comp10055_c0	2	0	4	1	2	1	comp10055_c0	0.668818849044604	-0.565841708591045	0.793298879858848	1	32781	0
comp10056625_c0	0	0	0	0	0	0	comp10056625_c0	-4.03942716453195	-1.1459312682765	1	1	66583.5	0
comp10056_c0	0	0	1	4	0	1	comp10056_c0	-0.541562644315446	2.42356006773282	0.312286125339857	1	9930	0
comp10057_c0	1	0	2	0	0	0	comp10057_c0	-4.03942716453195	-3.56413250201033	0.28990012230891	1	8323	0
comp10059_c0	0	0	1	0	0	0	comp10059_c0	-4.03942716453195	-1.85905012048834	0.999999999999978	1	40003.5	0
comp10061793_c0	0	0	0	0	0	0	comp10061793_c0	-4.03942716453195	-1.1459312682765	1	1	66583.5	0
comp1006257_c0	0	0	0	0	0	0	comp1006257_c0	-4.03942716453195	-1.1459312682765	1	1	66583.5	0
comp10062_c0	1	0	1	1	0	1	comp10062_c0	-0.627451824749054	-0.101470862753059	1	1	66583.5	0
comp1006366_c0	0	0	2	1	0	0	comp1006366_c0	-1.19383424948015	-0.880983142596588	1	1	50385.5	0
comp1006450_c0	0	1	0	1	0	0	comp1006450_c0	-1.51017003134177	-0.24831157887334	1	1	66583.5	0
comp10066382_c0	0	0	0	0	0	0	comp10066382_c0	-4.03942716453195	-1.1459312682765	1	1	66583.5	0
comp1006657_c0	0	1	2	1	0	2	comp1006657_c0	-0.0717092325696299	-0.0728748472767044	1	1	66583.5	0
comp1006682_c0	0	0	0	1	0	2	comp1006682_c0	-4.03942716453195	2.35831487418571	0.300355010618838	1	9437	0
comp1006764_c0	0	2	0	1	0	0	comp1006764_c0	-1.01017003134177	-1.24831157887334	0.999999999999999	1	48682.5	0
comp10067_c0	0	7	0	0	4	1	comp10067_c0	1.07898351161535	-0.684714337074292	0.719613430814741	1	29551	0
comp1006_c0	0	0	2	0	0	0	comp1006_c0	-4.03942716453195	-2.85905012048834	0.608481495395831	1	23176	0
comp10070029_c0	0	0	0	0	0	0	comp10070029_c0	-4.03942716453195	-1.1459312682765	1	1	66583.5	0
comp10070077_c0	0	0	1	0	0	0	comp10070077_c0	-4.03942716453195	-1.85905012048834	0.999999999999978	1	40003.5	0
comp10070183_c0	0	0	0	0	0	0	comp10070183_c0	-4.03942716453195	-1.1459312682765	1	1	66583.5	0
comp1007094_c0	0	0	0	1	1	1	comp1007094_c0	-4.03942716453195	2.41627499731369	0.255154015454492	1	6948	0
comp10072_c0	0	1	0	2	0	0	comp10072_c0	-1.01017003134177	0.75168842112666	0.999999999999997	1	45805	0
comp10073790_c0	0	0	0	1	0	0	comp10073790_c0	-4.03942716453195	0.832135709615251	1	1	50895.5	0
comp1007447_c0	6	0	0	3	0	0	comp1007447_c0	0.558112292804998	-1.21495122572457	0.524463189497204	1	19202	0
comp10075522_c0	0	0	0	0	0	0	comp10075522_c0	-4.03942716453195	-1.1459312682765	1	1	66583.5	0
comp10075537_c0	0	0	0	0	0	0	comp10075537_c0	-4.03942716453195	-1.1459312682765	1	1	66583.5	0
comp10076_c0	0	0	0	1	0	0	comp10076_c0	-4.03942716453195	0.832135709615251	1	1	66583.5	0
comp1007785_c0	1	1	1	1	1	2	comp1007785_c0	0.208968738678228	0.268629302957222	1	1	66583.5	0
comp1007875_c0	1	0	0	0	1	1	comp1007875_c0	-1.02746770579142	0.78381377852491	1	1	66583.5	0
comp1007_c0	0	1	0	2	0	1	comp1007_c0	-0.732234928082909	1.30755862764439	0.667323134110319	1	27272	0
comp1008151_c0	0	0	0	0	1	0	comp1008151_c0	-4.03942716453195	0.91371873923613	1	1	66583.5	0
comp10081_c0	0	3	5	1	1	7	comp10081_c0	1.4360514544819	0.0809572545374884	1	1	66583.5	0
comp1008205_c0	1	1	2	1	0	0	comp1008205_c0	-0.600831637455794	-2.0669883666453	0.411490533881643	1	12577	0
comp1008376_c0	2	1	3	4	4	3	comp1008376_c0	1.42327579264807	0.817540578672518	0.434761244314792	1	13427	0
comp10084460_c0	0	0	1	0	0	0	comp10084460_c0	-4.03942716453195	-1.85905012048834	0.999999999999978	1	40003.5	0
comp10086348_c0	0	0	1	0	1	0	comp10086348_c0	-1.65304273466971	0.200599887024292	1	1	66583.5	0
comp10087721_c0	0	0	0	0	0	0	comp10087721_c0	-4.03942716453195	-1.1459312682765	1	1	66583.5	0
comp1009033_c0	1	9	5	2.02	6	3	comp1009033_c0	2.12793544728392	-0.556400594200479	0.596969539988967	1	22227	0
comp10093931_c0	0	0	0	0	1	0	comp10093931_c0	-4.03942716453195	0.91371873923613	1	1	66583.5	0
comp1009604_c0	3	2	1	3	4	0	comp1009604_c0	1.17341951970343	0.0935835512084633	1	1	66583.5	0
comp10096_c0	3	1	3	0	1	2	comp10096_c0	0.590089290465	-1.33876978285159	0.417115500486792	1	12929	0
comp10097117_c0	0	0	0	0	0	0	comp10097117_c0	-4.03942716453195	-1.1459312682765	1	1	66583.5	0
comp100_c0	0	0	0	0	0	1	comp100_c0	-4.03942716453195	0.743037419334752	1	1	66583.5	0
comp100_c1	0	1	0	4	2	0	comp100_c1	-0.203833719800355	2.3643610442095	0.19712404628237	1	5751	0
comp1010403_c0	0	1	1	0	0	0	comp1010403_c0	-4.03942716453195	-3.0543737050399	0.514122969436075	1	17489	0
comp10104407_c0	0	0	0	0	1	0	comp10104407_c0	-4.03942716453195	0.91371873923613	0.999999999999999	1	49158	0
comp1010485_c0	0	5	2	2	2	0	comp1010485_c0	0.866309210639721	-0.91853382621478	0.639295013874258	1	25312	0
comp10105593_c0	0	0	0	0	0	1	comp10105593_c0	-4.03942716453195	0.743037419334752	0.999999999999987	1	41317	0
comp10105_c0	0	1	0	1	1	2	comp10105_c0	-0.521365425874133	1.72929763206194	0.416313207196055	1	12847	0
comp10106563_c0	0	0	0	0	0	1	comp10106563_c0	-4.03942716453195	0.743037419334752	1	1	66583.5	0
comp10108_c0	0	0	0	0	0	0	comp10108_c0	-4.03942716453195	-1.1459312682765	1	1	66583.5	0
comp10109739_c0	1	0	0	0	1	1	comp10109739_c0	-1.02746770579142	0.78381377852491	1	1	66583.5	0
comp10109_c0	0	1	0	0	0	0	comp10109_c0	-4.03942716453195	-2.22637855676509	1	1	66583.5	0
comp1010_c0	0	1	0	0	0	0	comp1010_c0	-4.03942716453195	-2.22637855676509	1	1	66583.5	0
comp10112223_c0	0	0	0	0	0	0	comp10112223_c0	-4.03942716453195	-1.1459312682765	1	1	66583.5	0
comp10115_c0	0	0	0	0	0	0	comp10115_c0	-4.03942716453195	-1.1459312682765	1	1	66583.5	0
comp10116928_c0	0	0	0	0	0	0	comp10116928_c0	-4.03942716453195	-1.1459312682765	1	1	66583.5	0
comp10120_c0	1	2	0	1	0	0	comp10120_c0	-0.723206094324517	-1.82223945290786	0.665771867488296	1	26935	0
comp10123_c0	0	1	1	0	2	0	comp10123_c0	-0.55538094239393	0.0052763024727297	1	1	66583.5	0
comp10125_c0	2	3	1	1	1	5	comp10125_c0	1.1274106086664	-0.0099688066744128	0.999999999999984	1	41150	0
comp10126_c0	0	0	0	1	0	0	comp10126_c0	-4.03942716453195	0.832135709615251	1	1	49990.5	0
comp10127_c0	0	0	1	0	0	2	comp10127_c0	-1.2383833946204	1.02991856712291	1	1	66583.5	0
comp10128317_c0	0	0	0	1	0	0	comp10128317_c0	-4.03942716453195	0.832135709615251	1	1	66583.5	0
comp10128_c0	1	0	0	1	1	0	comp10128_c0	-1.00616614876077	0.826416892586204	1	1	66583.5	0
comp10130_c0	0	0	0	1	0	0	comp10130_c0	-4.03942716453195	0.832135709615251	0.999999999999999	1	47969	0
comp10132_c0	0	0	2	0	0	0	comp10132_c0	-4.03942716453195	-2.85905012048834	0.608437937265352	1	23162	0
comp101332_c0	5	7	10	6	15	12	comp101332_c0	3.16316895013261	0.507232487653108	0.487962538260156	1	15090	0
comp10134333_c0	0	0	0	0	0	0	comp10134333_c0	-4.03942716453195	-1.1459312682765	1	1	66583.5	0
comp10134_c0	0	0	0	0	0	0	comp10134_c0	-4.03942716453195	-1.1459312682765	1	1	66583.5	0
comp10135_c0	0	0	0	0	0	0	comp10135_c0	-4.03942716453195	-1.1459312682765	1	1	66583.5	0
comp10136_c0	0	1	0	3	1	0	comp10136_c0	-0.499753866961697	1.77252074988682	0.449474287653016	1	14044	0
comp1013806_c0	1	2	0	0	3	0	comp1013806_c0	0.110066670846501	-0.15569392256582	1	1	66583.5	0
comp10141_c0	0	0	2	0	1	0	comp10141_c0	-1.15304273466971	-0.799400112975708	1	1	66583.5	0
comp10143864_c0	0	0	1	0	0	0	comp10143864_c0	-4.03942716453195	-1.85905012048834	0.999999999999978	1	40003.5	0
comp10143_c0	0	1	0	0	1	1	comp10143_c0	-1.01078752921703	0.750453425376142	1	1	50659	0
comp10145_c0	2	2	0	2	0	0	comp10145_c0	-0.018461907414298	-1.23172782672829	0.732836769865887	1	30314	0
comp10148_c0	0	0	0	0	0	0	comp10148_c0	-4.03942716453195	-1.1459312682765	1	1	66583.5	0
comp1015027_c0	0	0	0	1	1	0	comp1015027_c0	-4.03942716453195	1.87350382792603	0.515880156822134	1	18435	0
comp101541_c0	14	12	8	9	19	7	comp101541_c0	3.56580511878914	-0.0856761233456744	0.944902944222394	1	37772	0
comp10154671_c0	0	0	0	0	0	0	comp10154671_c0	-4.03942716453195	-1.1459312682765	1	1	66583.5	0
comp101556_c0	25	56	46	50	51.65	117	comp101556_c0	5.79228447212576	0.638434672426945	0.215822645683392	1	6071	0
comp10155_c0	0	0	0	0	0	0	comp10155_c0	-4.03942716453195	-1.1459312682765	1	1	66583.5	0
comp1015692_c0	0	1	1	1	1	1	comp1015692_c0	-0.304102813355149	0.507832560550291	1	1	66583.5	0
comp10156_c0	0	0	0	0	0	1	comp10156_c0	-4.03942716453195	0.743037419334752	0.999999999999995	1	43703.5	0
comp10160280_c0	0	0	0	1	0	0	comp10160280_c0	-4.03942716453195	0.832135709615251	1	1	66583.5	0
comp101604_c0	299.99	205	497	554	330	633	comp101604_c0	8.65785401030629	0.513840059183348	0.258242778963417	1	7125	0
comp10161820_c0	0	0	0	0	0	0	comp10161820_c0	-4.03942716453195	-1.1459312682765	1	1	66583.5	0
comp10163_c0	2	0	0	0	1	0	comp10163_c0	-0.986058693105719	-1.13336819610369	0.999999999999999	1	47744.5	0
comp10164336_c0	0	0	1	0	0	0	comp10164336_c0	-4.03942716453195	-1.85905012048834	0.999999999999978	1	40003.5	0
comp10165909_c0	1	1	0	0	0	0	comp10165909_c0	-4.03942716453195	-3.20979480462005	0.521054954920947	1	19108	0
comp10166_c0	3	0	1	0	0	1	comp10166_c0	-0.609662842635838	-2.22752253684621	0.452088332628554	1	14238	0
comp10167802_c0	0	0	0	0	0	0	comp10167802_c0	-4.03942716453195	-1.1459312682765	1	1	66583.5	0
comp10167_c0	2	1	1	1	0	2	comp10167_c0	0.202410672035446	-0.621114656486857	1	1	66583.5	0
comp10171513_c0	0	0	0	0	0	0	comp10171513_c0	-4.03942716453195	-1.1459312682765	1	1	66583.5	0
comp1017361_c0	0	1	1	1	1	1	comp1017361_c0	-0.304102813355149	0.507832560550291	0.999999999999999	1	48887.5	0
comp10173_c0	0	0	0	2	0	0	comp10173_c0	-4.03942716453195	1.83213570961525	0.615409226902431	1	24502	0
comp10174106_c0	0	0	0	0	0	0	comp10174106_c0	-4.03942716453195	-1.1459312682765	1	1	66583.5	0
comp10175593_c0	0	0	0	0	0	0	comp10175593_c0	-4.03942716453195	-1.1459312682765	1	1	66583.5	0
comp1017604_c0	4	0	2	1	2	3	comp1017604_c0	0.99897741210761	-0.127290128289173	1	1	66583.5	0
comp10176_c0	0	1	0	0	0	0	comp10176_c0	-4.03942716453195	-2.22637855676509	0.999999999999999	1	48682.5	0
comp1017812_c0	1	3	0	5	2	0	comp1017812_c0	0.901265391172889	0.591095361084285	0.641173999604583	1	25350	0
comp10178_c0	0	0	0	0	0	2	comp10178_c0	-4.03942716453195	1.74303741933475	0.615314611368934	1	24477	0
comp10180780_c0	0	0	0	0	0	0	comp10180780_c0	-4.03942716453195	-1.1459312682765	1	1	66583.5	0
comp10182681_c0	1	0	0	0	0	0	comp10182681_c0	-4.03942716453195	-2.19301820361633	1	1	66583.5	0
comp10184_c0	0	0	3	0	0	1	comp10184_c0	-0.945902144259822	-1.55504393359824	0.705301540364113	1	28954	0
comp1018550_c0	0	0	0	1	0	0	comp1018550_c0	-4.03942716453195	0.832135709615251	0.999999999999999	1	48191.5	0
comp10187_c0	2	1	0	3	1	1	comp10187_c0	0.431951178749926	0.510314447830635	0.762955897268961	1	31474	0
comp1018825_c0	0	0	0	1	0	0	comp1018825_c0	-4.03942716453195	0.832135709615251	1	1	50895.5	0
comp10189_c0	0	0	0	0	0	0	comp10189_c0	-4.03942716453195	-1.1459312682765	1	1	66583.5	0
comp10190951_c0	0	0	0	0	0	0	comp10190951_c0	-4.03942716453195	-1.1459312682765	1	1	66583.5	0
comp10191_c0	0	0	1	0	0	0	comp10191_c0	-4.03942716453195	-1.85905012048834	0.999999999999978	1	40003.5	0
comp10193739_c0	0	0	0	0	0	1	comp10193739_c0	-4.03942716453195	0.743037419334752	1	1	66583.5	0
comp101939_c0	1	3	1	4	6	3	comp101939_c0	1.47371072557218	1.22216266911136	0.190236164043318	1	5586	0
comp10193_c0	1	0	3	0	3	5	comp10193_c0	0.840320845280357	1.00529813373287	0.500235497085457	1	16121	0
comp10194475_c0	0	0	0	0	0	0	comp10194475_c0	-4.03942716453195	-1.1459312682765	1	1	66583.5	0
comp1019473_c0	0	0	2	1	0	0	comp1019473_c0	-1.19383424948015	-0.880983142596588	0.999999999999999	1	47744.5	0
comp10194_c0	0	0	0	0	0	0	comp10194_c0	-4.03942716453195	-1.1459312682765	1	1	66583.5	0
comp10195_c0	1	1	2	3	1	1	comp10195_c0	0.55988547426605	0.254445856798386	1	1	50895.5	0
comp10197_c0	1	0	0	1	2	1	comp10197_c0	-0.516738300152395	1.80527258980295	0.419296327345246	1	13038	0
comp101_c0	2	2	0	1	2	0	comp101_c0	0.301468355776572	-0.591867300346554	1	1	66583.5	0
comp101_c1	2	3	3	7	6	2	comp101_c1	1.88618105460988	0.816540069459648	0.346837089649502	1	10568	0
comp10201_c0	2	5	6	5	2	3	comp10201_c0	1.91458604555467	-0.47229374969975	0.753908230652795	1	31071	0
comp10202969_c0	0	0	0	0	0	0	comp10202969_c0	-4.03942716453195	-1.1459312682765	1	1	66583.5	0
comp10204_c0	0	1	2	0	1	0	comp10204_c0	-0.794007300044421	-1.51747098222629	0.663922465367908	1	26568	0
comp1020550_c0	0	2	0	0	0	1	comp1020550_c0	-1.05471917648202	-1.33740986915384	0.999999999999995	1	43453.5	0
comp10205_c0	2	0	0	1	4	2	comp10205_c0	0.38837221688233	1.61549362387241	0.259770906776234	1	7153	0
comp1020625_c0	0	0	1	1	0	2	comp1020625_c0	-0.930744667194919	1.64519602197387	0.663763949836225	1	26525	0
comp10206_c0	0	0	0	0	0	0	comp10206_c0	-4.03942716453195	-1.1459312682765	1	1	66583.5	0
comp10207_c0	2	0	0	1	1	1	comp10207_c0	-0.234780564066938	0.369188061973869	1	1	66583.5	0
comp10208_c0	4	2	0	0	2	1	comp10208_c0	0.577166604615462	-1.19925470043829	0.445567713716748	1	13830	0
comp10210_c0	0	0	0	0	0	0	comp10210_c0	-4.03942716453195	-1.1459312682765	1	1	66583.5	0
comp1021163_c0	2	0	0	1	1	0	comp1021163_c0	-0.506166148760771	-0.173583107413796	1	1	66583.5	0
comp10213828_c0	1	0	0	0	0	0	comp10213828_c0	-4.03942716453195	-2.19301820361633	1	1	66583.5	0
comp1021560_c0	1	1	0	1	1	1	comp1021560_c0	-0.226392263565078	0.352411460970148	0.999999999999999	1	49699	0
comp1021603_c0	0	1	0	0	0	0	comp1021603_c0	-4.03942716453195	-2.22637855676509	0.999999999999997	1	45504	0
comp10217767_c0	0	0	0	0	0	0	comp10217767_c0	-4.03942716453195	-1.1459312682765	1	1	66583.5	0
comp1021816_c0	0	1	0	0	0	0	comp1021816_c0	-4.03942716453195	-2.22637855676509	1	1	50385.5	0
comp10219_c0	0	1	0	0	1	0	comp10219_c0	-1.46937851653133	-0.16672854925246	1	1	66583.5	0
comp102206_c0	16	8	10	17	10	12	comp102206_c0	3.61602924145744	0.0599485518694518	1	1	50895.5	0
comp10220747_c0	0	1	0	0	0	0	comp10220747_c0	-4.03942716453195	-2.22637855676509	0.999999999999998	1	46593	0
comp10220886_c0	0	0	0	0	0	0	comp10220886_c0	-4.03942716453195	-1.1459312682765	1	1	66583.5	0
comp10222_c0	0	0	0	0	0	0	comp10222_c0	-4.03942716453195	-1.1459312682765	1	1	66583.5	0
comp10223577_c0	0	0	1	0	0	0	comp10223577_c0	-4.03942716453195	-1.85905012048834	0.999999999999978	1	40003.5	0
comp10223_c0	0	0	2	1	0	0	comp10223_c0	-1.19383424948015	-0.880983142596588	0.999999999999999	1	48191.5	0
comp10224_c0	0	0	0	0	0	0	comp10224_c0	-4.03942716453195	-1.1459312682765	1	1	66583.5	0
comp10225610_c0	0	0	0	0	0	0	comp10225610_c0	-4.03942716453195	-1.1459312682765	1	1	66583.5	0
comp10225_c0	0	0	0	0	0	0	comp10225_c0	-4.03942716453195	-1.1459312682765	1	1	66583.5	0
comp10227_c0	0	0	0	0	0	0	comp10227_c0	-4.03942716453195	-1.1459312682765	1	1	66583.5	0
comp10230251_c0	1	0	1	0	0	0	comp10230251_c0	-4.03942716453195	-3.03567640529768	0.513097571667281	1	17070	0
comp10230_c0	0	0	0	0	0	0	comp10230_c0	-4.03942716453195	-1.1459312682765	1	1	66583.5	0
comp10232133_c0	0	0	0	1	0	0	comp10232133_c0	-4.03942716453195	0.832135709615251	0.999999999999999	1	48887.5	0
comp1023328_c0	0	0	0	0	0	0	comp1023328_c0	-4.03942716453195	-1.1459312682765	1	1	66583.5	0
comp10235181_c0	0	0	0	0	0	0	comp10235181_c0	-4.03942716453195	-1.1459312682765	1	1	66583.5	0
comp1023524_c0	3	0	3	2	0	2	comp1023524_c0	0.665029425611524	-0.686433363474215	0.796536171759893	1	32922	0
comp1023642_c0	0	0	0	0	0	0	comp1023642_c0	-4.03942716453195	-1.1459312682765	1	1	66583.5	0
comp10237048_c0	0	0	0	0	0	0	comp10237048_c0	-4.03942716453195	-1.1459312682765	1	1	66583.5	0
comp1023914_c0	0	0	0	2	0	2	comp1023914_c0	-4.03942716453195	2.78827427426811	0.171336206467373	1	4833	0
comp10239750_c0	0	0	0	0	0	1	comp10239750_c0	-4.03942716453195	0.743037419334752	1	1	66583.5	0
comp10240_c0	1	5	4	6	4	7	comp10240_c0	2.11679133381181	0.640859477705381	0.467588257792031	1	14610	0
comp10241_c0	2	1	1	1	0	0	comp10241_c0	-0.560678910249785	-2.14729382105732	0.416257070175085	1	12827	0
comp10246_c0	0	0	0	2	0	0	comp10246_c0	-4.03942716453195	1.83213570961525	0.615423447983039	1	24505	0
comp10247407_c0	0	0	0	1	0	0	comp10247407_c0	-4.03942716453195	0.832135709615251	0.999999999999999	1	49158	0
comp102502_c0	5	4	7	6	3	3	comp102502_c0	2.20159058373393	-0.503142539033438	0.565004227531122	1	20355	0
comp10250460_c0	0	0	0	0	1	0	comp10250460_c0	-4.03942716453195	0.91371873923613	1	1	66583.5	0
comp10251679_c0	0	0	1	0	0	1	comp10251679_c0	-1.7383833946204	0.0299185671229132	1	1	66583.5	0
comp10251934_c0	0	0	0	0	2	0	comp10251934_c0	-4.03942716453195	1.91371873923613	0.593252686804684	1	22145	0
comp10252257_c0	1	0	0	0	1	0	comp10252257_c0	-1.48605869310572	-0.133368196103693	1	1	66583.5	0
comp10252849_c0	0	0	0	0	0	0	comp10252849_c0	-4.03942716453195	-1.1459312682765	1	1	66583.5	0
comp10253504_c0	0	0	0	0	0	1	comp10253504_c0	-4.03942716453195	0.743037419334752	1	1	66583.5	0
comp10253_c0	0	0	0	0	0	0	comp10253_c0	-4.03942716453195	-1.1459312682765	1	1	66583.5	0
comp1025431_c0	0	0	0	0	1	1	comp1025431_c0	-4.03942716453195	1.83090071386473	0.502419083137709	1	16217	0
comp1025441_c0	2	8	3	1	2	1	comp1025441_c0	1.30905729489106	-1.84631860028395	0.098315995703994	1	2871	0
comp1025611_c0	0	3	2	7	1	2	comp1025611_c0	1.23933866814359	0.878697895465182	0.433855409557302	1	13370	0
comp1025661_c0	0	0	0	0	0	0	comp1025661_c0	-4.03942716453195	-1.1459312682765	1	1	66583.5	0
comp10259_c0	2	1	4	2	0	1	comp10259_c0	0.566846439823835	-1.2906041081691	0.419177241475277	1	13031	0
comp10260_c0	0	0	0	0	0	0	comp10260_c0	-4.03942716453195	-1.1459312682765	1	1	66583.5	0
comp1026295_c0	0	0	1	2	1	0	comp1026295_c0	-0.887497937938731	1.73168948048625	0.663282366180353	1	26403	0
comp10262_c0	0	0	0	3	3	0	comp10262_c0	-4.03942716453195	3.45846632864718	0.0608431192304815	1	2058	0
comp10264_c0	0	0	0	0	0	0	comp10264_c0	-4.03942716453195	-1.1459312682765	1	1	66583.5	0
comp10265454_c0	0	0	0	0	0	0	comp10265454_c0	-4.03942716453195	-1.1459312682765	1	1	66583.5	0
comp10265_c0	3	2	5	3	5	5	comp10265_c0	1.90894185941635	0.312444270127411	0.869944452224608	1	35562	0
comp10266_c0	0	0	0	0	0	0	comp10266_c0	-4.03942716453195	-1.1459312682765	1	1	66583.5	0
comp10267146_c0	0	0	0	0	0	0	comp10267146_c0	-4.03942716453195	-1.1459312682765	1	1	66583.5	0
comp10268177_c0	0	0	0	0	0	0	comp10268177_c0	-4.03942716453195	-1.1459312682765	1	1	66583.5	0
comp10271_c0	2	2	3	2	1	0	comp10271_c0	0.621540915382268	-1.28638822615575	0.412092381024393	1	12599	0
comp10273648_c0	0	0	0	0	0	0	comp10273648_c0	-4.03942716453195	-1.1459312682765	1	1	66583.5	0
comp1027436_c0	0	0	0	0	0	2	comp1027436_c0	-4.03942716453195	1.74303741933475	0.615296869984026	1	24469	0
comp10274_c0	0	0	4	0	1	1	comp10274_c0	-0.19445174735541	-0.882218138347106	0.749378107794311	1	30906	0
comp10275_c0	0	0	1	0	1	0	comp10275_c0	-1.65304273466971	0.200599887024292	1	1	66583.5	0
comp1027879_c0	0	1	1	4	2	4	comp1027879_c0	0.555849218073397	2.22773662340738	0.0783602613733152	1	2397	0
comp1028138_c0	1	1	4	0	1	1	comp1028138_c0	0.161343873718875	-1.59380938049568	0.355405608152462	1	10834	0
comp10281759_c0	0	0	0	0	0	2	comp10281759_c0	-4.03942716453195	1.74303741933475	0.615279131666415	1	24458	0
comp1028464_c0	0	0	1	0	0	0	comp1028464_c0	-4.03942716453195	-1.85905012048834	0.999999999999978	1	40003.5	0
comp1028756_c0	0	0	0	1	0	0	comp1028756_c0	-4.03942716453195	0.832135709615251	1	1	50895.5	0
comp1028948_c0	8	17	5	8	21	1	comp1028948_c0	3.39200357369071	-0.129240000798946	0.901552025153278	1	36541	0
comp10289_c0	2	0	0	5	1	0	comp10289_c0	0.272591837128117	1.38393286436398	0.410628706188435	1	12537	0
comp1028_c0	2	1	0	1	5	0	comp1028_c0	0.597866429693347	0.842144949717477	0.600498380423461	1	22328	0
comp1028_c1	0	1	0	0	1	0	comp1028_c1	-1.46937851653133	-0.16672854925246	1	1	66583.5	0
comp10290_c0	0	0	2	1	0	1	comp10290_c0	-0.71576496715372	0.0751554220562729	1	1	66583.5	0
comp1029163_c0	0	0	0	0	0	0	comp1029163_c0	-4.03942716453195	-1.1459312682765	1	1	66583.5	0
comp1029165_c0	3	2	1	0	0	0	comp1029165_c0	-4.03942716453195	-4.73902054276939	0.0505091962220652	1	1853	0
comp10291_c0	0	0	2	0	0	0	comp10291_c0	-4.03942716453195	-2.85905012048834	0.608394389839208	1	23147	0
comp10292194_c0	0	0	0	0	0	0	comp10292194_c0	-4.03942716453195	-1.1459312682765	1	1	66583.5	0
comp10292203_c0	0	0	0	0	0	0	comp10292203_c0	-4.03942716453195	-1.1459312682765	1	1	66583.5	0
comp102925_c0	36	32	48	222	137	124	comp102925_c0	6.30148441227316	1.96338694737766	4.02118909176864e-05	0.0117082196435085	282	2
comp10293_c0	1	1	3	2	0	1	comp10293_c0	0.320401585791101	-0.797714400103628	0.760059756437903	1	31325	0
comp10299_c0	2	0	3	1	0	4	comp10299_c0	0.664171704802678	-0.0948048336699268	1	1	66583.5	0
comp102_c0	2	0	0	4	0	0	comp102_c0	-0.0268502079161585	0.785048774275428	0.76272875366119	1	31452	0
comp10300_c0	3	1	3	1	3	0	comp10300_c0	0.843382026815736	-0.83218431015012	0.619049409358797	1	24734	0
comp10303605_c0	0	0	0	0	0	0	comp10303605_c0	-4.03942716453195	-1.1459312682765	1	1	66583.5	0
comp10304_c0	1	0	1	0	0	0	comp10304_c0	-4.03942716453195	-3.03567640529768	0.513127477995022	1	17076	0
comp10305_c0	0	0	0	3	1	2	comp10305_c0	-4.03942716453195	3.40220969590278	0.048299725776693	1	1790	0
comp1030781_c0	0	0	0	0	0	0	comp1030781_c0	-4.03942716453195	-1.1459312682765	1	1	66583.5	0
comp10308852_c0	1	0	0	0	2	0	comp10308852_c0	-0.986058693105719	0.866631803896307	1	1	66583.5	0
comp10310_c0	6	11	4	4	4	3	comp10310_c0	2.38267014005973	-1.10124811615079	0.21836821234192	1	6120	0
comp1031179_c0	0	0	2	3	0	2	comp1031179_c0	-0.0503611119239981	1.40596313251572	0.532447776888349	1	19448	0
comp10313_c0	0	0	0	0	0	0	comp10313_c0	-4.03942716453195	-1.1459312682765	1	1	66583.5	0
comp10315_c0	1	0	0	0	1	0	comp10315_c0	-1.48605869310572	-0.133368196103693	1	1	66583.5	0
comp10318927_c0	0	0	0	0	1	0	comp10318927_c0	-4.03942716453195	0.91371873923613	0.999999999999996	1	44650.5	0
comp10319180_c0	0	1	0	0	0	0	comp10319180_c0	-4.03942716453195	-2.22637855676509	0.999999999999994	1	43054.5	0
comp10319_c0	1	3	2	1	1	2	comp10319_c0	0.711957931715693	-0.737349083117709	0.786516138636455	1	32408	0
comp10320_c0	0	0	0	0	0	0	comp10320_c0	-4.03942716453195	-1.1459312682765	1	1	66583.5	0
comp10321_c0	0	0	0	0	0	0	comp10321_c0	-4.03942716453195	-1.1459312682765	1	1	66583.5	0
comp1032525_c0	0	0	1	0	0	0	comp1032525_c0	-4.03942716453195	-1.85905012048834	0.999999999999978	1	40003.5	0
comp1032582_c0	0	0	2	1	0	2	comp1032582_c0	-0.430744667194919	0.645196021973874	0.999999999999995	1	43703.5	0
comp10325_c0	0	2	3	1	2	2	comp10325_c0	0.706758547886655	-0.0402883715756409	1	1	66583.5	0
comp103262_c0	0	1	0	0	0	0	comp103262_c0	-4.03942716453195	-2.22637855676509	1	1	66583.5	0
comp10327682_c0	0	0	1	1	0	0	comp10327682_c0	-1.69383424948015	0.119016857403412	1	1	66583.5	0
comp10331891_c0	0	0	0	0	1	0	comp10331891_c0	-4.03942716453195	0.91371873923613	1	1	66583.5	0
comp10331_c0	1	1	2	2	3	3	comp10331_c0	0.898705288700994	0.932085485668275	0.461105093256035	1	14476	0
comp1033214_c0	0	0	0	2	0	1	comp1033214_c0	-4.03942716453195	2.38800591613298	0.300226954823911	1	9382	0
comp10332851_c0	0	0	1	0	0	0	comp10332851_c0	-4.03942716453195	-1.85905012048834	0.999999999999978	1	40003.5	0
comp10332_c0	0	0	0	0	0	0	comp10332_c0	-4.03942716453195	-1.1459312682765	1	1	66583.5	0
comp10333_c0	1	2	1	1	2	0	comp10333_c0	0.26365904198003	-0.516248672753471	1	1	66583.5	0
comp10334_c0	5	2	0	1	0	2	comp10334_c0	0.644722087535028	-1.50573748748602	0.342038284141538	1	10456	0
comp10335126_c0	0	0	0	0	0	1	comp10335126_c0	-4.03942716453195	0.743037419334752	0.999999999999994	1	43002	0
comp10335_c0	0	0	0	0	0	0	comp10335_c0	-4.03942716453195	-1.1459312682765	1	1	66583.5	0
comp10339429_c0	1	0	1	0	0	0	comp10339429_c0	-4.03942716453195	-3.03567640529768	0.513157455082825	1	17077	0
comp10339810_c0	0	0	0	0	0	0	comp10339810_c0	-4.03942716453195	-1.1459312682765	1	1	66583.5	0
comp10339_c0	0	0	0	0	0	1	comp10339_c0	-4.03942716453195	0.743037419334752	1	1	66583.5	0
comp10341734_c0	0	1	1	0	0	0	comp10341734_c0	-4.03942716453195	-3.0543737050399	0.514126547984442	1	17492	0
comp10341_c0	0	0	0	4	0	0	comp10341_c0	-4.03942716453195	2.83213570961525	0.248392778607311	1	6753	0
comp10342_c0	1	0	0	0	0	0	comp10342_c0	-4.03942716453195	-2.19301820361633	0.999999999999991	1	41913	0
comp10343229_c0	0	0	0	0	0	0	comp10343229_c0	-4.03942716453195	-1.1459312682765	1	1	66583.5	0
comp1034377_c0	0	2	2	3	1	2	comp1034377_c0	0.688864535939395	0.49376725913938	0.789578193025615	1	32566	0
comp10343_c0	0	1	3	0	0	0	comp10343_c0	-4.03942716453195	-3.96001494972332	0.181104536951557	1	5163	0
comp10344_c0	3	0	0	0	1	0	comp10344_c0	-0.693577442745141	-1.71833069682485	0.698716636417711	1	28395	0
comp10346_c0	0	1	0	0	0	0	comp10346_c0	-4.03942716453195	-2.22637855676509	0.999999999999999	1	48682.5	0
comp10347187_c0	0	0	0	0	0	0	comp10347187_c0	-4.03942716453195	-1.1459312682765	1	1	66583.5	0
comp10349_c0	0	0	0	1	1	2	comp10349_c0	-4.03942716453195	2.80974492055053	0.14309443644532	1	3923	0
comp10350675_c0	1	0	0	0	0	0	comp10350675_c0	-4.03942716453195	-2.19301820361633	1	1	66583.5	0
comp10351252_c0	1	0	0	1	0	0	comp10351252_c0	-1.52685020791616	-0.214951225724572	1	1	66583.5	0
comp10351_c0	4	2	1	3	3	0	comp10351_c0	1.17332776601361	-0.362645935520255	0.834341862090527	1	34342	0
comp10353_c0	0	0	1	0	0	1	comp10353_c0	-1.7383833946204	0.0299185671229132	1	1	66583.5	0
comp10355_c0	0	0	2	0	0	0	comp10355_c0	-4.03942716453195	-2.85905012048834	0.608350853113303	1	23132	0
comp10357_c0	0	0	0	1	0	0	comp10357_c0	-4.03942716453195	0.832135709615251	1	1	66583.5	0
comp10360_c0	3	2	1	3	2	2	comp10360_c0	1.14947563148951	0.0456957747806332	1	1	66583.5	0
comp10362274_c0	1	0	0	0	0	0	comp10362274_c0	-4.03942716453195	-2.19301820361633	0.999999999999999	1	48887.5	0
comp10362_c0	0	2	0	2	1	1	comp10362_c0	-0.0104787142045227	0.751071055401164	0.723655038845088	1	29832	0
comp103642_c0	47	69	34	9	34	10	comp103642_c0	4.94354326549266	-1.62577366773629	0.00696572784110328	0.724894780199376	789	0
comp1036515_c0	0	0	1	5	2	0	comp1036515_c0	-0.278264803233413	2.95015574989689	0.138455814539335	1	3821	0
comp10365592_c0	0	1	0	0	0	0	comp10365592_c0	-4.03942716453195	-2.22637855676509	1	1	66583.5	0
comp10365_c0	0	0	0	1	0	1	comp10365_c0	-4.03942716453195	1.78827427426811	0.500221047010909	1	15789.5	0
comp10366_c0	1	0	1	1	2	0	comp10366_c0	-0.285590843884615	0.58225109897582	1	1	66583.5	0
comp10368306_c0	0	0	1	0	0	0	comp10368306_c0	-4.03942716453195	-1.85905012048834	0.999999999999978	1	40003.5	0
comp1036872_c0	0	1	0	0	0	0	comp1036872_c0	-4.03942716453195	-2.22637855676509	1	1	66583.5	0
comp10368_c0	0	0	0	0	1	0	comp10368_c0	-4.03942716453195	0.91371873923613	0.999999999999998	1	46788.5	0
comp10369_c0	1	1	1	7	2	1	comp10369_c0	0.885189969478075	1.62107176455692	0.178747775079607	1	5101	0
comp1036_c0	6	8	7	11	7	10	comp1036_c0	3.02342006296029	0.279400827914235	0.699518621513807	1	28498	0
comp1037144_c0	1	0	0	1	0	1	comp1037144_c0	-1.04878092558973	0.741187338928289	0.999999999999998	1	46593	0
comp10372219_c0	1	1	0	0	0	0	comp10372219_c0	-4.03942716453195	-3.20979480462005	0.521049761248785	1	19105	0
comp10373_c0	0	1	0	1	1	0	comp10373_c0	-0.989485972186387	0.793056539437436	1	1	66583.5	0
comp10374127_c0	0	0	0	1	0	0	comp10374127_c0	-4.03942716453195	0.832135709615251	0.999999999999999	1	49158	0
comp10374692_c0	1	0	0	1	0	0	comp10374692_c0	-1.52685020791616	-0.214951225724572	1	1	66583.5	0
comp10374782_c0	0	0	0	0	0	0	comp10374782_c0	-4.03942716453195	-1.1459312682765	1	1	66583.5	0
comp10374_c0	0	3	3	2	1	4	comp10374_c0	1.08104859287307	0.108210371564418	0.999999999999992	1	42103	0
comp1037570_c0	0	0	3	0	0	2	comp1037570_c0	-0.445902144259822	-0.555043933598243	0.999999999999993	1	42366	0
comp10376209_c0	0	1	0	0	0	0	comp10376209_c0	-4.03942716453195	-2.22637855676509	0.999999999999999	1	48682.5	0
comp10377598_c0	0	0	0	0	0	0	comp10377598_c0	-4.03942716453195	-1.1459312682765	1	1	66583.5	0
comp1037_c0	0	0	0	2	2	0	comp1037_c0	-4.03942716453195	2.87350382792603	0.171464560242361	1	4847	0
comp1037_c1	1	1	3	2	1	2	comp1037_c1	0.694488157810002	-0.0495412560658256	1	1	66583.5	0
comp10381_c0	0	0	1	0	0	1	comp10381_c0	-1.7383833946204	0.0299185671229132	1	1	66583.5	0
comp10382_c0	0	0	0	0	0	0	comp10382_c0	-4.03942716453195	-1.1459312682765	1	1	66583.5	0
comp103834_c0	91	69	111	147	96	175	comp103834_c0	6.8002881574007	0.511497372322188	0.251996456758244	1	6862	0
comp1038373_c0	1	0	4	1	4	3	comp1038373_c0	1.00852951093644	0.733357950815852	0.660655058958438	1	26183	0
comp10384936_c0	0	0	0	1	0	1	comp10384936_c0	-4.03942716453195	1.78827427426811	0.500221047010909	1	15789.5	0
comp10384_c0	2	0	6	4	1	5	comp10384_c0	1.49501962868887	0.314695700549884	1	1	66583.5	0
comp10386379_c0	0	0	0	0	0	1	comp10386379_c0	-4.03942716453195	0.743037419334752	1	1	66583.5	0
comp1038759_c0	0	0	2	2	2	1	comp1038759_c0	-0.0247693676475125	1.45714662106869	0.508675251118319	1	16799	0
comp1038850_c0	1	0	0	1	0	1	comp1038850_c0	-1.04878092558973	0.741187338928289	1	1	66583.5	0
comp10389589_c0	0	0	0	0	0	0	comp10389589_c0	-4.03942716453195	-1.1459312682765	1	1	66583.5	0
comp10389_c0	0	1	0	1	0	1	comp10389_c0	-1.03210074901534	0.707826985779521	1	1	66583.5	0
comp1038_c0	0	1	0	0	3	0	comp1038_c0	-0.676897266170757	1.4182339514687	0.699388176418423	1	28493	0
comp1039179_c0	0	1	1	0	1	0	comp1039179_c0	-1.05538094239393	-0.99472369752727	1	1	66583.5	0
comp1039224_c0	1	1	0	3	0	1	comp1039224_c0	-0.0293439260713843	0.746508135957534	0.727967361257167	1	30060	0
comp10393_c0	3	1	2	4	0	8	comp10393_c0	1.48025208397526	0.823202519633513	0.47238800022903	1	14732	0
comp1039411_c0	1	2	0	3	1	2	comp1039411_c0	0.561830898819248	0.747834533379674	0.56752954446076	1	20481	0
comp1039746_c0	6	0	6	1	1	1	comp1039746_c0	0.979029787134314	-2.05843264042864	0.104780079138468	1	3038	0
comp1039774_c0	0	0	5	0	2	1	comp1039774_c0	0.27306233555091	-0.591046162309191	0.791832503963812	1	32692	0
comp1039880_c0	2	1	2	7	5	9	comp1039880_c0	1.76313337002858	1.9554224387706	0.0272901795518363	1	1307	0
comp10398_c0	1	0	0	0	0	0	comp10398_c0	-4.03942716453195	-2.19301820361633	1	1	66583.5	0
comp10399_c0	3	0	1	3	0	3	comp10399_c0	0.70543683519142	0.402676818808306	0.800818767861565	1	33103	0
comp103_c0	0	0	0	0	0	0	comp103_c0	-4.03942716453195	-1.1459312682765	1	1	66583.5	0
comp1040003_c0	0	1	1	2	4	0	comp1040003_c0	0.2237578059865	1.56355379923359	0.376073544293993	1	11500	0
comp1040120_c0	7.54	7	6	0	9	2	comp1040120_c0	2.37023582750258	-0.986231008344524	0.25318277810995	1	6881	0
comp10401465_c0	0	0	0	1	0	0	comp10401465_c0	-4.03942716453195	0.832135709615251	1	1	49990.5	0
comp10402148_c0	0	0	0	0	0	1	comp10402148_c0	-4.03942716453195	0.743037419334752	0.999999999999994	1	43170.5	0
comp1040258_c0	0	2	1	0	2	2	comp1040258_c0	0.225512685589734	0.277852995762607	0.999999999999994	1	42938	0
comp10403_c0	0	0	0	0	0	0	comp10403_c0	-4.03942716453195	-1.1459312682765	1	1	66583.5	0
comp1040509_c0	0	4	1	6	3	7	comp1040509_c0	1.60649603371369	1.47388813981787	0.123799512606531	1	3551	0
comp10407_c0	0	0	0	0	0	1	comp10407_c0	-4.03942716453195	0.743037419334752	0.999999999999997	1	45261	0
comp10408198_c0	0	0	1	0	0	0	comp10408198_c0	-4.03942716453195	-1.85905012048834	0.999999999999978	1	40003.5	0
comp104094_c0	1	0	2	0	1	4	comp104094_c0	0.293016825996301	0.682554245312349	0.774074103874361	1	31984	0
comp10412854_c0	0	0	0	0	0	0	comp10412854_c0	-4.03942716453195	-1.1459312682765	1	1	66583.5	0
comp10412_c0	1	2	0	4	6	9	comp10412_c0	1.39351027216444	2.41119328007005	0.0133258371279784	1	977	0
comp1041370_c0	1	3	1	4	2	1	comp1041370_c0	1.0236248245226	0.321990867012199	0.813549745185997	1	33580	0
comp10413_c0	0	5	2	1	3	2	comp10413_c0	1.14465954391574	-0.361833159662734	0.999999999999987	1	41247	0
comp10414_c0	0	0	0	0	0	0	comp10414_c0	-4.03942716453195	-1.1459312682765	1	1	66583.5	0
comp1041649_c0	6	7	3	7	7	3	comp1041649_c0	2.50560779873739	-0.0665709269262722	1	1	66583.5	0
comp10418_c0	0	0	5	2	2	1	comp10418_c0	0.636194679796169	0.135218526181326	1	1	66583.5	0
comp1041921_c0	3	1	2	5	1	2	comp1041921_c0	1.21158652342843	0.285871398539859	0.830536943689065	1	34195	0
comp1041949_c0	0	0	0	0	0	0	comp1041949_c0	-4.03942716453195	-1.1459312682765	1	1	66583.5	0
comp10419_c0	0	0	0	0	0	0	comp10419_c0	-4.03942716453195	-1.1459312682765	1	1	66583.5	0
comp10421628_c0	0	0	0	0	0	0	comp10421628_c0	-4.03942716453195	-1.1459312682765	1	1	66583.5	0
comp10421917_c0	0	0	1	0	0	0	comp10421917_c0	-4.03942716453195	-1.85905012048834	0.999999999999978	1	40003.5	0
comp10421_c0	0	1	0	0	1	2	comp10421_c0	-0.732654921432951	1.30671864094431	0.665516192698154	1	26808	0
comp1042357_c0	1.31	1	2	0	2	0	comp1042357_c0	-0.00061422857666743	-1.1042571251618	0.719906802114355	1	29559	0
comp104235_c0	35	24	32	57	34	44	comp104235_c0	5.21229780771796	0.446305623072388	0.367528266914701	1	11256	0
comp10424387_c0	0	0	0	0	0	0	comp10424387_c0	-4.03942716453195	-1.1459312682765	1	1	66583.5	0
comp1042572_c0	1	0	0	0	0	0	comp1042572_c0	-4.03942716453195	-2.19301820361633	1	1	66583.5	0
comp1042599_c0	2	1	0	1	2	1	comp1042599_c0	0.281345974791845	0.209104039914473	0.999999999999997	1	45261	0
comp10425_c0	0	0	0	0	0	0	comp10425_c0	-4.03942716453195	-1.1459312682765	1	1	66583.5	0
comp1042627_c0	3	1	2	1	1	3	comp1042627_c0	0.860382641692731	-0.416536364931549	1	1	66583.5	0
comp10427_c0	0	0	3	1	0	1	comp10427_c0	-0.423283716793142	-0.509807078664883	0.999999999999997	1	45129	0
comp10430_c0	0	0	0	1	1	0	comp10430_c0	-4.03942716453195	1.87350382792603	0.51590132773721	1	18443	0
comp1043190_c0	0	0	0	0	1	0	comp1043190_c0	-4.03942716453195	0.91371873923613	0.999999999999996	1	44650.5	0
comp10432_c0	0	2	0	2	0	0	comp10432_c0	-0.510170031341775	-0.24831157887334	1	1	66583.5	0
comp1043423_c0	0	0	0	0	0	0	comp1043423_c0	-4.03942716453195	-1.1459312682765	1	1	66583.5	0
comp1043425_c0	0	0	1	0	0	0	comp1043425_c0	-4.03942716453195	-1.85905012048834	0.999999999999978	1	40003.5	0
comp1043473_c0	0	0	0	0	0	0	comp1043473_c0	-4.03942716453195	-1.1459312682765	1	1	66583.5	0
comp10436409_c0	0	0	1	0	0	0	comp10436409_c0	-4.03942716453195	-1.85905012048834	0.999999999999978	1	40003.5	0
comp104400_c0	10	6	10	4	13	7	comp104400_c0	3.07039038512402	-0.199262666968089	0.784571259203455	1	32334	0
comp1044132_c0	1	0	3	1	1	2	comp1044132_c0	0.340477584285381	0.00561161174291486	1	1	66583.5	0
comp1044196_c0	0	0	1	0	0	0	comp1044196_c0	-4.03942716453195	-1.85905012048834	0.999999999999978	1	40003.5	0
comp10442287_c0	0	0	0	0	1	0	comp10442287_c0	-4.03942716453195	0.91371873923613	1	1	66583.5	0
comp10442_c0	0	0	1	1	2	1	comp10442_c0	-0.683722341716387	2.13924067293094	0.417179742618578	1	12934	0
comp10443_c0	0	0	1	0	0	0	comp10443_c0	-4.03942716453195	-1.85905012048834	0.999999999999978	1	40003.5	0
comp10446295_c0	0	0	0	1	1	0	comp10446295_c0	-4.03942716453195	1.87350382792603	0.515922463039369	1	18454	0
comp1044767_c0	1	0	1	1	0	0	comp1044767_c0	-1.10552110707548	-1.05760942740592	0.999999999999997	1	45013	0
comp10448409_c0	0	0	0	0	0	0	comp10448409_c0	-4.03942716453195	-1.1459312682765	1	1	66583.5	0
comp10449_c0	0	0	0	0	0	2	comp10449_c0	-4.03942716453195	1.74303741933475	0.615261396415331	1	24449	0
comp1044_c0	0	0	0	0	0	1	comp1044_c0	-4.03942716453195	0.743037419334752	1	1	66583.5	0
comp1045114_c0	0	1	1	4	1	1	comp1045114_c0	0.196103019258764	1.50824422577812	0.363138151384877	1	11096	0
comp10452_c0	0	0	0	0	0	2	comp10452_c0	-4.03942716453195	1.74303741933475	0.615243664229999	1	24439	0
comp1045326_c0	0	0	19	0	0	14	comp1045326_c0	2.28925782313019	-0.410654024263068	0.814799899186878	1	33626	0
comp1045391_c0	1	0	0	2	1	1	comp1045391_c0	-0.527158890778907	1.78443140854993	0.416285115296869	1	12837	0
comp10453_c0	0	0	0	0	0	1	comp10453_c0	-4.03942716453195	0.743037419334752	1	1	66583.5	0
comp10454912_c0	0	0	0	1	0	0	comp10454912_c0	-4.03942716453195	0.832135709615251	0.999999999999998	1	46964	0
comp1045748_c0	1	0	0	1	0	0	comp1045748_c0	-1.52685020791616	-0.214951225724572	1	1	66583.5	0
comp104584_c0	8	8	8	6	6	3	comp104584_c0	2.6817102654038	-0.785887643591629	0.255792146436614	1	7081	0
comp1045921_c0	1	0	0	0	1	1	comp1045921_c0	-1.02746770579142	0.78381377852491	0.999999999999997	1	45952.5	0
comp1046086_c0	2	0	0	0	0	0	comp1046086_c0	-4.03942716453195	-3.19301820361633	0.587526895820032	1	21668	0
comp1046095_c0	1	1	0	3	3	0	comp1046095_c0	0.294703402101668	1.39460279230364	0.368694083264261	1	11330	0
comp10460_c0	0	0	0	0	0	4	comp10460_c0	-4.03942716453195	2.74303741933475	0.255139364069574	1	6945	0
comp1046223_c0	5	2	3	11	4	6	comp1046223_c0	2.28333292585098	0.931866466448028	0.303832681696065	1	9667	0
comp10462_c0	0	0	0	0	1	0	comp10462_c0	-4.03942716453195	0.91371873923613	1	1	66583.5	0
comp10463_c0	0	0	0	1	0	0	comp10463_c0	-4.03942716453195	0.832135709615251	0.999999999999999	1	48441	0
comp10465_c0	0	0	0	3	2	0	comp10465_c0	-4.03942716453195	3.18725265101753	0.103196427646739	1	2977	0
comp1046632_c0	0	0	0	0	0	0	comp1046632_c0	-4.03942716453195	-1.1459312682765	1	1	66583.5	0
comp1046670_c0	4	2	1	4	8	3	comp1046670_c0	1.82722057823281	0.94513968891814	0.356003531117771	1	10841	0
comp10467581_c0	1	0	0	0	0	1	comp10467581_c0	-1.57139935305641	-0.304049516005071	1	1	66583.5	0
comp10467_c0	2	2	0	8	9	15	comp10467_c0	1.97304078504259	2.75127755818549	0.00163257877650762	0.244612733907824	548	0
comp1047202_c0	1	2	0	1	1	0	comp1047202_c0	-0.202522035169129	-0.78087133459708	1	1	50659	0
comp10472_c0	0	0	1	2	0	1	comp10472_c0	-0.915899146221285	1.67488706392114	0.666923317213654	1	27138	0
comp10473_c0	0	0	0	0	0	0	comp10473_c0	-4.03942716453195	-1.1459312682765	1	1	66583.5	0
comp10476_c0	0	1	0	1	0	0	comp10476_c0	-1.51017003134177	-0.24831157887334	1	1	66583.5	0
comp1047726_c0	0	2	0	1	0	1	comp1047726_c0	-0.532100749015344	-0.292173014220479	1	1	66583.5	0
comp10477763_c0	0	0	0	0	0	0	comp10477763_c0	-4.03942716453195	-1.1459312682765	1	1	66583.5	0
comp10477871_c0	0	0	0	0	0	0	comp10477871_c0	-4.03942716453195	-1.1459312682765	1	1	66583.5	0
comp10477_c0	2	0	1	2	1	4	comp10477_c0	0.598888127453738	1.07253130240308	0.423287203401446	1	13135	0
comp10478419_c0	0	0	0	1	0	0	comp10478419_c0	-4.03942716453195	0.832135709615251	1	1	66583.5	0
comp10478895_c0	0	0	0	1	0	0	comp10478895_c0	-4.03942716453195	0.832135709615251	1	1	66583.5	0
comp10478_c0	1	5	5	3	3	3	comp10478_c0	1.72467887766998	-0.379805820057662	0.864308716455648	1	35375	0
comp1047928_c0	1	2	6	5	2	5	comp1047928_c0	1.73691450697936	0.383080662807334	0.865424389098292	1	35415	0
comp1047_c0	0	0	0	1	0	1	comp1047_c0	-4.03942716453195	1.78827427426811	0.500221047010909	1	15789.5	0
comp10480879_c0	0	0	0	0	0	0	comp10480879_c0	-4.03942716453195	-1.1459312682765	1	1	66583.5	0
comp10481_c0	0	0	1	0	0	1	comp10481_c0	-1.7383833946204	0.0299185671229132	1	1	66583.5	0
comp1048258_c0	0	0	0	2	0	0	comp1048258_c0	-4.03942716453195	1.83213570961525	0.615437665946425	1	24507	0
comp10482_c0	2	0	0	0	0	0	comp10482_c0	-4.03942716453195	-3.19301820361633	0.587519876525952	1	21666	0
comp10483_c0	0	0	0	0	0	0	comp10483_c0	-4.03942716453195	-1.1459312682765	1	1	66583.5	0
comp1048616_c0	0	0	0	0	0	0	comp1048616_c0	-4.03942716453195	-1.1459312682765	1	1	66583.5	0
comp1048825_c0	0	0	0	0	0	0	comp1048825_c0	-4.03942716453195	-1.1459312682765	1	1	66583.5	0
comp1048992_c0	0	0	0	0	0	0	comp1048992_c0	-4.03942716453195	-1.1459312682765	1	1	66583.5	0
comp10489_c0	1	2	2	0	0	1	comp10489_c0	-0.465349894330121	-2.51614843345765	0.259941336118398	1	7169	0
comp10490_c0	8	6	3	7	3	7	comp10490_c0	2.52951178655373	-0.194582852715018	0.904616999923093	1	36632	0
comp10493_c0	0	0	1	0	0	0	comp10493_c0	-4.03942716453195	-1.85905012048834	0.999999999999978	1	40003.5	0
comp10494_c0	0	0	1	2	0	6	comp10494_c0	-0.226985532161937	3.05271429203984	0.140506431777071	1	3855	0
comp104953_c0	10	6	9	9	8	4	comp104953_c0	2.94755135665181	-0.348250964139384	0.620212214092798	1	24771	0
comp10496954_c0	0	0	0	0	0	0	comp10496954_c0	-4.03942716453195	-1.1459312682765	1	1	66583.5	0
comp10496_c0	0	0	2	0	1	1	comp10496_c0	-0.694451747355409	0.117781861652894	1	1	66583.5	0
comp1049748_c0	0	3	3	1	0	0	comp1049748_c0	-0.303691206843791	-2.66126922786931	0.191107438075787	1	5606	0
comp10498524_c0	0	0	0	1	0	0	comp10498524_c0	-4.03942716453195	0.832135709615251	1	1	66583.5	0
comp10498_c0	0	0	1	5	3	2	comp10498_c0	-0.0289311772339086	3.4488230018959	0.0311381077410622	1	1403	0
comp10499854_c0	0	0	0	0	0	0	comp10499854_c0	-4.03942716453195	-1.1459312682765	1	1	66583.5	0
comp104_c0	0	0	2	1	0	1	comp104_c0	-0.71576496715372	0.0751554220562729	1	1	66583.5	0
comp104_c1	1	0	1	1	2	1	comp104_c1	-0.0954091993117214	0.962614388121606	0.714091450426004	1	29334	0
comp10500_c0	0	0	0	0	0	0	comp10500_c0	-4.03942716453195	-1.1459312682765	1	1	66583.5	0
comp1050120_c0	2	2	2	2	4	2	comp1050120_c0	1.23027604097435	0.311243907549466	0.825704029844577	1	33988	0
comp10501_c0	0	0	4	0	0	0	comp10501_c0	-4.03942716453195	-3.85905012048834	0.248459524276169	1	6796	0
comp1050279_c0	0	0	0	0	0	0	comp1050279_c0	-4.03942716453195	-1.1459312682765	1	1	66583.5	0
comp1050292_c0	0	3	0	0	1	0	comp1050292_c0	-0.676897266170757	-1.75169104997362	0.69929695652813	1	28481	0
comp10502_c0	0	0	1	1	0	0	comp10502_c0	-1.69383424948015	0.119016857403412	1	1	66583.5	0
comp10503_c0	0	0	0	0	0	0	comp10503_c0	-4.03942716453195	-1.1459312682765	1	1	66583.5	0
comp10504_c0	2	2	1	1	0	1	comp10504_c0	0.0887430924366984	-1.53386069712456	0.501369103999695	1	16180	0
comp10506_c0	0	1	1	4	0	2	comp10506_c0	0.181762646054496	1.47956347936958	0.375394784748253	1	11486	0
comp10508_c0	0	0	0	4	0	1	comp10508_c0	-4.03942716453195	3.13667891994466	0.122167620357626	1	3508	0
comp10509_c0	0	0	0	0	0	0	comp10509_c0	-4.03942716453195	-1.1459312682765	1	1	66583.5	0
comp10510344_c0	0	0	0	0	1	0	comp10510344_c0	-4.03942716453195	0.91371873923613	1	1	66583.5	0
comp1051053_c0	2	1	2	4	3	2	comp1051053_c0	1.164886035072	0.758927768857441	0.506792708274247	1	16645	0
comp10510_c0	3	0	2	1	2	2	comp10510_c0	0.732348596544534	-0.0914684688913989	1	1	66583.5	0
comp10511300_c0	0	0	0	1	0	0	comp10511300_c0	-4.03942716453195	0.832135709615251	0.999999999999999	1	48441	0
comp1051429_c0	3	1	4	10	13	5	comp1051429_c0	2.31218001590527	1.76839863625654	0.0282107192221567	1	1323	0
comp10514618_c0	0	0	0	0	1	0	comp10514618_c0	-4.03942716453195	0.91371873923613	1	1	66583.5	0
comp1051491_c0	0	0	0	0	2	0	comp1051491_c0	-4.03942716453195	1.91371873923613	0.593251764057643	1	22144	0
comp10516_c0	0	0	0	0	0	0	comp10516_c0	-4.03942716453195	-1.1459312682765	1	1	66583.5	0
comp1051799_c0	3	3	4	8	6	4	comp1051799_c0	2.16671388799555	0.755272063010337	0.386508835113484	1	11951	0
comp10517_c0	0	0	0	0	1	1	comp10517_c0	-4.03942716453195	1.83090071386473	0.502438972784829	1	16218	0
comp10518_c0	1	1	0	0	0	0	comp10518_c0	-4.03942716453195	-3.20979480462005	0.521044569048542	1	19103	0
comp1051_c0	0	0	0	0	0	2	comp1051_c0	-4.03942716453195	1.74303741933475	0.615225935109649	1	24429	0
comp1052053_c0	3	5	5	1	6	4	comp1052053_c0	2.00750805478366	-0.336220750796663	0.880379225440571	1	35900	0
comp1052095_c0	0	0	0	0	0	0	comp1052095_c0	-4.03942716453195	-1.1459312682765	1	1	66583.5	0
comp1052103_c0	4	4	4	5	5	8	comp1052103_c0	2.29754377752468	0.44577938065013	0.685763357722634	1	28037	0
comp1052337_c0	0	0	0	1	0	2	comp1052337_c0	-4.03942716453195	2.35831487418571	0.300362943148773	1	9446	0
comp10523_c0	1	1	0	1	1	1	comp10523_c0	-0.226392263565078	0.352411460970148	1	1	66583.5	0
comp10526890_c0	0	0	0	0	0	0	comp10526890_c0	-4.03942716453195	-1.1459312682765	1	1	66583.5	0
comp10527406_c0	1	0	0	0	0	0	comp10527406_c0	-4.03942716453195	-2.19301820361633	1	1	66583.5	0
comp1052828_c0	0	1	0	3	2	2	comp1052828_c0	-0.106845361512639	2.55833776078493	0.106376752571975	1	3127	0
comp1052849_c0	0	0	0	0	0	0	comp1052849_c0	-4.03942716453195	-1.1459312682765	1	1	66583.5	0
comp10528_c0	0	0	2	2	1	2	comp10528_c0	-0.0418125742023837	1.42306020795895	0.507554622696719	1	16709	0
comp10529_c0	0	0	0	0	0	0	comp10529_c0	-4.03942716453195	-1.1459312682765	1	1	66583.5	0
comp1053029_c0	3	5	2	5	1	4	comp1053029_c0	1.76017496345158	-0.197961289627484	0.86604337418115	1	35441	0
comp10530_c0	0	0	4	0	0	2	comp10530_c0	-0.2383833946204	-0.970081432877087	0.763128932604663	1	31503	0
comp10531_c0	0	0	0	1	1	0	comp10531_c0	-4.03942716453195	1.87350382792603	0.515943563268513	1	18465	0
comp10532_c0	0	0	0	0	0	0	comp10532_c0	-4.03942716453195	-1.1459312682765	1	1	66583.5	0
comp10535_c0	0	0	1	0	0	2	comp10535_c0	-1.2383833946204	1.02991856712291	0.999999999999996	1	44557	0
comp1053669_c0	4	0	0	1	1	0	comp1053669_c0	-0.00616614876077071	-1.1735831074138	0.75046121307909	1	30951	0
comp105393_c0	4	1	3	0	0	0	comp105393_c0	-4.03942716453195	-5.0812153879529	0.0182883954579636	1	1119	0
comp105397_c0	21	20	34	30	45	38	comp105397_c0	4.93382355177897	0.512784336495478	0.313699738668094	1	9971	0
comp10539_c0	0	0	0	0	0	0	comp10539_c0	-4.03942716453195	-1.1459312682765	1	1	66583.5	0
comp10540325_c0	1	0	0	1	0	0	comp10540325_c0	-1.52685020791616	-0.214951225724572	1	1	66583.5	0
comp1054106_c0	2	0	3	5	5	6	comp1054106_c0	1.53553167287338	1.64791510247148	0.111135546913624	1	3231	0
comp1054405_c0	1	2	1	0	4	1	comp1054405_c0	0.629204860717486	0.214842964721442	0.999999999999995	1	43632.5	0
comp10546740_c0	0	0	0	0	0	0	comp10546740_c0	-4.03942716453195	-1.1459312682765	1	1	66583.5	0
comp10546_c0	2	10	10	4	8	4	comp10546_c0	2.65023989122395	-0.528683792949733	0.52411411043334	1	19200	0
comp10547674_c0	0	0	0	0	0	1	comp10547674_c0	-4.03942716453195	0.743037419334752	0.999999999999997	1	45129	0
comp10549_c0	0	0	0	1	0	0	comp10549_c0	-4.03942716453195	0.832135709615251	0.999999999999999	1	48191.5	0
comp10550356_c0	0	0	1	1	0	0	comp10550356_c0	-1.69383424948015	0.119016857403412	1	1	66583.5	0
comp1055233_c0	0	1	1	1	1	0	comp1055233_c0	-0.575488398048982	-0.034938608837374	1	1	66583.5	0
comp1055242_c0	0	0	1	1	0	1	comp1055242_c0	-1.21576496715372	1.07515542205627	1	1	66583.5	0
comp10553_c0	1	0	4	3	0	2	comp10553_c0	0.64723549493119	0.0107699188053418	1	1	66583.5	0
comp10555_c0	0	2	1	3	1	2	comp10555_c0	0.511167176608758	0.849161977800654	0.568372999278731	1	20516	0
comp1055692_c0	0	0	0	1	1	0	comp1055692_c0	-4.03942716453195	1.87350382792603	0.51596462895413	1	18476	0
comp1055757_c0	5	9	0	1	8	1	comp1055757_c0	2.07723424818714	-0.664560757291542	0.551223027531895	1	19954	0
comp10557_c0	0	0	0	0	1	0	comp10557_c0	-4.03942716453195	0.91371873923613	1	1	50385.5	0
comp1055828_c0	0	0	0	0	0	0	comp1055828_c0	-4.03942716453195	-1.1459312682765	1	1	66583.5	0
comp1055844_c0	10	9	12	23	12	13	comp1055844_c0	3.68668336433698	0.523067992937992	0.378447590506624	1	11545	0
comp1055858_c0	0	0	1	1	2	0	comp1055858_c0	-0.873903986289281	1.75887738378515	0.667160896701399	1	27192	0
comp10559261_c0	0	0	0	0	0	0	comp10559261_c0	-4.03942716453195	-1.1459312682765	1	1	66583.5	0
comp10561_c0	4	0	5	3	3	1	comp10561_c0	1.38554203136645	-0.378151878727855	0.848918701011677	1	34842	0
comp1056257_c0	1	3	0	0	0	2	comp1056257_c0	-0.0588532002140986	-1.32914182168969	0.739492718535798	1	30574	0
comp10567_c0	0	0	0	0	0	0	comp10567_c0	-4.03942716453195	-1.1459312682765	1	1	66583.5	0
comp10568_c0	0	0	0	0	0	0	comp10568_c0	-4.03942716453195	-1.1459312682765	1	1	66583.5	0
comp10569709_c0	0	0	0	0	0	0	comp10569709_c0	-4.03942716453195	-1.1459312682765	1	1	66583.5	0
comp1056996_c0	0	0	0	0	0	1	comp1056996_c0	-4.03942716453195	0.743037419334752	0.999999999999996	1	43944	0
comp10569_c0	0	0	0	0	0	0	comp10569_c0	-4.03942716453195	-1.1459312682765	1	1	66583.5	0
comp10570_c0	0	0	0	0	0	0	comp10570_c0	-4.03942716453195	-1.1459312682765	1	1	66583.5	0
comp10570_c1	1	0	2	1	0	3	comp10570_c1	0.125555658599054	0.347631910517856	0.99999999999999	1	41582.5	0
comp10572_c0	0	0	0	0	0	0	comp10572_c0	-4.03942716453195	-1.1459312682765	1	1	66583.5	0
comp1057377_c0	2	1	2	2	0	0	comp1057377_c0	0.0755481649324157	-1.41974797142172	0.50836664201241	1	16764	0
comp1057401_c0	0	0	1	0	1	0	comp1057401_c0	-1.65304273466971	0.200599887024292	1	1	66583.5	0
comp10581_c0	1	0	2	0	0	1	comp10581_c0	-0.885842203859408	-1.67516381439907	0.661852815738762	1	26354	0
comp10584_c0	0	0	0	0	0	0	comp10584_c0	-4.03942716453195	-1.1459312682765	1	1	66583.5	0
comp1058684_c0	0	0	0	0	0	2	comp1058684_c0	-4.03942716453195	1.74303741933475	0.615208209053507	1	24418	0
comp10586_c0	1	1	5	2	2	2	comp10586_c0	1.05651550468762	-0.213404075535252	0.999999999999994	1	42938	0
comp1058702_c0	2	0	0	0	0	1	comp1058702_c0	-1.07139935305641	-1.30404951600507	1	1	66583.5	0
comp10587_c0	0	1	0	0	0	0	comp10587_c0	-4.03942716453195	-2.22637855676509	0.999999999999998	1	46593	0
comp10589594_c0	0	0	0	0	0	0	comp10589594_c0	-4.03942716453195	-1.1459312682765	1	1	66583.5	0
comp10591_c0	1	0	0	0	0	0	comp10591_c0	-4.03942716453195	-2.19301820361633	1	1	66583.5	0
comp1059348_c0	1	0	1	1	3	0	comp1059348_c0	-0.0747132608159244	1.0040062651132	0.728538419782545	1	30092	0
comp10593_c0	0	1	2	1	1	3	comp10593_c0	0.308421325147839	0.687386268158234	0.760879344551458	1	31352	0
comp1059496_c0	8	2	5	9	5	4	comp1059496_c0	2.4645414638764	0.15033240184806	0.999999999999999	1	48887.5	0
comp1059589_c0	1	2	0	1	1	0	comp1059589_c0	-0.202522035169129	-0.78087133459708	1	1	66583.5	0
comp1059975_c0	5	8	3	3	11	1	comp1059975_c0	2.43418359678458	-0.21375851008772	0.909786110492432	1	36803	0
comp1059982_c0	2	2	2	2	1	5	comp1059982_c0	1.19807432618915	0.246840477979063	0.828171165880016	1	34099	0
comp10601020_c0	1	0	1	0	0	0	comp10601020_c0	-4.03942716453195	-3.03567640529768	0.513187503252921	1	17079	0
comp10602_c0	0	1	0	0	0	1	comp10602_c0	-1.55471917648202	-0.337409869153839	1	1	66583.5	0
comp10606905_c0	0	0	0	0	0	0	comp10606905_c0	-4.03942716453195	-1.1459312682765	1	1	66583.5	0
comp1060773_c0	1	0	0	7	2	2	comp1060773_c0	0.202641117876039	3.24403142585982	0.0248666594680296	1	1251	0
comp10607_c0	0	0	0	0	1	2	comp10607_c0	-4.03942716453195	2.3871659294329	0.296988864181782	1	8803	0
comp10608547_c0	0	0	0	0	0	0	comp10608547_c0	-4.03942716453195	-1.1459312682765	1	1	66583.5	0
comp10608_c0	0	0	0	0	0	0	comp10608_c0	-4.03942716453195	-1.1459312682765	1	1	66583.5	0
comp10611811_c0	0	0	0	0	0	0	comp10611811_c0	-4.03942716453195	-1.1459312682765	1	1	66583.5	0
comp10611_c0	0	0	0	1	0	0	comp10611_c0	-4.03942716453195	0.832135709615251	1	1	66583.5	0
comp10613_c0	0	2	1	2	0	2	comp10613_c0	0.204199465791424	0.235226556165985	0.999999999999989	1	41561.5	0
comp106149_c0	10	10.03	26	16	14	20	comp106149_c0	3.9663960431593	0.0640641606466801	0.954594561815232	1	37997	0
comp10614_c0	1	0	2	1	1	2	comp10614_c0	0.147511546748483	0.391543686816712	0.999999999999987	1	41287.5	0
comp10615_c0	0	0	2.19	0	0	1	comp10615_c0	-1.17291795970718	-1.10101230270354	1	1	66583.5	0
comp1061894_c0	1	2	0	0	0	0	comp1061894_c0	-4.03942716453195	-3.80030643079961	0.300396273100343	1	9469	0
comp1062218_c0	1	0	2	1	0	3	comp1062218_c0	0.125555658599054	0.347631910517856	1	1	66583.5	0
comp10622_c0	0	0	0	0	0	0	comp10622_c0	-4.03942716453195	-1.1459312682765	1	1	66583.5	0
comp10623363_c0	0	0	0	0	0	0	comp10623363_c0	-4.03942716453195	-1.1459312682765	1	1	66583.5	0
comp10624_c0	0	0	0	0	0	0	comp10624_c0	-4.03942716453195	-1.1459312682765	1	1	66583.5	0
comp106272_c0	46	18	44	21	27	42	comp106272_c0	5.02853393510667	-0.372455636875024	0.489958740879081	1	15140	0
comp10627375_c0	0	0	0	0	0	0	comp10627375_c0	-4.03942716453195	-1.1459312682765	1	1	66583.5	0
comp1062738_c0	0	1	1	5	1	0	comp1062738_c0	0.203269587839906	1.5225773629404	0.392979002263643	1	12115	0
comp1062865_c0	0	1	1	4	0	6	comp1062865_c0	0.538393568972598	2.19282532520578	0.139787153614526	1	3845	0
comp10628_c0	0	2	3	0	1	3	comp10628_c0	0.524039524984661	-0.405726417379628	1	1	66583.5	0
comp1062_c0	7	3	3	3	2	1	comp1062_c0	1.59143847880506	-1.25457560902799	0.228628795320261	1	6318	0
comp1062_c1	1	0	0	0	1	1	comp1062_c1	-1.02746770579142	0.78381377852491	0.999999999999993	1	42332	0
comp10631_c0	0	0	0	0	0	0	comp10631_c0	-4.03942716453195	-1.1459312682765	1	1	66583.5	0
comp10634_c0	0	0	0	0	0	1	comp10634_c0	-4.03942716453195	0.743037419334752	1	1	66583.5	0
comp10634_c1	0	0	0	0	0	0	comp10634_c1	-4.03942716453195	-1.1459312682765	1	1	66583.5	0
comp10637_c0	0	0	0	0	1	0	comp10637_c0	-4.03942716453195	0.91371873923613	1	1	66583.5	0
comp10640_c0	1	0	3	1	0	4	comp10640_c0	0.477220533190819	0.27909750955379	1	1	66583.5	0
comp1064112_c0	0	0	0	0	1	0	comp1064112_c0	-4.03942716453195	0.91371873923613	0.999999999999999	1	49158	0
comp10644_c0	0	0	4	0	0	2	comp10644_c0	-0.2383833946204	-0.970081432877087	0.763127794943011	1	31502	0
comp1064562_c0	2	2	5	1	3	5	comp1064562_c0	1.54925049263149	-0.0676303316299487	1	1	66583.5	0
comp10648_c0	1	0	0	0	0	2	comp10648_c0	-1.07139935305641	0.695950483994929	1	1	66583.5	0
comp1065166_c0	2	1	2	4	1	2	comp1065166_c0	0.972849549153382	0.374854797020212	0.810237827236581	1	33451	0
comp1065223_c0	1	1	2	0	2	0	comp1065223_c0	-0.0600401226453539	-0.985405337024422	0.720362612822649	1	29574	0
comp106523_c0	5	24	4	33	15	43	comp106523_c0	4.22980052811171	1.23284029121947	0.0590171113846252	1	2025	0
comp1065253_c0	1	3	0	3	0	0	comp1065253_c0	0.278177195286729	-0.655081030688034	0.999999999999997	1	45504	0
comp10654_c0	0	0	1	0	0	0	comp10654_c0	-4.03942716453195	-1.85905012048834	0.999999999999978	1	40003.5	0
comp1065545_c0	0	0	0	0	0	0	comp1065545_c0	-4.03942716453195	-1.1459312682765	1	1	66583.5	0
comp10658_c0	5	3	5	0	0	1	comp10658_c0	0.223298803774562	-3.89344582966701	0.00841682259354123	0.824687911110362	838	0
comp10660_c0	0	2	1	0	1	5	comp10660_c0	0.489005433063932	0.804838490711003	0.600201836412683	1	22315	0
comp1066308_c0	3	2	4	3	2	3	comp1066308_c0	1.48700431019686	-0.265586265376313	1	1	66583.5	0
comp1066354_c0	0	1	0	0	0	0	comp1066354_c0	-4.03942716453195	-2.22637855676509	1	1	66583.5	0
comp10663_c0	1	1	2	0	3	0	comp10663_c0	0.232441127715224	-0.400442836303266	0.999999999999993	1	42663.5	0
comp1066425_c0	3	3	4	3	1	8	comp1066425_c0	1.84409911727077	0.110042521560788	0.999999999999995	1	43308.5	0
comp10664_c0	0	1	1	1	0	1	comp10664_c0	-0.618103174877939	-0.120168162495289	1	1	66583.5	0
comp10667_c0	1	2	0	0	1	3	comp10667_c0	0.254544974212129	0.133262684165436	1	1	66583.5	0
comp10670783_c0	0	0	0	0	0	0	comp10670783_c0	-4.03942716453195	-1.1459312682765	1	1	66583.5	0
comp10670_c0	1	0	2	0	0	0	comp10670_c0	-4.03942716453195	-3.56413250201033	0.289873425570968	1	8316	0
comp10670_c1	0	1	0	0	0	0	comp10670_c1	-4.03942716453195	-2.22637855676509	1	1	66583.5	0
comp1067111_c0	0	0	1	1	0	0	comp1067111_c0	-1.69383424948015	0.119016857403412	1	1	66583.5	0
comp106715_c0	2	14	0	0	14	0	comp106715_c0	2.43223489412508	-0.355245526450089	0.811624210771144	1	33517	0
comp10672_c0	0	0	0	0	0	0	comp10672_c0	-4.03942716453195	-1.1459312682765	1	1	66583.5	0
comp10673_c0	0	3	0	0	1	0	comp10673_c0	-0.676897266170757	-1.75169104997362	0.699290565869792	1	28477	0
comp1067489_c0	0	0	0	0	0	0	comp1067489_c0	-4.03942716453195	-1.1459312682765	1	1	66583.5	0
comp10674_c0	1	0	1	0	0	4	comp10674_c0	-0.150070252215734	0.853292282313581	0.750518640465363	1	30956	0
comp1067534_c0	0	1	1	2	2	0	comp1067534_c0	-0.0754883980489817	0.965061391162626	0.721989924325695	1	29718	0
comp10678_c0	0	0	0	5	1	2	comp10678_c0	-4.03942716453195	3.82098375309206	0.0205695942273829	1	1162	0
comp10681_c0	0	0	0	0	0	0	comp10681_c0	-4.03942716453195	-1.1459312682765	1	1	66583.5	0
comp1068330_c0	0	0	2	2	4	1	comp1068330_c0	0.227436387178514	1.96155813072074	0.258679316937188	1	7131	0
comp10687_c0	0	1	0	0	0	1	comp10687_c0	-1.55471917648202	-0.337409869153839	1	1	66583.5	0
comp10692121_c0	1	0	0	0	0	0	comp10692121_c0	-4.03942716453195	-2.19301820361633	1	1	66583.5	0
comp10693356_c0	0	0	0	1	0	1	comp10693356_c0	-4.03942716453195	1.78827427426811	0.500221047010909	1	15789.5	0
comp10693_c0	0	0	0	0	0	0	comp10693_c0	-4.03942716453195	-1.1459312682765	1	1	66583.5	0
comp10695317_c0	0	0	0	0	0	0	comp10695317_c0	-4.03942716453195	-1.1459312682765	1	1	66583.5	0
comp10695_c0	0	2	0	0	1	0	comp10695_c0	-0.969378516531335	-1.16672854925246	0.999999999999995	1	43632.5	0
comp10696374_c0	0	1	0	1	0	0	comp10696374_c0	-1.51017003134177	-0.24831157887334	1	1	66583.5	0
comp10696_c0	1	1	0	0	0	5	comp10696_c0	0.0979529948891336	1.00110197787857	0.564357348805443	1	20336	0
comp10699_c0	1	0	1	0	1	0	comp10699_c0	-1.06472959226504	-0.97602639778504	0.999999999999984	1	41166	0
comp1069_c0	0	2	0	2	2	0	comp1069_c0	0.0105140278136133	0.793056539437436	0.733644361470951	1	30363	0
comp10700_c0	2	0	3	1	2	0	comp10700_c0	0.358554413620468	-0.706039416034346	0.767704395723061	1	31739	0
comp10703_c0	0	1	1	1	2	0	comp10703_c0	-0.2762421940135	0.56355379923359	1	1	66583.5	0
comp10704_c0	0	0	0	1	0	0	comp10704_c0	-4.03942716453195	0.832135709615251	0.999999999999999	1	49462.5	0
comp10705_c0	0	0	0	1	0	0	comp10705_c0	-4.03942716453195	0.832135709615251	0.999999999999999	1	48441	0
comp10706_c0	0	1	0	4	0	0	comp10706_c0	-0.510170031341775	1.75168842112666	0.49653880416256	1	15311	0
comp10707_c0	0	0	1	0	0	0	comp10707_c0	-4.03942716453195	-1.85905012048834	0.999999999999978	1	40003.5	0
comp10709_c0	0	0	0	0	2	0	comp10709_c0	-4.03942716453195	1.91371873923613	0.593250841481681	1	22143	0
comp1071196_c0	0	0	0	0	0	0	comp1071196_c0	-4.03942716453195	-1.1459312682765	1	1	66583.5	0
comp10713_c0	0	0	1	1	0	0	comp10713_c0	-1.69383424948015	0.119016857403412	1	1	66583.5	0
comp10714_c0	0	2	1	0	0	2	comp10714_c0	-0.318418961675256	-0.810010298767374	1	1	66583.5	0
comp1071525_c0	1	1	5	7	6	1	comp1071525_c0	1.68287153471629	1.03930798452207	0.340408051964047	1	10433	0
comp10716_c0	1	1	2	3	1	1	comp10716_c0	0.55988547426605	0.254445856798386	1	1	66583.5	0
comp10717_c0	0	0	0	0	1	0	comp10717_c0	-4.03942716453195	0.91371873923613	0.999999999999999	1	48441	0
comp10718_c0	0	0	0	0	0	0	comp10718_c0	-4.03942716453195	-1.1459312682765	1	1	66583.5	0
comp10719464_c0	0	0	0	0	1	0	comp10719464_c0	-4.03942716453195	0.91371873923613	0.999999999999998	1	46424.5	0
comp10720_c0	1	0	0	2	0	1	comp10720_c0	-0.748915104657293	1.34091898079316	0.667323359793043	1	27273	0
comp10721375_c0	1	0	0	0	0	0	comp10721375_c0	-4.03942716453195	-2.19301820361633	0.999999999999997	1	45383	0
comp10722_c0	0	0	0	1	0	0	comp10722_c0	-4.03942716453195	0.832135709615251	0.999999999999999	1	49462.5	0
comp1072580_c0	0	2	1	2	2	2	comp1072580_c0	0.518199827314213	0.863227279211565	0.563287563101577	1	20298	0
comp10725_c0	2	2	0	0	0	0	comp10725_c0	-4.03942716453195	-4.20979480462005	0.171066911208604	1	4781	0
comp1072655_c0	3	2	8	1	1	5	comp1072655_c0	1.6066015113375	-0.968350612016608	0.402982948519635	1	12390	0
comp10726_c0	1	0	2	0	2	1	comp10726_c0	-0.0353605211317793	0.0257995510561886	1	1	66583.5	0
comp1072939_c0	1	1	0	0	1	1	comp1072939_c0	-0.519079405289557	-0.232962822478811	1	1	66583.5	0
comp10729_c0	0	0	0	0	0	0	comp10729_c0	-4.03942716453195	-1.1459312682765	1	1	66583.5	0
comp10730723_c0	0	0	0	0	0	1	comp10730723_c0	-4.03942716453195	0.743037419334752	1	1	66583.5	0
comp10730_c0	0	3	0	18	41	9	comp10730_c0	2.34536722075259	4.29283792387307	3.57768005013236e-06	0.00139220925856051	211	2
comp107333_c0	24	29	45	50	53	67	comp107333_c0	5.41482552676367	0.704665420764159	0.134281706905682	1	3749	0
comp10733_c0	1	1	1	2	0	1	comp10733_c0	-0.0019007635305482	-0.153109701460329	1	1	66583.5	0
comp10734447_c0	0	0	0	0	0	0	comp10734447_c0	-4.03942716453195	-1.1459312682765	1	1	66583.5	0
comp10736_c0	1	1	2	1	2	1	comp10736_c0	0.40928027030797	-0.0467645511177753	1	1	66583.5	0
comp10737_c0	0	0	0	0	0	0	comp10737_c0	-4.03942716453195	-1.1459312682765	1	1	66583.5	0
comp10739_c0	0	0	0	0	0	0	comp10739_c0	-4.03942716453195	-1.1459312682765	1	1	66583.5	0
comp10741_c0	0	2	1	1	1	0	comp10741_c0	-0.253185757379619	-0.6795438901761	1	1	66583.5	0
comp10744_c0	1	1	0	2	1	0	comp10744_c0	-0.212125595872878	0.380944796354547	0.999999999999993	1	42405	0
comp10745_c0	5	4	3	1	2	1	comp10745_c0	1.2433864720875	-1.71497695467684	0.11306569833894	1	3262	0
comp10746_c0	0	0	0	1	0	1	comp10746_c0	-4.03942716453195	1.78827427426811	0.500221047010909	1	15789.5	0
comp10747782_c0	0	0	0	0	0	0	comp10747782_c0	-4.03942716453195	-1.1459312682765	1	1	66583.5	0
comp10747_c0	0	0	0	2	0	0	comp10747_c0	-4.03942716453195	1.83213570961525	0.615451880793712	1	24510	0
comp10751_c0	0	2	0	0	1	2	comp10751_c0	-0.232654921432951	0.306718640944308	1	1	66583.5	0
comp10752_c0	1	1	5.21	4	4	5	comp10752_c0	1.63074203547349	0.855893493413731	0.476066544470803	1	14820	0
comp10753407_c0	0	0	0	0	0	0	comp10753407_c0	-4.03942716453195	-1.1459312682765	1	1	66583.5	0
comp1075372_c0	2	4	1	2	5	4	comp1075372_c0	1.59815388842639	0.467337609623236	0.725219111340695	1	29900	0
comp107564_c0	12	11	14	9	12	13	comp107564_c0	3.56659100825315	-0.233741355139281	0.766920449506929	1	31674	0
comp1075875_c0	7	1	2	5	2	8	comp1075875_c0	2.04121093480352	0.392069419799149	0.779623572134768	1	32180	0
comp10758_c0	1	0	1	3	0	1	comp10758_c0	-0.116403125732571	0.920626535279907	0.728923911787162	1	30126	0
comp10759214_c0	1	1	0	0	0	0	comp10759214_c0	-4.03942716453195	-3.20979480462005	0.521039378318914	1	19099	0
comp1075_c0	0	1	0	0	0	1	comp1075_c0	-1.55471917648202	-0.337409869153839	1	1	66583.5	0
comp1076090_c0	0	1	0	2	0	1	comp1076090_c0	-0.732234928082909	1.30755862764439	0.667343703067321	1	27279	0
comp10763_c0	0	0	0	2	0	1	comp10763_c0	-4.03942716453195	2.38800591613298	0.300210167593889	1	9372	0
comp10766819_c0	0	0	0	0	0	1	comp10766819_c0	-4.03942716453195	0.743037419334752	0.999999999999997	1	45261	0
comp1076887_c0	0	0	0	0	0	1	comp1076887_c0	-4.03942716453195	0.743037419334752	1	1	66583.5	0
comp10769884_c0	0	0	0	0	0	0	comp10769884_c0	-4.03942716453195	-1.1459312682765	1	1	66583.5	0
comp10769_c0	9	1	5	5	3	0	comp10769_c0	1.89188793774261	-0.990153992314386	0.327238633238352	1	10222	0
comp10770_c0	0	0	0	5	0	0	comp10770_c0	-4.03942716453195	3.15406380450261	0.161507684415252	1	4430	0
comp10771105_c0	1	0	1	0	0	0	comp10771105_c0	-4.03942716453195	-3.03567640529768	0.513217622828438	1	17086	0
comp10771_c0	1	0	0	0	0	0	comp10771_c0	-4.03942716453195	-2.19301820361633	1	1	66583.5	0
comp1077250_c0	0	1	0	1	2	0	comp1077250_c0	-0.690239768150905	1.3915489475084	0.667766654431444	1	27354	0
comp10772_c0	0	0	0	0	0	0	comp10772_c0	-4.03942716453195	-1.1459312682765	1	1	66583.5	0
comp10773_c0	2	2	3	3	2	8	comp10773_c0	1.64500925570788	0.76054845449547	0.478941528039157	1	14882	0
comp10774_c0	5	0	7	0	2	6	comp10774_c0	1.65072292702341	-0.659093221457135	0.525574643389594	1	19233	0
comp10778_c0	0	1	1	1	0	3	comp10778_c0	-0.129323739886156	0.857390707488277	0.727984352315035	1	30065	0
comp10779_c0	0	0	0	1	3	4	comp10779_c0	-4.03942716453195	3.82036159563689	0.0182384301182266	1	1118	0
comp107817_c0	23	17	23	21	24	18	comp107817_c0	4.40238992606161	-0.104331761642231	0.890816406991068	1	36221	0
comp10781_c0	0	0	0	0	0	0	comp10781_c0	-4.03942716453195	-1.1459312682765	1	1	66583.5	0
comp10783_c0	0	5	1	0	6	0	comp10783_c0	1.08804027486064	-0.111641130594092	1	1	66583.5	0
comp10784312_c0	0	0	0	0	0	2	comp10784312_c0	-4.03942716453195	1.74303741933475	0.615190486060801	1	24411	0
comp10786_c0	0	2	3	0	0	2	comp10786_c0	0.00173931130776583	-1.45032684473342	0.529598592569212	1	19336	0
comp10787_c0	0	0	0	0	1	0	comp10787_c0	-4.03942716453195	0.91371873923613	1	1	66583.5	0
comp10789_c0	0	0	0	0	0	0	comp10789_c0	-4.03942716453195	-1.1459312682765	1	1	66583.5	0
comp1079094_c0	3	2	4	1	0	1	comp1079094_c0	0.470805093379714	-2.29798469901059	0.111811221624885	1	3245	0
comp10790_c0	0	0	0	2	1	0	comp10790_c0	-4.03942716453195	2.44480833269809	0.296744053538006	1	8783	0
comp10792_c0	1	0	1	0	0	0	comp10792_c0	-4.03942716453195	-3.03567640529768	0.513247814133389	1	17091	0
comp10794_c0	0	0	1	0	0	0	comp10794_c0	-4.03942716453195	-1.85905012048834	0.999999999999978	1	40003.5	0
comp10795072_c0	0	0	0	0	0	0	comp10795072_c0	-4.03942716453195	-1.1459312682765	1	1	66583.5	0
comp10797_c0	2	0	4	2	0	1	comp10797_c0	0.436642044539707	-1.03019531760084	0.583951801780752	1	21291	0
comp10798_c0	0	0	1	0	0	0	comp10798_c0	-4.03942716453195	-1.85905012048834	0.999999999999978	1	40003.5	0
comp1079911_c0	0	1	0	0	0	0	comp1079911_c0	-4.03942716453195	-2.22637855676509	1	1	66583.5	0
comp107_c0	1	1	0	7	2	0	comp107_c0	0.575766805893922	1.95672959988815	0.152168587064163	1	4230	0
comp10800_c0	1	0	0	0	0	1	comp10800_c0	-1.57139935305641	-0.304049516005071	1	1	66583.5	0
comp1080298_c0	0	1	0	1	0	0	comp1080298_c0	-1.51017003134177	-0.24831157887334	1	1	66583.5	0
comp1080303_c0	0	0	3	2	0	2	comp1080303_c0	0.076716283206858	0.490192921335117	1	1	66583.5	0
comp10804855_c0	0	0	0	0	0	0	comp10804855_c0	-4.03942716453195	-1.1459312682765	1	1	66583.5	0
comp10808_c0	0	0	0	0	0	0	comp10808_c0	-4.03942716453195	-1.1459312682765	1	1	66583.5	0
comp10809_c0	1	0	1	0	0	0	comp10809_c0	-4.03942716453195	-3.03567640529768	0.513278077492703	1	17096	0
comp10815_c0	0	0	0	0	0	0	comp10815_c0	-4.03942716453195	-1.1459312682765	1	1	66583.5	0
comp10816_c0	0	0	0	1	0	0	comp10816_c0	-4.03942716453195	0.832135709615251	0.999999999999999	1	48441	0
comp10819_c0	0	0	0	6	1	0	comp10819_c0	-4.03942716453195	3.65143162853462	0.0519232183774793	1	1889	0
comp10820_c0	0	0	0	1	0	0	comp10820_c0	-4.03942716453195	0.832135709615251	0.999999999999999	1	49462.5	0
comp10823_c0	0	2	0	0	0	1	comp10823_c0	-1.05471917648202	-1.33740986915384	1	1	66583.5	0
comp1083006_c0	0	0	0	0	1	0	comp1083006_c0	-4.03942716453195	0.91371873923613	1	1	50385.5	0
comp10831427_c0	0	0	0	0	0	0	comp10831427_c0	-4.03942716453195	-1.1459312682765	1	1	66583.5	0
comp10831_c0	0	2	1	3	1	6	comp10831_c0	0.865036244563838	1.55690011371081	0.236025454699139	1	6463	0
comp10832_c0	0	0	0	0	0	0	comp10832_c0	-4.03942716453195	-1.1459312682765	1	1	66583.5	0
comp10833_c0	0	0	0	1	0	0	comp10833_c0	-4.03942716453195	0.832135709615251	0.999999999999998	1	47345	0
comp10836_c0	1	1	0	0	0	0	comp10836_c0	-4.03942716453195	-3.20979480462005	0.52103418905858	1	19096	0
comp10837567_c0	0	0	0	0	0	0	comp10837567_c0	-4.03942716453195	-1.1459312682765	1	1	66583.5	0
comp10837_c0	1	0	1	1	0	0	comp10837_c0	-1.10552110707548	-1.05760942740592	0.999999999999998	1	46788.5	0
comp10838_c0	1	3	1	1	0	3	comp10838_c0	0.581000502437241	-0.563257777158517	0.999999999999995	1	43703.5	0
comp1083_c0	3	1	6	3	5	3	comp1083_c0	1.77752073437702	0.124198327996101	0.999999999999989	1	41470	0
comp10840_c0	0	0	0	0	0	3	comp10840_c0	-4.03942716453195	2.32799992005591	0.396485447005729	1	12183	0
comp10841701_c0	0	0	0	1	0	0	comp10841701_c0	-4.03942716453195	0.832135709615251	0.999999999999999	1	49158	0
comp1084230_c0	0	0	0	0	0	0	comp1084230_c0	-4.03942716453195	-1.1459312682765	1	1	66583.5	0
comp10842_c0	0	0	0	0	0	2	comp10842_c0	-4.03942716453195	1.74303741933475	0.615172766130761	1	24401	0
comp10843_c0	1	0	0	1	1	0	comp10843_c0	-1.00616614876077	0.826416892586204	0.999999999999999	1	48191.5	0
comp1084498_c0	1	0	1	0	0	0	comp1084498_c0	-4.03942716453195	-3.03567640529768	0.513308413232216	1	17101	0
comp10845_c0	1	1	1	2	1	2	comp10845_c0	0.372185808488353	0.595063442577473	0.753574559675197	1	31050	0
comp10846_c0	0	3	0	0	0	0	comp10846_c0	-4.03942716453195	-3.81134105748625	0.363508062597515	1	11159	0
comp108475_c0	6	9	12	12	7	8	comp108475_c0	3.16278805236702	-0.0921433769080782	0.928638262953673	1	37325	0
comp10847_c0	0	0	0	0	0	0	comp10847_c0	-4.03942716453195	-1.1459312682765	1	1	66583.5	0
comp1085212_c0	1	2	0	0	3	0	comp1085212_c0	0.110066670846501	-0.15569392256582	1	1	66583.5	0
comp108524_c0	0	1	0	1	1	1	comp108524_c0	-0.718100387492554	1.3358277088251	0.64937411157139	1	25862	0
comp10854204_c0	0	1	0	0	0	0	comp10854204_c0	-4.03942716453195	-2.22637855676509	0.999999999999997	1	45655	0
comp1085671_c0	5	2	5	3	4	1	comp1085671_c0	1.71917052255061	-0.645323280185915	0.607679608177174	1	22944	0
comp10857_c0	0	3	0	0	0	0	comp10857_c0	-4.03942716453195	-3.81134105748625	0.36348528905364	1	11157	0
comp10860726_c0	0	0	0	0	0	0	comp10860726_c0	-4.03942716453195	-1.1459312682765	1	1	66583.5	0
comp10860_c0	1	0	0	1	3	2	comp10860_c0	-0.227815815484748	2.38311755913825	0.171961848525872	1	4920	0
comp10865_c0	9	6.05	23	8	8	21	comp10865_c0	3.59398441802487	-0.100167925516303	0.895317309518819	1	36355	0
comp10869_c0	1	5	0	5	3	0	comp10869_c0	1.29512621849562	0.203369446179588	1	1	66583.5	0
comp10870_c0	0	0	0	0	0	0	comp10870_c0	-4.03942716453195	-1.1459312682765	1	1	66583.5	0
comp10871_c0	1	1	0	1	3	3	comp10871_c0	0.38468630209123	1.57456859228276	0.241793032659868	1	6594	0
comp10872050_c0	0	0	0	0	0	0	comp10872050_c0	-4.03942716453195	-1.1459312682765	1	1	66583.5	0
comp10873_c0	1	6	0	0	0	0	comp10873_c0	-4.03942716453195	-5.02901468396567	0.0363699403662604	1	1509	0
comp10875_c0	0	1	2	3	2	1	comp10875_c0	0.464439432679895	0.999422483222345	0.566799768178593	1	20429	0
comp108765_c0	1	0	1	1	1	2	comp108765_c0	-0.116716501607843	0.919999783529364	0.712930382177222	1	29241	0
comp1087691_c0	0	0	2	4	3.06	0	comp1087691_c0	0.233963920749877	1.97461319786347	0.274580336576692	1	7696	0
comp1087774_c0	0	1	0	0	0	0	comp1087774_c0	-4.03942716453195	-2.22637855676509	1	1	66583.5	0
comp10877_c0	0	0	1	4	0	13	comp10877_c0	0.316080388202428	4.13884613276857	0.00870019101328937	0.843394667909284	847	0
comp1087806_c0	0	1	0	1	1	0	comp1087806_c0	-0.989485972186387	0.793056539437436	1	1	66583.5	0
comp10878_c0	2	0	0	2	0	2	comp10878_c0	-0.0487809255897282	0.741187338928289	0.733462144708042	1	30342	0
comp10881_c0	2	0	2	5	0	1	comp10881_c0	0.679723734934537	0.512880256614124	0.80627044773945	1	33294	0
comp1088297_c0	0	0	0	1	0	0	comp1088297_c0	-4.03942716453195	0.832135709615251	1	1	66583.5	0
comp10884079_c0	0	0	1	0	0	1	comp10884079_c0	-1.7383833946204	0.0299185671229132	1	1	66583.5	0
comp10884183_c0	0	0	0	0	0	0	comp10884183_c0	-4.03942716453195	-1.1459312682765	1	1	66583.5	0
comp10886_c0	2	0	2	1	2	4	comp10886_c0	0.785347338451401	0.724127463647852	0.617729104445438	1	24709	0
comp1088922_c0	0	0	0	1	0	0	comp1088922_c0	-4.03942716453195	0.832135709615251	0.999999999999999	1	48887.5	0
comp108939_c0	0	0	1.17	0	0	0	comp108939_c0	-4.03942716453195	-2.08555865029702	0.999999999999996	1	44333.5	0
comp1089475_c0	0	0	0	1	0	0	comp1089475_c0	-4.03942716453195	0.832135709615251	1	1	66583.5	0
comp10894_c0	4	2	2	10	7	7	comp10894_c0	2.23144219725942	1.43694839396108	0.0895895603344824	1	2698	0
comp1089826_c0	1	0	0	3	1	0	comp1089826_c0	-0.516434043536081	1.80588110303558	0.450022129728154	1	14093	0
comp10898_c0	0	4	1	1	0	1	comp10898_c0	0.0956823538395828	-1.54773921993033	0.537341409913251	1	19613	0
comp1089962_c0	0	0	1	0	0	0	comp1089962_c0	-4.03942716453195	-1.85905012048834	0.999999999999978	1	40003.5	0
comp1089_c0	17	8	14	2	4	2	comp1089_c0	2.57409255236979	-2.37638911524142	0.00152944161429122	0.234289910571312	536	0
comp108_c0	0	0	0	2	0	2	comp108_c0	-4.03942716453195	2.78827427426811	0.171337077411107	1	4834	0
comp1090165_c0	0	0	1	3	0	1	comp1090165_c0	-0.704716268137237	2.09725282008924	0.454591986112195	1	14369	0
comp10901_c0	1	0	0	2	0	0	comp10901_c0	-1.02685020791616	0.785048774275428	0.999999999999998	1	47138.5	0
comp1090320_c0	1	0	0	0	3	0	comp1090320_c0	-0.693577442745141	1.45159430461746	0.699801286419997	1	28523	0
comp1090373_c0	3	0	1	0	3	5	comp1090373_c0	0.923534168967029	0.838871486359524	0.504691084075186	1	16459	0
comp1090582_c0	9	0	1	1	0	0	comp1090582_c0	0.119051117435355	-3.5067538764276	0.0507867007286856	1	1867	0
comp1090783_c0	1	0	0	3	0	0	comp1090783_c0	-0.73436895755558	1.37001127499658	0.704050434785437	1	28718	0
comp1090913_c0	1	0	2	1	2	2	comp1090913_c0	0.31917703271948	0.734874658758708	0.75770150808551	1	31188	0
comp10909535_c0	0	0	0	0	0	0	comp10909535_c0	-4.03942716453195	-1.1459312682765	1	1	66583.5	0
comp1090_c0	0	0	0	0	0	1	comp1090_c0	-4.03942716453195	0.743037419334752	0.999999999999998	1	46593	0
comp109101_c0	57	75	22	10	22.99	4	comp109101_c0	4.71897776921788	-2.20408060092942	0.000802877137103162	0.139077291082841	474	0
comp10910_c0	1	0	4	4	2	6	comp10910_c0	1.2814874945257	1.27927391799437	0.326057288764076	1	10197	0
comp1091250_c0	0	0	1	0	1	0	comp1091250_c0	-1.65304273466971	0.200599887024292	1	1	66583.5	0
comp1091275_c0	1	0	1	4	0	1	comp1091275_c0	0.0467504980892198	1.24693378292349	0.533227471914689	1	19478	0
comp1091367_c0	0	0	2	1	2	0	comp1091367_c0	-0.373903986289281	0.758877383785151	0.999999999999996	1	44236	0
comp10917_c0	0	0	0	0	0	0	comp10917_c0	-4.03942716453195	-1.1459312682765	1	1	66583.5	0
comp1091900_c0	1	1	2	1	3	0	comp1091900_c0	0.429976208803767	-0.00537267412618136	1	1	66583.5	0
comp10919_c0	0	0	0	0	0	0	comp10919_c0	-4.03942716453195	-1.1459312682765	1	1	66583.5	0
comp1091_c0	0	0	0	1	0	0	comp1091_c0	-4.03942716453195	0.832135709615251	0.999999999999999	1	48441	0
comp1091_c1	0	1	0	0	0	1	comp1091_c1	-1.55471917648202	-0.337409869153839	1	1	66583.5	0
comp1092024_c0	0	1	0	1	0	0	comp1092024_c0	-1.51017003134177	-0.24831157887334	1	1	66583.5	0
comp10920_c0	3	1	5	3	0	2	comp10920_c0	1.11573422604165	-0.92622754341557	0.521746301452311	1	19129	0
comp10922126_c0	0	0	0	1	0	0	comp10922126_c0	-4.03942716453195	0.832135709615251	1	1	66583.5	0
comp1092219_c0	0	0	0	0	0	0	comp1092219_c0	-4.03942716453195	-1.1459312682765	1	1	66583.5	0
comp1092276_c0	2	5	7	10	6	4	comp1092276_c0	2.46974937341641	0.451461900595253	0.623168897293633	1	24869	0
comp10925_c0	0	0	0	0	0	1	comp10925_c0	-4.03942716453195	0.743037419334752	1	1	66583.5	0
comp1092668_c0	1	0	0	0	3	2	comp1092668_c0	-0.358029503728749	2.12269018265025	0.289798194489444	1	8298	0
comp10926_c0	1	1	1	0	1	4	comp10926_c0	0.354474017926046	0.559639861452859	0.767382490219774	1	31710	0
comp1092701_c0	0	0	2	0	1	0	comp1092701_c0	-1.15304273466971	-0.799400112975708	0.999999999999999	1	49699	0
comp1092776_c0	4	3	8	15	7	7	comp1092776_c0	2.77483684353065	0.896444515929451	0.214228483311767	1	6060	0
comp10927_c0	0	0	0	1	0	0	comp10927_c0	-4.03942716453195	0.832135709615251	1	1	66583.5	0
comp10928013_c0	0	0	0	0	1	0	comp10928013_c0	-4.03942716453195	0.91371873923613	1	1	66583.5	0
comp10929_c0	0	1	1	2	1	2	comp10929_c0	0.0558492180733973	1.22773662340738	0.497510874346515	1	15344	0
comp10931_c0	0	0	0	0	0	1	comp10931_c0	-4.03942716453195	0.743037419334752	0.999999999999995	1	43703.5	0
comp1093260_c0	2	0	0	0	0	0	comp1093260_c0	-4.03942716453195	-3.19301820361633	0.587512858092566	1	21661	0
comp1093293_c0	0	0	0	2	1	3	comp1093293_c0	-4.03942716453195	3.38758598391658	0.0479189376731172	1	1768	0
comp10932_c0	1	1	2	1	0	4	comp10932_c0	0.524715916917286	0.184106742100857	0.999999999999992	1	42103	0
comp1093499_c0	0	1	0	1	1	1	comp1093499_c0	-0.718100387492554	1.3358277088251	0.649373170714956	1	25861	0
comp1093576_c0	0	1	0	1	1	0	comp1093576_c0	-0.989485972186387	0.793056539437436	1	1	66583.5	0
comp10936_c0	1	0	1.93	3	1	4	comp10936_c0	0.626508394051138	1.41215922843785	0.308624879785727	1	9800	0
comp1093781_c0	0	1	1	0	0	1	comp1093781_c0	-1.14072160234462	-1.16540501742865	0.99999999999999	1	41582.5	0
comp10937_c0	5	6	2	1	5	4	comp10937_c0	1.97272098048583	-0.55546367649888	0.657537043827466	1	26092	0
comp10939_c0	0	0	0	2	0	1	comp10939_c0	-4.03942716453195	2.38800591613298	0.300193378281944	1	9361	0
comp1093_c0	0	0	1	2	2	0	comp1093_c0	-0.673150190324763	2.16038497571419	0.435865033581203	1	13541	0
comp10940247_c0	0	0	0	0	0	0	comp10940247_c0	-4.03942716453195	-1.1459312682765	1	1	66583.5	0
comp10942_c0	0	0	0	1	0	1	comp10942_c0	-4.03942716453195	1.78827427426811	0.500221047010909	1	15789.5	0
comp1094327_c0	0	2	0	0	3	1	comp1094327_c0	0.0102140723010443	0.792456628412298	0.741567620734239	1	30697	0
comp10944_c0	0	1	4	1	1	2	comp10944_c0	0.496599019494074	-0.30663125867447	0.999999999999998	1	46121.5	0
comp10947_c0	1	1	2	1	5	0	comp10947_c0	0.725800725209471	0.586276358685229	0.800590022912294	1	33094	0
comp10948_c0	0	0	0	1	0	1	comp10948_c0	-4.03942716453195	1.78827427426811	0.500221047010909	1	15789.5	0
comp10948_c1	0	0	0	0	1	0	comp10948_c1	-4.03942716453195	0.91371873923613	0.999999999999997	1	45383	0
comp1094936_c0	1	0	4	8	1	3	comp1094936_c0	1.28890328243812	1.2941054938192	0.350326400653209	1	10666	0
comp1094974_c0	0	0	0	0	1	0	comp1094974_c0	-4.03942716453195	0.91371873923613	1	1	66583.5	0
comp1095021_c0	3	1	3	3	1	1	comp1095021_c0	0.97329129227802	-0.572365779225553	0.810557827967536	1	33462	0
comp1095150_c0	0	0	0	2	0	0	comp1095150_c0	-4.03942716453195	1.83213570961525	0.615466092526028	1	24512	0
comp10951_c0	0	0	0	0	0	0	comp10951_c0	-4.03942716453195	-1.1459312682765	1	1	66583.5	0
comp1095274_c0	0	0	1	1	1	1	comp1095274_c0	-0.90176460563093	1.70315614510185	0.643196303016613	1	25448	0
comp10953_c0	0	0	0	1	1	1	comp10953_c0	-4.03942716453195	2.41627499731369	0.255158599844647	1	6950	0
comp1095578_c0	3	1	2	3	6	9	comp1095578_c0	1.79447283642134	1.45164402452567	0.110244914709071	1	3200	0
comp10955_c0	2	2	1	1	0	4	comp10955_c0	0.736221364483347	-0.238904153031266	1	1	66583.5	0
comp1095633_c0	0	1	2	2	0	0	comp1095633_c0	-0.334798814854861	-0.599054011847167	1	1	66583.5	0
comp1095650_c0	0	1	2	1	0	3	comp1095650_c0	0.132049902463352	0.33464342278926	1	1	50659	0
comp1095672_c0	6	4	4	2	3	4	comp1095672_c0	1.91776566105611	-0.785255208414183	0.439293089029098	1	13688	0
comp10958_c0	0	0	0	1	2	0	comp10958_c0	-4.03942716453195	2.47199623599699	0.296268017933614	1	8607	0
comp1095_c0	0	0	0	0	0	1	comp1095_c0	-4.03942716453195	0.743037419334752	0.999999999999996	1	44448.5	0
comp1095_c1	0	0	3	2	1	0	comp1095_c1	-0.0950166875781526	0.146726979765095	1	1	66583.5	0
comp10961_c0	0	0	0	0	2	0	comp10961_c0	-4.03942716453195	1.91371873923613	0.593249919076751	1	22142	0
comp10962_c0	0	0	0	2	2	0	comp10962_c0	-4.03942716453195	2.87350382792603	0.171474785101682	1	4850	0
comp1096463_c0	0	1	0	2	0	1	comp1096463_c0	-0.732234928082909	1.30755862764439	0.667335838704314	1	27277	0
comp10964_c0	0	1	1	2	0	6	comp10964_c0	0.370676260113844	1.85739070748828	0.276919295079144	1	7744	0
comp10965_c0	0	0	0	2	0	1	comp10965_c0	-4.03942716453195	2.38800591613298	0.300189179753421	1	9357	0
comp1096667_c0	2	3	0	0	3	0	comp1096667_c0	0.477440923145116	-0.890442427163051	0.605620609256416	1	22567	0
comp10966_c0	0	0	0	0	0	1	comp10966_c0	-4.03942716453195	0.743037419334752	0.999999999999998	1	46121.5	0
comp10967693_c0	0	0	0	0	0	0	comp10967693_c0	-4.03942716453195	-1.1459312682765	1	1	66583.5	0
comp10968635_c0	0	0	0	1	0	0	comp10968635_c0	-4.03942716453195	0.832135709615251	0.999999999999999	1	49462.5	0
comp10972_c0	0	3	1	6	2	5	comp10972_c0	1.28809786531585	1.51510529398934	0.164184772595936	1	4501	0
comp10975030_c0	0	0	0	0	0	0	comp10975030_c0	-4.03942716453195	-1.1459312682765	1	1	66583.5	0
comp10975_c0	0	1	0	1	0	0	comp10975_c0	-1.51017003134177	-0.24831157887334	1	1	66583.5	0
comp10976_c0	0	0	0	1	0	0	comp10976_c0	-4.03942716453195	0.832135709615251	1	1	66583.5	0
comp1097741_c0	10	7	2	2	9	7	comp1097741_c0	2.67670995178823	-0.265538182042325	0.754858711497257	1	31104	0
comp10979_c0	0	0	0	1	0	0	comp10979_c0	-4.03942716453195	0.832135709615251	1	1	66583.5	0
comp1097_c0	0	0	2	2	1	1	comp1097_c0	-0.194142932342899	1.11839949167792	0.721050180930499	1	29601	0
comp10981_c0	0	1	1	0	1	1	comp10981_c0	-0.596789955079629	-0.0775417228986677	1	1	66583.5	0
comp10982_c0	6	5	21	27	18	11	comp10982_c0	3.77973175390978	0.806539130337177	0.201553877231473	1	5854	0
comp1098313_c0	0	0	2	8	0	17	comp1098313_c0	1.09810195421425	3.70288926479221	0.00464596593600163	0.538800806600596	708	0
comp1098394_c0	0	0	0	0	0	0	comp1098394_c0	-4.03942716453195	-1.1459312682765	1	1	66583.5	0
comp10986439_c0	0	0	0	0	0	0	comp10986439_c0	-4.03942716453195	-1.1459312682765	1	1	66583.5	0
comp1098650_c0	0	0	0	0	2	0	comp1098650_c0	-4.03942716453195	1.91371873923613	0.593248996842804	1	22141	0
comp1098822_c0	2	2	3	2	4	0	comp1098822_c0	1.13513486703172	-0.259200322856846	0.999999999999996	1	44448.5	0
comp1098889_c0	10	5	14	5	1	6	comp1098889_c0	2.60370130568381	-1.37946723368031	0.0617899903958996	1	2089	0
comp10990_c0	0	0	0	0	1	0	comp10990_c0	-4.03942716453195	0.91371873923613	0.999999999999999	1	48441	0
comp10990_c1	0	1	0	2	0	0	comp10990_c1	-1.01017003134177	0.75168842112666	1	1	66583.5	0
comp1099293_c0	0	0	0	0	0	0	comp1099293_c0	-4.03942716453195	-1.1459312682765	1	1	66583.5	0
comp10992_c0	5	3	1	2	3	1	comp10992_c0	1.35322498264896	-0.750563795591059	0.558029936613076	1	20162	0
comp1099325_c0	6	1	4	2	6	5	comp1099325_c0	2.00114002595128	0.140940496207376	0.88223860490012	1	35945	0
comp10993_c0	0	1	0	5	0	2	comp10993_c0	-0.118942651245299	2.53414318131961	0.140602099729037	1	3858	0
comp1099483_c0	0	4	2	3	4	3	comp1099483_c0	1.39091047079358	0.608648566170304	0.557489532483983	1	20146	0
comp10994_c0	0	0	0	0	0	0	comp10994_c0	-4.03942716453195	-1.1459312682765	1	1	66583.5	0
comp1099587_c0	1	5	0	0	0	0	comp1099587_c0	-4.03942716453195	-4.80583429407603	0.0513673945629568	1	1870	0
comp10995_c0	1	0	1	0	0	0	comp10995_c0	-4.03942716453195	-3.03567640529768	0.51333882167871	1	17108	0
comp10996_c0	0	1	0	0	0	0	comp10996_c0	-4.03942716453195	-2.22637855676509	0.999999999999996	1	44333.5	0
comp10997_c0	0	5	1	4	0	1	comp10997_c0	0.907039114854324	-0.473643450606719	1	1	66583.5	0
comp10998_c0	0	0	0	0	0	0	comp10998_c0	-4.03942716453195	-1.1459312682765	1	1	66583.5	0
comp1099948_c0	7	2	0	6	8	1	comp1099948_c0	2.03454106666864	0.553020595656685	0.602734318939987	1	22395	0
comp10999_c0	0	0	0	0	0	2	comp10999_c0	-4.03942716453195	1.74303741933475	0.615155049262614	1	24391	0
comp109_c0	0	0	0	0	0	0	comp109_c0	-4.03942716453195	-1.1459312682765	1	1	66583.5	0
comp1100153_c0	1	3	0	2	1	3	comp1100153_c0	0.763421082076818	0.315406742892144	0.792824318938034	1	32755	0
comp11001_c0	1	0	1	1	1	1	comp11001_c0	-0.313451463226264	0.526529860292521	1	1	50385.5	0
comp1100364_c0	0	0	0	0	0	0	comp1100364_c0	-4.03942716453195	-1.1459312682765	1	1	66583.5	0
comp11004571_c0	1	0	0	0	0	0	comp11004571_c0	-4.03942716453195	-2.19301820361633	0.999999999999999	1	47744.5	0
comp1100521_c0	13	3	9	5	1	5	comp1100521_c0	2.45521561321322	-1.32421130045573	0.0868703964229082	1	2623	0
comp1100571_c0	3	1	1	2	3	4	comp1100571_c0	1.18691092359208	0.67645426651386	0.511058138544595	1	16992	0
comp11007_c0	0	1	0	0	0	0	comp11007_c0	-4.03942716453195	-2.22637855676509	0.999999999999996	1	44022	0
comp1100804_c0	1	2	1	0	1	5	comp1100804_c0	0.7066040283881	0.369641300062668	0.799727308763679	1	33052	0
comp1100979_c0	0	4	1.98	3	2	1	comp1100979_c0	1.02335063135426	-0.118399914126388	1	1	66583.5	0
comp1100_c0	0	0	1	0	1	0	comp1100_c0	-1.65304273466971	0.200599887024292	1	1	66583.5	0
comp1101104_c0	1	0	2	2	3	0	comp1101104_c0	0.344421628485002	0.785363850289751	0.76808164974549	1	31755	0
comp11011407_c0	1	0	0	0	0	1	comp11011407_c0	-1.57139935305641	-0.304049516005071	1	1	66583.5	0
comp1101152_c0	5	8	11	6	10	2	comp1101152_c0	2.80328427015331	-0.462245442614911	0.54787945095304	1	19851	0
comp11011_c0	0	1	1	0	1	0	comp11011_c0	-1.05538094239393	-0.99472369752727	1	1	66583.5	0
comp11012_c0	0	0	0	0	0	1	comp11012_c0	-4.03942716453195	0.743037419334752	1	1	66583.5	0
comp11013_c0	0	0	1	0	0	0	comp11013_c0	-4.03942716453195	-1.85905012048834	0.999999999999978	1	40003.5	0
comp11014_c0	0	0	0	0	0	0	comp11014_c0	-4.03942716453195	-1.1459312682765	1	1	66583.5	0
comp11015_c0	1	0	2	2	3	0	comp11015_c0	0.344421628485002	0.785363850289751	0.768075258086031	1	31754	0
comp11017_c0	0	0	0	0	0	0	comp11017_c0	-4.03942716453195	-1.1459312682765	1	1	66583.5	0
comp11018_c0	0	1	0	0	0	0	comp11018_c0	-4.03942716453195	-2.22637855676509	0.999999999999998	1	46424.5	0
comp11021242_c0	0	0	0	0	0	0	comp11021242_c0	-4.03942716453195	-1.1459312682765	1	1	66583.5	0
comp11022_c0	0	0	2	0	0	2	comp11022_c0	-0.7383833946204	0.0299185671229132	1	1	66583.5	0
comp1102422_c0	1	1	0	0	0	0	comp1102422_c0	-4.03942716453195	-3.20979480462005	0.521029001266203	1	19092	0
comp11024261_c0	0	0	0	0	0	0	comp11024261_c0	-4.03942716453195	-1.1459312682765	1	1	66583.5	0
comp11024_c0	0	0	0	0	0	0	comp11024_c0	-4.03942716453195	-1.1459312682765	1	1	66583.5	0
comp11025_c0	0	0	0	1	0	0	comp11025_c0	-4.03942716453195	0.832135709615251	1	1	66583.5	0
comp110279_c0	6	5	6	12	3	17	comp110279_c0	2.94831486258201	0.757632664506469	0.30926638247097	1	9834	0
comp11027_c0	0	0	0	0	0	0	comp11027_c0	-4.03942716453195	-1.1459312682765	1	1	66583.5	0
comp11028_c0	0	0	0	0	0	0	comp11028_c0	-4.03942716453195	-1.1459312682765	1	1	66583.5	0
comp11030_c0	0	0	0	1	0	0	comp11030_c0	-4.03942716453195	0.832135709615251	1	1	66583.5	0
comp1103142_c0	0	0	0	0	0	0	comp1103142_c0	-4.03942716453195	-1.1459312682765	1	1	66583.5	0
comp11032_c0	0	0	1	0	0	0	comp11032_c0	-4.03942716453195	-1.85905012048834	0.999999999999978	1	40003.5	0
comp11034384_c0	0	0	0	0	0	0	comp11034384_c0	-4.03942716453195	-1.1459312682765	1	1	66583.5	0
comp11034643_c0	0	0	0	1	0	0	comp11034643_c0	-4.03942716453195	0.832135709615251	0.999999999999999	1	48191.5	0
comp11034663_c0	0	0	0	0	0	0	comp11034663_c0	-4.03942716453195	-1.1459312682765	1	1	66583.5	0
comp1103577_c0	2	0	0	0	0	0	comp1103577_c0	-4.03942716453195	-3.19301820361633	0.587505840519706	1	21658	0
comp11035978_c0	0	0	0	0	0	0	comp11035978_c0	-4.03942716453195	-1.1459312682765	1	1	66583.5	0
comp11037_c0	0	0	0	0	0	0	comp11037_c0	-4.03942716453195	-1.1459312682765	1	1	66583.5	0
comp11038_c0	0	0	0	0	0	0	comp11038_c0	-4.03942716453195	-1.1459312682765	1	1	66583.5	0
comp11038_c1	0	1	0	0	0	0	comp11038_c1	-4.03942716453195	-2.22637855676509	1	1	66583.5	0
comp11040_c0	0	0	0	1	0	0	comp11040_c0	-4.03942716453195	0.832135709615251	1	1	66583.5	0
comp1104209_c0	0	2	0	2	3	1	comp1104209_c0	0.295964421474161	1.36395732675853	0.364760882820913	1	11190	0
comp110425_c0	3	0	7	2	1	4	comp110425_c0	1.40614363629993	-0.541979715289303	0.718906609987969	1	29528	0
comp11042_c0	2	0	3	0	3	1	comp11042_c0	0.559008254072417	-0.305131735130448	0.999999999999994	1	42938	0
comp11043_c0	0	0	0	1	0	0	comp11043_c0	-4.03942716453195	0.832135709615251	1	1	66583.5	0
comp1104521_c0	0	0	1	0	1	2	comp1104521_c0	-0.916319139571327	1.67404707722106	0.664720123108039	1	26650	0
comp11045_c0	0	0	0	0	0	0	comp11045_c0	-4.03942716453195	-1.1459312682765	1	1	66583.5	0
comp11046_c0	2	3	2	0	4	0	comp11046_c0	0.881364600693145	-0.86821478370142	0.63118983206086	1	25104	0
comp11047_c0	1	0	0	0	2	1	comp11047_c0	-0.720917670328779	1.39691384945019	0.668286291364329	1	27473	0
comp1104843_c0	0	0	0	0	2	0	comp1104843_c0	-4.03942716453195	1.91371873923613	0.593248074779792	1	22140	0
comp11049_c0	0	0	1	2	1	3	comp11049_c0	-0.416109112329483	2.67446713170475	0.168463825967166	1	4607	0
comp1104_c0	0	1	3	1	0	0	comp1104_c0	-0.643351834862663	-1.98194797183156	0.446012954133394	1	13856	0
comp1105030_c0	0	2	0	1	0	0	comp1105030_c0	-1.01017003134177	-1.24831157887334	0.999999999999995	1	43632.5	0
comp11050680_c0	0	0	0	0	0	0	comp11050680_c0	-4.03942716453195	-1.1459312682765	1	1	66583.5	0
comp1105100_c0	0	0	0	0	2	1	comp1105100_c0	-4.03942716453195	2.44400078479001	0.301618731686878	1	9591	0
comp11051_c0	0	0	0	0	2	0	comp11051_c0	-4.03942716453195	1.91371873923613	0.593247152887667	1	22139	0
comp11052574_c0	0	0	0	0	0	0	comp11052574_c0	-4.03942716453195	-1.1459312682765	1	1	66583.5	0
comp11055403_c0	0	0	0	0	1	0	comp11055403_c0	-4.03942716453195	0.91371873923613	0.999999999999998	1	47541	0
comp1105598_c0	2	2	5	1	1	1	comp1105598_c0	0.766439562683232	-1.63325219152647	0.21664872057437	1	6084	0
comp1105601_c0	1	0	0	0	1	1	comp1105601_c0	-1.02746770579142	0.78381377852491	0.999999999999997	1	45013	0
comp1105792_c0	3	1	2	2	0	1	comp1105792_c0	0.495097604948896	-1.14710643841922	0.566981525211016	1	20446	0
comp11062_c0	1	2	0	0	0	1	comp11062_c0	-0.767755239464766	-1.91133774318835	0.664487033712067	1	26636	0
comp11066_c0	0	0	0	1	1	0	comp11066_c0	-4.03942716453195	1.87350382792603	0.515985660615588	1	18493	0
comp1106935_c0	0	0	0	0	0	0	comp1106935_c0	-4.03942716453195	-1.1459312682765	1	1	66583.5	0
comp1107054_c0	0	2	0	0	3	0	comp1107054_c0	-0.176897266170757	0.418233951468696	1	1	66583.5	0
comp11071_c0	0	0	0	0	0	0	comp11071_c0	-4.03942716453195	-1.1459312682765	1	1	66583.5	0
comp1107250_c0	0	0	2	0	1	3	comp1107250_c0	-0.216083180943505	1.0745189944767	0.738838747388535	1	30529	0
comp1107267_c0	0	0	0	0	0	1	comp1107267_c0	-4.03942716453195	0.743037419334752	1	1	66583.5	0
comp1107267_c1	0	0	0	1	0	0	comp1107267_c1	-4.03942716453195	0.832135709615251	0.999999999999999	1	48441	0
comp11075_c0	0	0	1	0	0	0	comp11075_c0	-4.03942716453195	-1.85905012048834	0.999999999999978	1	40003.5	0
comp1107606_c0	0	0	0	0	0	0	comp1107606_c0	-4.03942716453195	-1.1459312682765	1	1	66583.5	0
comp11078_c0	0	0	0	2	0	0	comp11078_c0	-4.03942716453195	1.83213570961525	0.615480301144494	1	24514	0
comp1107_c0	0	0	0	0	0	0	comp1107_c0	-4.03942716453195	-1.1459312682765	1	1	66583.5	0
comp11080_c0	4	2	0	0	2	2	comp11080_c0	0.770616569152823	-0.812354771363571	0.632653088061392	1	25141	0
comp110828_c0	92	35	211	222	103	182	comp110828_c0	7.0618676909154	0.551231329122567	0.312074349959728	1	9917	0
comp11084_c0	0	0	0	0	0	0	comp11084_c0	-4.03942716453195	-1.1459312682765	1	1	66583.5	0
comp11085_c0	0	0	0	0	0	2	comp11085_c0	-4.03942716453195	1.74303741933475	0.615137335455589	1	24384	0
comp11086405_c0	0	0	0	0	0	0	comp11086405_c0	-4.03942716453195	-1.1459312682765	1	1	66583.5	0
comp1109026_c0	0	1	0	2	0	0	comp1109026_c0	-1.01017003134177	0.75168842112666	0.999999999999996	1	44766.5	0
comp110917_c0	3	2	2	2	3	5	comp110917_c0	1.48993040009612	0.359074269665845	0.699428574434407	1	28494	0
comp1109389_c0	0	3	0	3	2	0	comp1109389_c0	0.459869689719946	0.521842861807789	0.781285636603113	1	32227	0
comp11093_c0	1	0	2	0	2	1	comp11093_c0	-0.0353605211317793	0.0257995510561886	1	1	66583.5	0
comp11096540_c0	0	0	0	0	0	0	comp11096540_c0	-4.03942716453195	-1.1459312682765	1	1	66583.5	0
comp11100_c0	0	0	0	0	0	0	comp11100_c0	-4.03942716453195	-1.1459312682765	1	1	66583.5	0
comp1110219_c0	0	0	0	0	0	0	comp1110219_c0	-4.03942716453195	-1.1459312682765	1	1	66583.5	0
comp11102_c0	0	0	0	0	0	0	comp11102_c0	-4.03942716453195	-1.1459312682765	1	1	66583.5	0
comp11103_c0	0	0	0	1	0	0	comp11103_c0	-4.03942716453195	0.832135709615251	1	1	49990.5	0
comp11106821_c0	0	1	0	0	0	0	comp11106821_c0	-4.03942716453195	-2.22637855676509	1	1	66583.5	0
comp11106_c0	0	0	0	0	0	0	comp11106_c0	-4.03942716453195	-1.1459312682765	1	1	66583.5	0
comp1110700_c0	0	1	1	0	0	0	comp1110700_c0	-4.03942716453195	-3.0543737050399	0.514130123366768	1	17493	0
comp11107_c0	0	0	0	0	0	0	comp11107_c0	-4.03942716453195	-1.1459312682765	1	1	66583.5	0
comp1110816_c0	0	2	7	8	2	0	comp1110816_c0	1.60548181513299	0.197620635581905	1	1	66583.5	0
comp11109_c0	0	0	1	0	1	0	comp11109_c0	-1.65304273466971	0.200599887024292	1	1	66583.5	0
comp11111304_c0	0	0	0	2	0	0	comp11111304_c0	-4.03942716453195	1.83213570961525	0.615494506650236	1	24516	0
comp1111138_c0	1	4	2	0	1	6	comp1111138_c0	1.21505912601245	-0.210947555679669	1	1	66583.5	0
comp1111190_c0	0	1	0	0	0	2	comp1111190_c0	-1.05471917648202	0.662590130846161	0.999999999999997	1	45655	0
comp1111345_c0	0	0	2	0	0	0	comp1111345_c0	-4.03942716453195	-2.85905012048834	0.608307327083532	1	23119	0
comp1111371_c0	0	0	1	0	2	0	comp1111371_c0	-1.15304273466971	1.20059988702429	0.999999999999995	1	43546	0
comp11115_c0	0	1	0	0	0	0	comp11115_c0	-4.03942716453195	-2.22637855676509	1	1	66583.5	0
comp11117_c0	2	0	0	0	0	0	comp11117_c0	-4.03942716453195	-3.19301820361633	0.587498823807212	1	21653	0
comp11119_c0	2	1	1	2	3	0	comp11119_c0	0.625035776954376	0.224135553351002	0.999999999999988	1	41421	0
comp1111_c0	0	0	0	0	0	1	comp1111_c0	-4.03942716453195	0.743037419334752	0.999999999999994	1	43002	0
comp11121_c0	1	1	4	2	0	1	comp11121_c0	0.439896474853	-1.03670417822743	0.572366795254692	1	20634	0
comp1112277_c0	0	1	1	2	0	2	comp1112277_c0	-0.118103174877939	0.879831837504711	0.72160010876437	1	29649	0
comp11122_c0	1	0	0	1	0	0	comp11122_c0	-1.52685020791616	-0.214951225724572	1	1	66583.5	0
comp11123_c0	1	6	2	3	4	4	comp11123_c0	1.76516451673239	0.118086414517023	0.999999999999999	1	48887.5	0
comp11124_c0	0	0	4	0	0	0	comp11124_c0	-4.03942716453195	-3.85905012048834	0.24845310161813	1	6792	0
comp11126_c0	0	0	0	1	0	0	comp11126_c0	-4.03942716453195	0.832135709615251	0.999999999999998	1	47138.5	0
comp11126_c1	0	0	0	0	0	0	comp11126_c1	-4.03942716453195	-1.1459312682765	1	1	66583.5	0
comp11127_c0	0	0	0	0	0	0	comp11127_c0	-4.03942716453195	-1.1459312682765	1	1	66583.5	0
comp11130702_c0	0	0	0	0	0	0	comp11130702_c0	-4.03942716453195	-1.1459312682765	1	1	66583.5	0
comp11130_c0	0	0	0	0	1	0	comp11130_c0	-4.03942716453195	0.91371873923613	1	1	66583.5	0
comp1113168_c0	0	0	0	1	1	0	comp1113168_c0	-4.03942716453195	1.87350382792603	0.516006658762404	1	18511	0
comp11131_c0	0	0	1	0	2	0	comp11131_c0	-1.15304273466971	1.20059988702429	1	1	66583.5	0
comp1113364_c0	0	0	1	3	0	1	comp1113364_c0	-0.704716268137237	2.09725282008924	0.454603943480826	1	14370	0
comp11134357_c0	0	0	1	0	0	0	comp11134357_c0	-4.03942716453195	-1.85905012048834	0.999999999999978	1	40003.5	0
comp1113457_c0	1	0	2	0	0	0	comp1113457_c0	-4.03942716453195	-3.56413250201033	0.289846750287148	1	8314	0
comp1113767_c0	0	0	0	0	1	0	comp1113767_c0	-4.03942716453195	0.91371873923613	1	1	66583.5	0
comp11137_c0	3	5	4	5	5	12	comp11137_c0	2.4372114636986	0.719130173466788	0.394487434247699	1	12145	0
comp11139_c0	0	0	0	0	0	0	comp11139_c0	-4.03942716453195	-1.1459312682765	1	1	66583.5	0
comp11142296_c0	0	0	0	1	0	1	comp11142296_c0	-4.03942716453195	1.78827427426811	0.500221047010909	1	15789.5	0
comp11145696_c0	0	0	1	0	0	2	comp11145696_c0	-1.2383833946204	1.02991856712291	1	1	66583.5	0
comp11147662_c0	0	0	0	0	1	0	comp11147662_c0	-4.03942716453195	0.91371873923613	0.999999999999998	1	47138.5	0
comp11147961_c0	0	0	0	1	0	1	comp11147961_c0	-4.03942716453195	1.78827427426811	0.500221047010909	1	15789.5	0
comp11148725_c0	0	0	1	0	1	0	comp11148725_c0	-1.65304273466971	0.200599887024292	1	1	66583.5	0
comp11148867_c0	0	0	0	0	0	1	comp11148867_c0	-4.03942716453195	0.743037419334752	1	1	66583.5	0
comp11149718_c0	0	1	0	1	0	0	comp11149718_c0	-1.51017003134177	-0.24831157887334	1	1	66583.5	0
comp11149_c0	4	0	1	5	0	1	comp11149_c0	0.888911987062971	0.0945037523572552	0.999999999999994	1	42828.5	0
comp11150243_c0	0	0	0	0	0	0	comp11150243_c0	-4.03942716453195	-1.1459312682765	1	1	66583.5	0
comp11150_c0	1	0	0	4	1	3	comp11150_c0	-0.0378888974933485	2.76297139512105	0.0736078610886664	1	2315	0
comp11151353_c0	0	0	0	0	1	0	comp11151353_c0	-4.03942716453195	0.91371873923613	1	1	50895.5	0
comp1115171_c0	0	0	1	3	2	2	comp1115171_c0	-0.290509579651015	2.92566619706168	0.104939510651122	1	3046	0
comp11153157_c0	0	0	0	0	0	0	comp11153157_c0	-4.03942716453195	-1.1459312682765	1	1	66583.5	0
comp11154808_c0	0	0	0	0	0	0	comp11154808_c0	-4.03942716453195	-1.1459312682765	1	1	66583.5	0
comp11154_c0	0	1	1	2	1	3	comp11154_c0	0.181552679946298	1.47914354715318	0.347608528635408	1	10588	0
comp11155988_c0	0	1	0	1	0	0	comp11155988_c0	-1.51017003134177	-0.24831157887334	1	1	66583.5	0
comp1115605_c0	0	0	0	0	0	1	comp1115605_c0	-4.03942716453195	0.743037419334752	0.999999999999995	1	43703.5	0
comp11158_c0	1	0	0	0	0	0	comp11158_c0	-4.03942716453195	-2.19301820361633	1	1	50385.5	0
comp11159682_c0	0	1	0	0	0	0	comp11159682_c0	-4.03942716453195	-2.22637855676509	0.999999999999995	1	43243	0
comp11160026_c0	0	0	0	0	0	0	comp11160026_c0	-4.03942716453195	-1.1459312682765	1	1	66583.5	0
comp1116054_c0	0	6	4	22	22	7	comp1116054_c0	2.9311168141975	2.262254187573	0.00203703128247539	0.288373387140498	580	0
comp11160_c0	0	0	0	1	0	0	comp11160_c0	-4.03942716453195	0.832135709615251	1	1	66583.5	0
comp11161122_c0	0	0	0	2	0	0	comp11161122_c0	-4.03942716453195	1.83213570961525	0.615508709044374	1	24518	0
comp1116169_c0	0	1	2	0	1	0	comp1116169_c0	-0.794007300044421	-1.51747098222629	0.663921870030146	1	26567	0
comp11163856_c0	0	1	0	0	0	0	comp11163856_c0	-4.03942716453195	-2.22637855676509	1	1	66583.5	0
comp11164234_c0	0	0	0	0	0	0	comp11164234_c0	-4.03942716453195	-1.1459312682765	1	1	66583.5	0
comp11164_c0	0	1	1	0	0	0	comp11164_c0	-4.03942716453195	-3.0543737050399	0.514140082219411	1	17497	0
comp11165064_c0	0	0	0	0	0	0	comp11165064_c0	-4.03942716453195	-1.1459312682765	1	1	66583.5	0
comp11165_c0	1	0	1	1	1	1	comp11165_c0	-0.313451463226264	0.526529860292521	1	1	50385.5	0
comp11166837_c0	1	0	0	0	0	0	comp11166837_c0	-4.03942716453195	-2.19301820361633	1	1	50895.5	0
comp11166841_c0	0	0	0	1	0	0	comp11166841_c0	-4.03942716453195	0.832135709615251	1	1	50895.5	0
comp11168_c0	0	0	0	0	0	0	comp11168_c0	-4.03942716453195	-1.1459312682765	1	1	66583.5	0
comp11169857_c0	0	0	0	0	0	0	comp11169857_c0	-4.03942716453195	-1.1459312682765	1	1	66583.5	0
comp11169_c0	0	1	0	0	1	0	comp11169_c0	-1.46937851653133	-0.16672854925246	1	1	66583.5	0
comp1117024_c0	2	0	1	1	1	0	comp1117024_c0	-0.265167613107736	-0.655580178719865	0.999999999999997	1	45805	0
comp1117089_c0	0	2	7	0	0	7	comp1117089_c0	1.29530115417035	-0.422740686343373	0.734612652625003	1	30390	0
comp11170971_c0	0	0	0	0	0	1	comp11170971_c0	-4.03942716453195	0.743037419334752	1	1	66583.5	0
comp111710_c0	53	18	102	118.99	43	107	comp111710_c0	6.12389052964948	0.584173014066782	0.298311076974771	1	8858	0
comp11171619_c0	0	0	0	0	0	0	comp11171619_c0	-4.03942716453195	-1.1459312682765	1	1	66583.5	0
comp11171821_c0	1	0	0	0	1	0	comp11171821_c0	-1.48605869310572	-0.133368196103693	1	1	66583.5	0
comp11172599_c0	0	0	0	0	0	0	comp11172599_c0	-4.03942716453195	-1.1459312682765	1	1	66583.5	0
comp11172602_c0	1	0	0	0	0	1	comp11172602_c0	-1.57139935305641	-0.304049516005071	1	1	66583.5	0
comp11172919_c0	0	1	1	0	0	0	comp11172919_c0	-4.03942716453195	-3.0543737050399	0.514150015664398	1	17501	0
comp11172_c0	0	1	0	0	0	0	comp11172_c0	-4.03942716453195	-2.22637855676509	1	1	66583.5	0
comp11174162_c0	0	0	0	0	0	0	comp11174162_c0	-4.03942716453195	-1.1459312682765	1	1	66583.5	0
comp11174_c0	0	0	0	2	2	2	comp11174_c0	-4.03942716453195	3.41627499731369	0.0442327258684397	1	1695	0
comp11176_c0	1	0	0	1	0	0	comp11176_c0	-1.52685020791616	-0.214951225724572	1	1	66583.5	0
comp11178042_c0	0	0	0	0	0	0	comp11178042_c0	-4.03942716453195	-1.1459312682765	1	1	66583.5	0
comp11179479_c0	0	0	0	0	0	0	comp11179479_c0	-4.03942716453195	-1.1459312682765	1	1	66583.5	0
comp11180647_c0	0	0	1	0	0	0	comp11180647_c0	-4.03942716453195	-1.85905012048834	0.999999999999978	1	40003.5	0
comp11182_c0	2	3	0	0	0	0	comp11182_c0	-4.03942716453195	-4.53505493539684	0.102041848596693	1	2937	0
comp11183837_c0	1	0	0	0	1	0	comp11183837_c0	-1.48605869310572	-0.133368196103693	1	1	66583.5	0
comp11183_c0	0	0	1	0	0	0	comp11183_c0	-4.03942716453195	-1.85905012048834	0.999999999999978	1	40003.5	0
comp11184700_c0	0	1	1	0	0	0	comp11184700_c0	-4.03942716453195	-3.0543737050399	0.514159923973321	1	17504	0
comp1118613_c0	0	0	0	1	0	0	comp1118613_c0	-4.03942716453195	0.832135709615251	1	1	49990.5	0
comp11186530_c0	0	0	1	0	0	0	comp11186530_c0	-4.03942716453195	-1.85905012048834	0.999999999999978	1	40003.5	0
comp11187885_c0	0	0	0	0	0	1	comp11187885_c0	-4.03942716453195	0.743037419334752	1	1	66583.5	0
comp11188306_c0	0	0	0	0	0	1	comp11188306_c0	-4.03942716453195	0.743037419334752	1	1	66583.5	0
comp11188958_c0	0	0	0	0	0	1	comp11188958_c0	-4.03942716453195	0.743037419334752	0.999999999999994	1	43054.5	0
comp11189064_c0	0	0	0	1	0	0	comp11189064_c0	-4.03942716453195	0.832135709615251	1	1	66583.5	0
comp11190_c0	1	0	0	1	1	3	comp11190_c0	-0.383630067913458	2.07148905428083	0.27031783367182	1	7570	0
comp11192596_c0	1	0	0	0	1	0	comp11192596_c0	-1.48605869310572	-0.133368196103693	1	1	66583.5	0
comp11192_c0	1	0	1	1	0	0	comp11192_c0	-1.10552110707548	-1.05760942740592	0.999999999999989	1	41470	0
comp11193829_c0	0	0	0	0	0	0	comp11193829_c0	-4.03942716453195	-1.1459312682765	1	1	66583.5	0
comp11195070_c0	0	0	0	0	0	0	comp11195070_c0	-4.03942716453195	-1.1459312682765	1	1	66583.5	0
comp11195156_c0	0	0	0	0	0	0	comp11195156_c0	-4.03942716453195	-1.1459312682765	1	1	66583.5	0
comp11195468_c0	0	0	1	0	0	0	comp11195468_c0	-4.03942716453195	-1.85905012048834	0.999999999999978	1	40003.5	0
comp11195674_c0	0	0	0	0	0	0	comp11195674_c0	-4.03942716453195	-1.1459312682765	1	1	66583.5	0
comp11195_c0	0	3	1	0	0	2	comp11195_c0	-0.0964394463688794	-1.25396932938013	0.741151129641155	1	30667	0
comp11199_c0	2	0	3	1	0	1	comp11199_c0	0.0166934327560287	-1.38976137776322	0.515283722048953	1	18174	0
comp111_c0	1	0	1	1	0	0	comp111_c0	-1.10552110707548	-1.05760942740592	0.999999999999998	1	47138.5	0
comp111_c1	4	0	4	1	1	4	comp111_c1	1.16481729868312	-0.516932615888712	0.836548107957043	1	34403	0
comp11200724_c0	0	0	0	0	0	0	comp11200724_c0	-4.03942716453195	-1.1459312682765	1	1	66583.5	0
comp11202093_c0	0	0	0	0	0	0	comp11202093_c0	-4.03942716453195	-1.1459312682765	1	1	66583.5	0
comp11203209_c0	0	0	0	0	0	0	comp11203209_c0	-4.03942716453195	-1.1459312682765	1	1	66583.5	0
comp11203410_c0	0	0	2	0	0	0	comp11203410_c0	-4.03942716453195	-2.85905012048834	0.608263811745793	1	23105	0
comp11203533_c0	0	1	0	0	0	0	comp11203533_c0	-4.03942716453195	-2.22637855676509	1	1	50895.5	0
comp11204_c0	1	0	2	0	1	1	comp11204_c0	-0.341910556594418	-0.587300519869089	1	1	66583.5	0
comp11205021_c0	0	1	0	0	0	0	comp11205021_c0	-4.03942716453195	-2.22637855676509	1	1	66583.5	0
comp11205199_c0	0	0	1	0	0	0	comp11205199_c0	-4.03942716453195	-1.85905012048834	0.999999999999978	1	40003.5	0
comp11205951_c0	0	0	0	0	0	0	comp11205951_c0	-4.03942716453195	-1.1459312682765	1	1	66583.5	0
comp11206301_c0	0	0	0	0	1	0	comp11206301_c0	-4.03942716453195	0.91371873923613	1	1	66583.5	0
comp11207048_c0	0	0	0	1	0	0	comp11207048_c0	-4.03942716453195	0.832135709615251	1	1	66583.5	0
comp11207295_c0	0	0	0	0	0	0	comp11207295_c0	-4.03942716453195	-1.1459312682765	1	1	66583.5	0
comp11207540_c0	0	0	0	1	0	0	comp11207540_c0	-4.03942716453195	0.832135709615251	0.999999999999998	1	47541	0
comp11207_c0	0	2	0	1	2	0	comp11207_c0	-0.190239768150905	0.391548947508399	1	1	66583.5	0
comp1120874_c0	0	0	0	0	0	2	comp1120874_c0	-4.03942716453195	1.74303741933475	0.61511962470891	1	24377	0
comp11208827_c0	0	0	1	0	1	0	comp11208827_c0	-1.65304273466971	0.200599887024292	1	1	66583.5	0
comp11208_c0	0	0	0	3	0	1	comp11208_c0	-4.03942716453195	2.81037167230108	0.188375733906708	1	5524	0
comp11209184_c0	0	0	0	0	0	0	comp11209184_c0	-4.03942716453195	-1.1459312682765	1	1	66583.5	0
comp11209577_c0	0	0	0	0	0	0	comp11209577_c0	-4.03942716453195	-1.1459312682765	1	1	66583.5	0
comp11209878_c0	0	1	0	0	1	0	comp11209878_c0	-1.46937851653133	-0.16672854925246	1	1	66583.5	0
comp11210844_c0	0	0	0	0	0	0	comp11210844_c0	-4.03942716453195	-1.1459312682765	1	1	66583.5	0
comp1121153_c0	0	1	1	1	0	0	comp1121153_c0	-1.09617245720437	-1.07630672714815	1	1	66583.5	0
comp11211_c0	0	0	0	0	0	1	comp11211_c0	-4.03942716453195	0.743037419334752	1	1	66583.5	0
comp11212330_c0	0	1	0	0	0	0	comp11212330_c0	-4.03942716453195	-2.22637855676509	0.999999999999999	1	49462.5	0
comp11212_c0	4	1	2	3	3	4	comp11212_c0	1.49174363943656	0.372894086609942	0.700923357696257	1	28554	0
comp11217478_c0	0	0	1	0	0	0	comp11217478_c0	-4.03942716453195	-1.85905012048834	0.999999999999978	1	40003.5	0
comp1121807_c0	0	0	0	0	0	0	comp1121807_c0	-4.03942716453195	-1.1459312682765	1	1	66583.5	0
comp11219_c0	0	0	2	0	0	1	comp11219_c0	-1.2383833946204	-0.970081432877087	1	1	49990.5	0
comp11221360_c0	0	0	0	0	0	0	comp11221360_c0	-4.03942716453195	-1.1459312682765	1	1	66583.5	0
comp11222361_c0	1	0	0	0	0	1	comp11222361_c0	-1.57139935305641	-0.304049516005071	1	1	66583.5	0
comp11222658_c0	0	0	1	0	0	0	comp11222658_c0	-4.03942716453195	-1.85905012048834	0.999999999999978	1	40003.5	0
comp11222958_c0	0	0	0	0	0	0	comp11222958_c0	-4.03942716453195	-1.1459312682765	1	1	66583.5	0
comp11223517_c0	0	1	0	0	0	0	comp11223517_c0	-4.03942716453195	-2.22637855676509	0.999999999999997	1	45504	0
comp11223_c0	11	5	1	8	5	0	comp11223_c0	2.37924872310287	-0.562416909548663	0.593937712754747	1	22158	0
comp11224276_c0	0	0	0	0	0	0	comp11224276_c0	-4.03942716453195	-1.1459312682765	1	1	66583.5	0
comp11225841_c0	0	0	0	0	0	0	comp11225841_c0	-4.03942716453195	-1.1459312682765	1	1	66583.5	0
comp11226_c0	0	0	0	1	0	0	comp11226_c0	-4.03942716453195	0.832135709615251	1	1	66583.5	0
comp11227193_c0	0	0	0	0	0	0	comp11227193_c0	-4.03942716453195	-1.1459312682765	1	1	66583.5	0
comp11227853_c0	0	0	1	0	1	0	comp11227853_c0	-1.65304273466971	0.200599887024292	1	1	66583.5	0
comp1122836_c0	2	4	4	2	3	1	comp1122836_c0	1.38533370362606	-0.814781237545275	0.546430174279258	1	19809	0
comp1122837_c0	0	0	0	0	0	0	comp1122837_c0	-4.03942716453195	-1.1459312682765	1	1	66583.5	0
comp11228_c0	0	1	0	0	0	2	comp11228_c0	-1.05471917648202	0.662590130846161	0.999999999999998	1	47345	0
comp11230_c0	0	0	0	1	0	0	comp11230_c0	-4.03942716453195	0.832135709615251	1	1	49990.5	0
comp11231497_c0	0	0	1	0	0	0	comp11231497_c0	-4.03942716453195	-1.85905012048834	0.999999999999978	1	40003.5	0
comp11231562_c0	0	0	0	0	0	0	comp11231562_c0	-4.03942716453195	-1.1459312682765	1	1	66583.5	0
comp11232017_c0	0	0	0	0	0	0	comp11232017_c0	-4.03942716453195	-1.1459312682765	1	1	66583.5	0
comp1123267_c0	2	2	5	3	2	4	comp1123267_c0	1.5493895727777	-0.0673521713375442	1	1	66583.5	0
comp11232_c0	0	0	0	0	0	0	comp11232_c0	-4.03942716453195	-1.1459312682765	1	1	66583.5	0
comp11233_c0	0	1	3	3	1	5	comp11233_c0	0.922008953329422	1.14877360455261	0.370667352250674	1	11376	0
comp11234177_c0	1	0	0	0	0	0	comp11234177_c0	-4.03942716453195	-2.19301820361633	1	1	66583.5	0
comp11234427_c0	0	0	0	0	0	1	comp11234427_c0	-4.03942716453195	0.743037419334752	0.999999999999997	1	44896	0
comp11235697_c0	0	0	0	0	0	0	comp11235697_c0	-4.03942716453195	-1.1459312682765	1	1	66583.5	0
comp11236046_c0	0	0	1	0	0	0	comp11236046_c0	-4.03942716453195	-1.85905012048834	0.999999999999978	1	40003.5	0
comp11236_c0	0	0	0	0	1	1	comp11236_c0	-4.03942716453195	1.83090071386473	0.502459085918055	1	16221	0
comp11236_c1	0	0	0	0	0	0	comp11236_c1	-4.03942716453195	-1.1459312682765	1	1	66583.5	0
comp11237_c0	0	2	8	3	4	3	comp11237_c0	1.67257470135502	0.0453201050474263	1	1	66583.5	0
comp11239802_c0	0	0	0	0	0	0	comp11239802_c0	-4.03942716453195	-1.1459312682765	1	1	66583.5	0
comp11239804_c0	0	0	1	0	0	0	comp11239804_c0	-4.03942716453195	-1.85905012048834	0.999999999999978	1	40003.5	0
comp11239_c0	1	0	3	5	0	4	comp11239_c0	0.917174694612576	1.1590058323973	0.391704575866452	1	12092	0
comp11240_c0	0	0	0	0	2	1	comp11240_c0	-4.03942716453195	2.44400078479001	0.301659230920966	1	9596	0
comp11241440_c0	0	0	0	0	0	0	comp11241440_c0	-4.03942716453195	-1.1459312682765	1	1	66583.5	0
comp11243982_c0	0	0	0	0	1	0	comp11243982_c0	-4.03942716453195	0.91371873923613	0.999999999999997	1	45013	0
comp11244404_c0	1	0	0	0	0	0	comp11244404_c0	-4.03942716453195	-2.19301820361633	1	1	66583.5	0
comp11244688_c0	0	0	0	1	0	0	comp11244688_c0	-4.03942716453195	0.832135709615251	0.999999999999998	1	47541	0
comp11244912_c0	0	0	0	0	1	0	comp11244912_c0	-4.03942716453195	0.91371873923613	1	1	66583.5	0
comp11244_c0	2	1	0	0	0	0	comp11244_c0	-4.03942716453195	-3.78918675350481	0.299665276224242	1	9000	0
comp11245_c0	0	0	1	0	0	1	comp11245_c0	-1.7383833946204	0.0299185671229132	1	1	66583.5	0
comp11246609_c0	0	0	1	0	0	0	comp11246609_c0	-4.03942716453195	-1.85905012048834	0.999999999999978	1	40003.5	0
comp11246690_c0	0	0	0	0	0	0	comp11246690_c0	-4.03942716453195	-1.1459312682765	1	1	66583.5	0
comp1124683_c0	0	2	3	0	1	1	comp1124683_c0	0.0456709585727563	-1.36246355020344	0.516041909531301	1	18517	0
comp11246_c0	1	0	0	1	0	0	comp11246_c0	-1.52685020791616	-0.214951225724572	1	1	66583.5	0
comp11247049_c0	0	0	1	0	0	1	comp11247049_c0	-1.7383833946204	0.0299185671229132	1	1	66583.5	0
comp11247390_c0	0	0	1	1	0	0	comp11247390_c0	-1.69383424948015	0.119016857403412	1	1	66583.5	0
comp11248309_c0	0	1	0	0	0	1	comp11248309_c0	-1.55471917648202	-0.337409869153839	1	1	66583.5	0
comp11248_c0	0	1	0	0	0	2	comp11248_c0	-1.05471917648202	0.662590130846161	0.999999999999998	1	46276.5	0
comp11249908_c0	0	0	0	0	1	1	comp11249908_c0	-4.03942716453195	1.83090071386473	0.502479427236609	1	16222	0
comp11249_c0	1	3	2	1	0	1	comp11249_c0	0.201222608574482	-1.75881972940013	0.350852132820357	1	10684	0
comp11250068_c0	1	0	1	0	0	0	comp11250068_c0	-4.03942716453195	-3.03567640529768	0.51336930315989	1	17112	0
comp11252260_c0	0	0	0	0	0	0	comp11252260_c0	-4.03942716453195	-1.1459312682765	1	1	66583.5	0
comp11252270_c0	0	0	0	0	0	1	comp11252270_c0	-4.03942716453195	0.743037419334752	1	1	66583.5	0
comp11253_c0	0	0	0	0	0	0	comp11253_c0	-4.03942716453195	-1.1459312682765	1	1	66583.5	0
comp11254_c0	0	0	0	0	0	1	comp11254_c0	-4.03942716453195	0.743037419334752	0.999999999999992	1	42072.5	0
comp11254_c1	0	0	0	0	2	0	comp11254_c1	-4.03942716453195	1.91371873923613	0.593246231166384	1	22138	0
comp11255113_c0	0	0	0	0	0	1	comp11255113_c0	-4.03942716453195	0.743037419334752	0.999999999999998	1	47541	0
comp11255_c0	0	0	1	0	0	0	comp11255_c0	-4.03942716453195	-1.85905012048834	0.999999999999978	1	40003.5	0
comp11256092_c0	1	1	0	0	0	0	comp11256092_c0	-4.03942716453195	-3.20979480462005	0.521023814940486	1	19084	0
comp11260471_c0	0	0	0	0	0	0	comp11260471_c0	-4.03942716453195	-1.1459312682765	1	1	66583.5	0
comp11260708_c0	0	1	0	0	0	1	comp11260708_c0	-1.55471917648202	-0.337409869153839	1	1	66583.5	0
comp11260878_c0	0	0	1	0	0	0	comp11260878_c0	-4.03942716453195	-1.85905012048834	0.999999999999978	1	40003.5	0
comp11260_c0	0	0	1	0	1	0	comp11260_c0	-1.65304273466971	0.200599887024292	1	1	66583.5	0
comp11261450_c0	0	0	1	0	0	0	comp11261450_c0	-4.03942716453195	-1.85905012048834	0.999999999999978	1	40003.5	0
comp11263_c0	0	1	0	2	2	2	comp11263_c0	-0.218100387492554	2.3358277088251	0.163694127256032	1	4486	0
comp11264683_c0	0	0	0	0	0	0	comp11264683_c0	-4.03942716453195	-1.1459312682765	1	1	66583.5	0
comp11264701_c0	0	0	1	0	0	0	comp11264701_c0	-4.03942716453195	-1.85905012048834	0.999999999999978	1	40003.5	0
comp11265142_c0	0	0	1	0	0	0	comp11265142_c0	-4.03942716453195	-1.85905012048834	0.999999999999978	1	40003.5	0
comp11266_c0	0	1	1	0	1	2	comp11266_c0	-0.318657347295546	0.478723492669498	1	1	66583.5	0
comp11267285_c0	0	0	0	0	0	0	comp11267285_c0	-4.03942716453195	-1.1459312682765	1	1	66583.5	0
comp11267298_c0	0	0	0	0	0	0	comp11267298_c0	-4.03942716453195	-1.1459312682765	1	1	66583.5	0
comp11268_c0	2	2	1	3	0	4	comp11268_c0	0.98923244788446	0.267118013770959	0.815458748494756	1	33653	0
comp11269547_c0	0	0	0	0	0	0	comp11269547_c0	-4.03942716453195	-1.1459312682765	1	1	66583.5	0
comp11272_c0	0	0	0	1	0	0	comp11272_c0	-4.03942716453195	0.832135709615251	0.999999999999998	1	47541	0
comp11275899_c0	0	0	0	0	0	1	comp11275899_c0	-4.03942716453195	0.743037419334752	0.999999999999998	1	47541	0
comp11275935_c0	0	0	0	0	0	0	comp11275935_c0	-4.03942716453195	-1.1459312682765	1	1	66583.5	0
comp11275_c0	0	0	0	0	0	0	comp11275_c0	-4.03942716453195	-1.1459312682765	1	1	66583.5	0
comp11276_c0	0	1	0	1	0	0	comp11276_c0	-1.51017003134177	-0.24831157887334	1	1	66583.5	0
comp11277884_c0	0	0	0	0	0	0	comp11277884_c0	-4.03942716453195	-1.1459312682765	1	1	66583.5	0
comp11277_c0	0	0	0	0	0	0	comp11277_c0	-4.03942716453195	-1.1459312682765	1	1	66583.5	0
comp11278498_c0	0	0	1	0	0	0	comp11278498_c0	-4.03942716453195	-1.85905012048834	0.999999999999978	1	40003.5	0
comp11278_c0	2	0	0	2	2	1	comp11278_c0	0.142214673916479	1.1231785379407	0.512926001683958	1	17066	0
comp11280162_c0	0	0	0	0	0	0	comp11280162_c0	-4.03942716453195	-1.1459312682765	1	1	66583.5	0
comp11281604_c0	0	0	0	0	0	0	comp11281604_c0	-4.03942716453195	-1.1459312682765	1	1	66583.5	0
comp1128193_c0	0	1	0	3	0	3	comp1128193_c0	-0.239619498654766	2.29278948650068	0.190832322997303	1	5595	0
comp11283369_c0	1	0	1	0	0	0	comp11283369_c0	-4.03942716453195	-3.03567640529768	0.513399858004414	1	17118	0
comp11283648_c0	0	0	0	0	0	0	comp11283648_c0	-4.03942716453195	-1.1459312682765	1	1	66583.5	0
comp11283_c0	0	0	0	0	0	0	comp11283_c0	-4.03942716453195	-1.1459312682765	1	1	66583.5	0
comp11284029_c0	0	0	0	0	0	0	comp11284029_c0	-4.03942716453195	-1.1459312682765	1	1	66583.5	0
comp11284_c0	0	1	0	0	0	0	comp11284_c0	-4.03942716453195	-2.22637855676509	1	1	66583.5	0
comp11285556_c0	0	0	0	0	0	0	comp11285556_c0	-4.03942716453195	-1.1459312682765	1	1	66583.5	0
comp11287_c0	0	0	3	0	0	1	comp11287_c0	-0.945902144259822	-1.55504393359824	0.705291294428049	1	28953	0
comp11288307_c0	0	0	0	0	1	0	comp11288307_c0	-4.03942716453195	0.91371873923613	1	1	66583.5	0
comp11288578_c0	0	0	0	0	0	0	comp11288578_c0	-4.03942716453195	-1.1459312682765	1	1	66583.5	0
comp11288_c0	4	2	3	0	3	1	comp11288_c0	1.03102978797721	-1.24917480294003	0.363489468286733	1	11158	0
comp1128_c0	0	0	0	1	2	0	comp1128_c0	-4.03942716453195	2.47199623599699	0.296245297804722	1	8602	0
comp11290879_c0	0	0	0	0	0	0	comp11290879_c0	-4.03942716453195	-1.1459312682765	1	1	66583.5	0
comp11290_c0	0	1	0	0	0	0	comp11290_c0	-4.03942716453195	-2.22637855676509	1	1	66583.5	0
comp11291491_c0	0	0	0	0	0	0	comp11291491_c0	-4.03942716453195	-1.1459312682765	1	1	66583.5	0
comp11291_c0	0	1	0	0	1	0	comp11291_c0	-1.46937851653133	-0.16672854925246	1	1	66583.5	0
comp11292780_c0	0	1	0	0	0	0	comp11292780_c0	-4.03942716453195	-2.22637855676509	1	1	50385.5	0
comp11293_c0	0	0	0	0	1	0	comp11293_c0	-4.03942716453195	0.91371873923613	0.999999999999998	1	47138.5	0
comp11294984_c0	0	1	0	0	0	0	comp11294984_c0	-4.03942716453195	-2.22637855676509	0.999999999999996	1	44124.5	0
comp11294_c0	0	0	2	1	0	2	comp11294_c0	-0.430744667194919	0.645196021973874	1	1	66583.5	0
comp11295060_c0	0	0	0	0	0	0	comp11295060_c0	-4.03942716453195	-1.1459312682765	1	1	66583.5	0
comp11295_c0	0	0	0	0	0	0	comp11295_c0	-4.03942716453195	-1.1459312682765	1	1	66583.5	0
comp11296542_c0	0	0	0	0	0	0	comp11296542_c0	-4.03942716453195	-1.1459312682765	1	1	66583.5	0
comp11296_c0	1	1	5.03	4	0	2	comp11296_c0	1.04524140069311	-0.24739402990764	0.999999999999992	1	42103	0
comp11298_c0	0	0	0	0	2	1	comp11298_c0	-4.03942716453195	2.44400078479001	0.301699687220612	1	9599	0
comp112_c0	0	0	0	1	1	0	comp112_c0	-4.03942716453195	1.87350382792603	0.516005270940618	1	18509	0
comp112_c1	1	1	3	2	3	0	comp112_c1	0.728181169736396	0.0178447677869621	1	1	66583.5	0
comp11300048_c0	0	0	0	1	0	0	comp11300048_c0	-4.03942716453195	0.832135709615251	1	1	66583.5	0
comp11301_c0	0	0	1	1	0	1	comp11301_c0	-1.21576496715372	1.07515542205627	0.999999999999997	1	45129	0
comp11302_c0	0	0	1	0	2	0	comp11302_c0	-1.15304273466971	1.20059988702429	1	1	66583.5	0
comp11306545_c0	0	0	0	0	0	0	comp11306545_c0	-4.03942716453195	-1.1459312682765	1	1	66583.5	0
comp11306906_c0	0	0	0	0	0	0	comp11306906_c0	-4.03942716453195	-1.1459312682765	1	1	66583.5	0
comp11307101_c0	0	0	0	0	0	2	comp11307101_c0	-4.03942716453195	1.74303741933475	0.615101917021815	1	24367	0
comp11307934_c0	0	0	0	0	1	0	comp11307934_c0	-4.03942716453195	0.91371873923613	1	1	66583.5	0
comp11308_c0	0	0	0	3	0	1	comp11308_c0	-4.03942716453195	2.81037167230108	0.188367657185977	1	5521	0
comp11311_c0	0	0	0	0	0	0	comp11311_c0	-4.03942716453195	-1.1459312682765	1	1	66583.5	0
comp11312699_c0	0	0	1	0	0	0	comp11312699_c0	-4.03942716453195	-1.85905012048834	0.999999999999978	1	40003.5	0
comp11312_c0	0	0	0	0	0	0	comp11312_c0	-4.03942716453195	-1.1459312682765	1	1	66583.5	0
comp11313061_c0	0	1	0	0	0	1	comp11313061_c0	-1.55471917648202	-0.337409869153839	1	1	66583.5	0
comp11313612_c0	0	0	0	0	0	0	comp11313612_c0	-4.03942716453195	-1.1459312682765	1	1	66583.5	0
comp11313813_c0	0	0	0	0	0	0	comp11313813_c0	-4.03942716453195	-1.1459312682765	1	1	66583.5	0
comp11313_c0	4	0	2	6	4	1	comp11313_c0	1.4551093295152	0.784973706526006	0.468951168412632	1	14640	0
comp11314226_c0	0	0	1	0	0	1	comp11314226_c0	-1.7383833946204	0.0299185671229132	1	1	66583.5	0
comp11314_c0	1	0	1	1	0	1	comp11314_c0	-0.627451824749054	-0.101470862753059	1	1	66583.5	0
comp11315770_c0	0	0	0	0	0	0	comp11315770_c0	-4.03942716453195	-1.1459312682765	1	1	66583.5	0
comp11315_c0	19	7	19	0	0	3	comp11315_c0	1.90402311999773	-4.08496946067103	9.40722657969489e-06	0.00327291762714232	236	1
comp11316_c0	1	0	1	2	0	2	comp11316_c0	-0.127451824749054	0.898529137246941	0.721690588589843	1	29675	0
comp1131843_c0	1	0	0	0	0	0	comp1131843_c0	-4.03942716453195	-2.19301820361633	0.999999999999993	1	42663.5	0
comp11318798_c0	0	0	0	0	0	1	comp11318798_c0	-4.03942716453195	0.743037419334752	0.999999999999997	1	45261	0
comp11318_c0	0	0	0	0	0	1	comp11318_c0	-4.03942716453195	0.743037419334752	1	1	66583.5	0
comp11318_c1	1	0	0	0	0	0	comp11318_c1	-4.03942716453195	-2.19301820361633	1	1	49990.5	0
comp1131978_c0	0	0	1	0	0	0	comp1131978_c0	-4.03942716453195	-1.85905012048834	0.999999999999978	1	40003.5	0
comp11319_c0	1	2	2	1	1	1	comp11319_c0	0.371268894659349	-0.842910855478706	0.753839269295679	1	31064	0
comp11320830_c0	0	0	0	0	0	0	comp11320830_c0	-4.03942716453195	-1.1459312682765	1	1	66583.5	0
comp11321_c0	1	0	0	0	0	1	comp11321_c0	-1.57139935305641	-0.304049516005071	1	1	66583.5	0
comp11322232_c0	0	0	0	0	0	0	comp11322232_c0	-4.03942716453195	-1.1459312682765	1	1	66583.5	0
comp11323_c0	0	0	0	1	0	2	comp11323_c0	-4.03942716453195	2.35831487418571	0.30037087236057	1	9454	0
comp11325462_c0	0	0	0	1	0	0	comp11325462_c0	-4.03942716453195	0.832135709615251	1	1	66583.5	0
comp11325898_c0	0	0	0	0	0	0	comp11325898_c0	-4.03942716453195	-1.1459312682765	1	1	66583.5	0
comp1132593_c0	0	0	0	0	0	0	comp1132593_c0	-4.03942716453195	-1.1459312682765	1	1	66583.5	0
comp11325_c0	1	0	0	0	0	0	comp11325_c0	-4.03942716453195	-2.19301820361633	1	1	50385.5	0
comp11328407_c0	0	0	0	0	0	1	comp11328407_c0	-4.03942716453195	0.743037419334752	1	1	66583.5	0
comp1132938_c0	3	1	1	2	3	7	comp1132938_c0	1.38479911595203	1.07223065123375	0.322671463487201	1	10143	0
comp11330378_c0	1	0	0	0	0	0	comp11330378_c0	-4.03942716453195	-2.19301820361633	1	1	66583.5	0
comp11330552_c0	0	0	0	0	0	0	comp11330552_c0	-4.03942716453195	-1.1459312682765	1	1	66583.5	0
comp11330_c0	0	0	0	0	0	0	comp11330_c0	-4.03942716453195	-1.1459312682765	1	1	66583.5	0
comp11332435_c0	0	1	0	0	0	1	comp11332435_c0	-1.55471917648202	-0.337409869153839	1	1	66583.5	0
comp11333999_c0	0	0	0	0	0	0	comp11333999_c0	-4.03942716453195	-1.1459312682765	1	1	66583.5	0
comp11333_c0	0	1	1	3	1	6	comp11333_c0	0.542733603894475	2.20150539504954	0.124693724140123	1	3570	0
comp1133551_c0	0	1	1	0	0	0	comp1133551_c0	-4.03942716453195	-3.0543737050399	0.514169807413016	1	17507	0
comp11335986_c0	0	1	0	0	1	0	comp11335986_c0	-1.46937851653133	-0.16672854925246	1	1	66583.5	0
comp11335_c0	0	0	0	0	0	0	comp11335_c0	-4.03942716453195	-1.1459312682765	1	1	66583.5	0
comp1133610_c0	1	0	3	1	1	1	comp1133610_c0	0.14374262266696	-0.387858311493928	0.999999999999998	1	47345	0
comp11336685_c0	0	0	0	0	0	0	comp11336685_c0	-4.03942716453195	-1.1459312682765	1	1	66583.5	0
comp11337652_c0	1	0	0	0	0	0	comp11337652_c0	-4.03942716453195	-2.19301820361633	1	1	66583.5	0
comp11337_c0	0	0	1	2	1	0	comp11337_c0	-0.887497937938731	1.73168948048625	0.663281398941755	1	26402	0
comp11338_c0	2	1	0	1	0	1	comp11338_c0	-0.250696650645488	-0.854981210960192	1	1	66583.5	0
comp11340_c0	3	1	0	0	0	1	comp11340_c0	-0.567193009793985	-2.31246220252992	0.446433059611085	1	13894	0
comp11342475_c0	0	0	0	0	0	0	comp11342475_c0	-4.03942716453195	-1.1459312682765	1	1	66583.5	0
comp11342575_c0	0	0	0	0	0	0	comp11342575_c0	-4.03942716453195	-1.1459312682765	1	1	66583.5	0
comp11342_c0	0	0	0	0	0	0	comp11342_c0	-4.03942716453195	-1.1459312682765	1	1	66583.5	0
comp11344572_c0	0	2	0	0	0	0	comp11344572_c0	-4.03942716453195	-3.22637855676509	0.583304974394086	1	21264	0
comp11346590_c0	0	0	0	0	0	0	comp11346590_c0	-4.03942716453195	-1.1459312682765	1	1	66583.5	0
comp11346_c0	1	0	0	2	0	0	comp11346_c0	-1.02685020791616	0.785048774275428	0.999999999999997	1	45655	0
comp11347424_c0	0	0	0	0	1	0	comp11347424_c0	-4.03942716453195	0.91371873923613	1	1	66583.5	0
comp11349864_c0	0	0	0	0	0	0	comp11349864_c0	-4.03942716453195	-1.1459312682765	1	1	66583.5	0
comp1135081_c0	0	1	4	0	0	6	comp1135081_c0	0.755726519246761	0.211623740830904	1	1	66583.5	0
comp11350_c0	0	0	0	0	0	0	comp11350_c0	-4.03942716453195	-1.1459312682765	1	1	66583.5	0
comp11351198_c0	0	1	0	0	0	0	comp11351198_c0	-4.03942716453195	-2.22637855676509	1	1	66583.5	0
comp11351210_c0	0	0	1	0	0	1	comp11351210_c0	-1.7383833946204	0.0299185671229132	1	1	66583.5	0
comp11352272_c0	0	0	0	0	0	0	comp11352272_c0	-4.03942716453195	-1.1459312682765	1	1	66583.5	0
comp11352825_c0	0	0	1	0	0	0	comp11352825_c0	-4.03942716453195	-1.85905012048834	0.999999999999978	1	40003.5	0
comp11356404_c0	0	0	1	0	0	0	comp11356404_c0	-4.03942716453195	-1.85905012048834	0.999999999999978	1	40003.5	0
comp11357013_c0	0	0	0	0	0	0	comp11357013_c0	-4.03942716453195	-1.1459312682765	1	1	66583.5	0
comp11358643_c0	0	0	0	0	0	0	comp11358643_c0	-4.03942716453195	-1.1459312682765	1	1	66583.5	0
comp11358_c0	1	5	3	1	9	1	comp11358_c0	1.77612971132477	0.217094869247674	0.878350697308106	1	35838	0
comp11359057_c0	0	0	0	0	0	0	comp11359057_c0	-4.03942716453195	-1.1459312682765	1	1	66583.5	0
comp11360201_c0	1	0	1	0	0	0	comp11360201_c0	-4.03942716453195	-3.03567640529768	0.513430486541901	1	17123	0
comp11360638_c0	0	0	1	0	0	0	comp11360638_c0	-4.03942716453195	-1.85905012048834	0.999999999999978	1	40003.5	0
comp11363373_c0	0	0	0	1	0	0	comp11363373_c0	-4.03942716453195	0.832135709615251	1	1	66583.5	0
comp11365828_c0	0	1	0	0	0	0	comp11365828_c0	-4.03942716453195	-2.22637855676509	1	1	66583.5	0
comp1136596_c0	0	0	0	0	0	0	comp1136596_c0	-4.03942716453195	-1.1459312682765	1	1	66583.5	0
comp11365993_c0	0	0	1	0	1	0	comp11365993_c0	-1.65304273466971	0.200599887024292	1	1	66583.5	0
comp11366045_c0	0	0	0	1	0	0	comp11366045_c0	-4.03942716453195	0.832135709615251	0.999999999999999	1	47969	0
comp11366687_c0	0	1	0	0	0	0	comp11366687_c0	-4.03942716453195	-2.22637855676509	1	1	66583.5	0
comp11366_c0	0	1	4	0	0	4	comp11366_c0	0.463245268886183	-0.373338759890252	1	1	66583.5	0
comp11366_c1	0	1	1	0	0	0	comp11366_c1	-4.03942716453195	-3.0543737050399	0.514179666245682	1	17512	0
comp11367386_c0	0	0	1	0	0	0	comp11367386_c0	-4.03942716453195	-1.85905012048834	0.999999999999978	1	40003.5	0
comp11367_c0	1	0	0	0	0	0	comp11367_c0	-4.03942716453195	-2.19301820361633	1	1	66583.5	0
comp11368538_c0	0	0	0	0	1	0	comp11368538_c0	-4.03942716453195	0.91371873923613	1	1	66583.5	0
comp11369_c0	1	1	1	0	0	0	comp11369_c0	-4.03942716453195	-3.68704688586982	0.261523626870212	1	7300	0
comp11370_c0	0	0	0	0	0	0	comp11370_c0	-4.03942716453195	-1.1459312682765	1	1	66583.5	0
comp11371_c0	0	0	0	0	1	1	comp11371_c0	-4.03942716453195	1.83090071386473	0.502500001533234	1	16224	0
comp11372140_c0	0	0	0	0	0	0	comp11372140_c0	-4.03942716453195	-1.1459312682765	1	1	66583.5	0
comp11372762_c0	0	0	0	1	0	0	comp11372762_c0	-4.03942716453195	0.832135709615251	0.999999999999999	1	49699	0
comp11372_c0	3	1	2	6	2	4	comp11372_c0	1.5021994948338	0.86709734135058	0.44180328882508	1	13760	0
comp11373116_c0	0	0	0	0	0	0	comp11373116_c0	-4.03942716453195	-1.1459312682765	1	1	66583.5	0
comp11373_c0	0	0	0	0	0	0	comp11373_c0	-4.03942716453195	-1.1459312682765	1	1	66583.5	0
comp11374629_c0	0	0	0	0	0	0	comp11374629_c0	-4.03942716453195	-1.1459312682765	1	1	66583.5	0
comp1137795_c0	3	3	2	5	5	5	comp1137795_c0	1.89456199212515	0.754359139364418	0.522007958741435	1	19136	0
comp11379366_c0	0	0	1	0	0	0	comp11379366_c0	-4.03942716453195	-1.85905012048834	0.999999999999978	1	40003.5	0
comp11380214_c0	0	0	0	0	0	1	comp11380214_c0	-4.03942716453195	0.743037419334752	1	1	66583.5	0
comp11380466_c0	1	0	0	1	0	0	comp11380466_c0	-1.52685020791616	-0.214951225724572	1	1	66583.5	0
comp11380_c0	0	0	0	1	0	0	comp11380_c0	-4.03942716453195	0.832135709615251	1	1	66583.5	0
comp11382428_c0	1	0	0	0	0	0	comp11382428_c0	-4.03942716453195	-2.19301820361633	1	1	66583.5	0
comp1138340_c0	0	0	0	0	0	0	comp1138340_c0	-4.03942716453195	-1.1459312682765	1	1	66583.5	0
comp11384324_c0	0	0	0	1	0	1	comp11384324_c0	-4.03942716453195	1.78827427426811	0.500221047010909	1	15789.5	0
comp1138453_c0	1	3	1	3	0	3	comp1138453_c0	0.884702317806036	0.0441458535790733	0.999999999999993	1	42332	0
comp11385229_c0	0	0	0	0	1	0	comp11385229_c0	-4.03942716453195	0.91371873923613	1	1	66583.5	0
comp11386_c0	0	1	1	0	3	1	comp11386_c0	-0.0757883535615507	0.964461480137488	0.729280649930111	1	30151	0
comp11388520_c0	0	0	0	0	0	0	comp11388520_c0	-4.03942716453195	-1.1459312682765	1	1	66583.5	0
comp11388_c0	0	0	0	0	0	0	comp11388_c0	-4.03942716453195	-1.1459312682765	1	1	66583.5	0
comp1138_c0	2	0	4	0	0	1	comp1138_c0	-0.385842203859408	-2.67516381439907	0.192988630170863	1	5655	0
comp11390169_c0	0	0	0	0	0	1	comp11390169_c0	-4.03942716453195	0.743037419334752	1	1	66583.5	0
comp11390336_c0	0	0	0	0	0	2	comp11390336_c0	-4.03942716453195	1.74303741933475	0.615084212393522	1	24358	0
comp1139281_c0	2	2	7	3	1	0	comp1139281_c0	1.11510163450462	-1.45719025304581	0.21751212429772	1	6102	0
comp11392_c0	1	0	3	1	0	2	comp11392_c0	0.114762561102971	-0.445818434621906	0.999999999999993	1	42366	0
comp11393213_c0	1	0	0	0	0	0	comp11393213_c0	-4.03942716453195	-2.19301820361633	1	1	66583.5	0
comp11394336_c0	0	0	0	0	0	0	comp11394336_c0	-4.03942716453195	-1.1459312682765	1	1	66583.5	0
comp11394_c0	4	2	3	6	3	5	comp11394_c0	1.90785810397861	0.504481829062767	0.623348855066597	1	24874	0
comp11395419_c0	0	0	0	0	0	0	comp11395419_c0	-4.03942716453195	-1.1459312682765	1	1	66583.5	0
comp1139800_c0	0	0	0	0	0	0	comp1139800_c0	-4.03942716453195	-1.1459312682765	1	1	66583.5	0
comp11399073_c0	1	0	0	0	0	0	comp11399073_c0	-4.03942716453195	-2.19301820361633	0.999999999999998	1	46788.5	0
comp113_c0	1	5	1	0	0	0	comp113_c0	-4.03942716453195	-4.98177003191309	0.0389369042831168	1	1585	0
comp11401783_c0	0	1	0	0	0	0	comp11401783_c0	-4.03942716453195	-2.22637855676509	0.999999999999999	1	48441	0
comp11402848_c0	0	0	0	0	0	1	comp11402848_c0	-4.03942716453195	0.743037419334752	0.999999999999998	1	47345	0
comp11403910_c0	0	0	0	1	0	0	comp11403910_c0	-4.03942716453195	0.832135709615251	1	1	50385.5	0
comp11403930_c0	0	0	0	0	0	1	comp11403930_c0	-4.03942716453195	0.743037419334752	0.999999999999996	1	44650.5	0
comp11406631_c0	0	0	0	0	0	0	comp11406631_c0	-4.03942716453195	-1.1459312682765	1	1	66583.5	0
comp11408_c0	0	0	0	1	0	0	comp11408_c0	-4.03942716453195	0.832135709615251	1	1	66583.5	0
comp1140917_c0	1	1	2	8	4	2	comp1140917_c0	1.30864140194778	1.75195771216184	0.0922307698086017	1	2790	0
comp11409_c0	0	0	0	2	1	0	comp11409_c0	-4.03942716453195	2.44480833269809	0.296731014230129	1	8776	0
comp11410_c0	2	1	2	2	1	1	comp11410_c0	0.575239482069668	-0.420365337147217	1	1	50895.5	0
comp11412_c0	0	2	2	1	1	1	comp11412_c0	0.195897186644851	-0.492167439449709	1	1	66583.5	0
comp11413378_c0	0	0	0	0	0	0	comp11413378_c0	-4.03942716453195	-1.1459312682765	1	1	66583.5	0
comp11414401_c0	0	0	0	1	0	0	comp11414401_c0	-4.03942716453195	0.832135709615251	0.999999999999999	1	49158	0
comp11414_c0	0	0	0	2	0	0	comp11414_c0	-4.03942716453195	1.83213570961525	0.615522908328032	1	24520	0
comp11415030_c0	0	0	1	0	0	0	comp11415030_c0	-4.03942716453195	-1.85905012048834	0.999999999999978	1	40003.5	0
comp11415841_c0	0	0	0	1	0	0	comp11415841_c0	-4.03942716453195	0.832135709615251	1	1	66583.5	0
comp11415_c0	1	0	0	0	0	0	comp11415_c0	-4.03942716453195	-2.19301820361633	0.999999999999993	1	42620.5	0
comp11416092_c0	1	0	0	0	0	0	comp11416092_c0	-4.03942716453195	-2.19301820361633	0.999999999999999	1	48441	0
comp11416510_c0	1	0	0	0	0	0	comp11416510_c0	-4.03942716453195	-2.19301820361633	1	1	66583.5	0
comp11417_c0	0	1	0	4	0	1	comp11417_c0	-0.35789842617707	2.05623163145607	0.310155860345489	1	9860	0
comp11418110_c0	0	0	0	0	0	0	comp11418110_c0	-4.03942716453195	-1.1459312682765	1	1	66583.5	0
comp1141964_c0	0	0	0	0	0	0	comp1141964_c0	-4.03942716453195	-1.1459312682765	1	1	66583.5	0
comp11419_c0	0	2	1	0	1	0	comp11419_c0	-0.733078301724567	-1.639328978866	0.668561848083296	1	27514	0
comp1141_c0	0	0	0	0	0	0	comp1141_c0	-4.03942716453195	-1.1459312682765	1	1	66583.5	0
comp11420531_c0	0	0	0	0	0	0	comp11420531_c0	-4.03942716453195	-1.1459312682765	1	1	66583.5	0
comp11421_c0	0	0	0	0	0	1	comp11421_c0	-4.03942716453195	0.743037419334752	1	1	49990.5	0
comp114224_c0	15	13	20	16	12	22	comp114224_c0	4.01860156097796	-0.0541118581088003	1	1	66583.5	0
comp11423_c0	1	0	1	0	0	0	comp11423_c0	-4.03942716453195	-3.03567640529768	0.513461189102947	1	17127	0
comp1142451_c0	1	0	2	0	1	9	comp1142451_c0	0.784124825066341	1.66477024345243	0.289292529842315	1	8138	0
comp11426588_c0	0	0	0	0	0	1	comp11426588_c0	-4.03942716453195	0.743037419334752	1	1	66583.5	0
comp11427_c0	0	1	0	1	0	0	comp11427_c0	-1.51017003134177	-0.24831157887334	1	1	66583.5	0
comp11428_c0	0	0	0	0	0	0	comp11428_c0	-4.03942716453195	-1.1459312682765	1	1	66583.5	0
comp11429519_c0	0	0	0	0	0	0	comp11429519_c0	-4.03942716453195	-1.1459312682765	1	1	66583.5	0
comp11429_c0	0	0	2	1	0	1	comp11429_c0	-0.71576496715372	0.0751554220562729	1	1	66583.5	0
comp1143051_c0	0	0	0	1	0	0	comp1143051_c0	-4.03942716453195	0.832135709615251	1	1	66583.5	0
comp11430_c0	3	0	3	2	2	5	comp11430_c0	1.25709652851011	0.497700842322956	0.683768408368986	1	27983	0
comp11431732_c0	1	0	0	0	0	0	comp11431732_c0	-4.03942716453195	-2.19301820361633	0.999999999999994	1	43108	0
comp1143225_c0	1	1	0	0	2	1	comp1143225_c0	-0.212529369826918	0.380137248446467	1	1	66583.5	0
comp1143257_c0	0	0	0	1	0	0	comp1143257_c0	-4.03942716453195	0.832135709615251	0.999999999999999	1	48887.5	0
comp11432667_c0	0	0	0	0	1	0	comp11432667_c0	-4.03942716453195	0.91371873923613	0.999999999999997	1	45952.5	0
comp11433_c0	0	0	0	0	0	1	comp11433_c0	-4.03942716453195	0.743037419334752	0.999999999999996	1	44333.5	0
comp11436030_c0	0	0	0	0	0	0	comp11436030_c0	-4.03942716453195	-1.1459312682765	1	1	66583.5	0
comp11436990_c0	0	1	0	0	0	0	comp11436990_c0	-4.03942716453195	-2.22637855676509	1	1	66583.5	0
comp11436_c0	0	1	1	1	0	1	comp11436_c0	-0.618103174877939	-0.120168162495289	1	1	66583.5	0
comp11437628_c0	0	0	0	0	1	0	comp11437628_c0	-4.03942716453195	0.91371873923613	0.999999999999997	1	45655	0
comp114379_c0	33	36	42.01	29	28	37	comp114379_c0	5.09037182461807	-0.358290137297216	0.465422007571354	1	14569	0
comp11437_c0	0	2	1	4	3	2	comp11437_c0	0.815468053604574	1.45776373179229	0.223376040675111	1	6224	0
comp11438296_c0	0	0	0	0	0	1	comp11438296_c0	-4.03942716453195	0.743037419334752	0.999999999999998	1	46276.5	0
comp11439527_c0	0	0	0	1	0	0	comp11439527_c0	-4.03942716453195	0.832135709615251	0.999999999999998	1	47138.5	0
comp11440917_c0	0	0	0	0	0	0	comp11440917_c0	-4.03942716453195	-1.1459312682765	1	1	66583.5	0
comp11441642_c0	0	0	1	0	0	0	comp11441642_c0	-4.03942716453195	-1.85905012048834	0.999999999999978	1	40003.5	0
comp11441_c0	0	0	0	0	0	0	comp11441_c0	-4.03942716453195	-1.1459312682765	1	1	66583.5	0
comp11443717_c0	0	1	0	0	0	0	comp11443717_c0	-4.03942716453195	-2.22637855676509	1	1	66583.5	0
comp11444647_c0	0	0	0	0	0	0	comp11444647_c0	-4.03942716453195	-1.1459312682765	1	1	66583.5	0
comp11445290_c0	0	0	0	0	0	0	comp11445290_c0	-4.03942716453195	-1.1459312682765	1	1	66583.5	0
comp11446510_c0	0	0	0	0	0	0	comp11446510_c0	-4.03942716453195	-1.1459312682765	1	1	66583.5	0
comp11446712_c0	1	0	0	0	0	0	comp11446712_c0	-4.03942716453195	-2.19301820361633	0.999999999999999	1	48191.5	0
comp11447940_c0	0	0	0	0	0	0	comp11447940_c0	-4.03942716453195	-1.1459312682765	1	1	66583.5	0
comp11449_c0	2	0	9	1	3	2	comp11449_c0	1.36829409577685	-0.809102263384939	0.583398850372515	1	21269	0
comp11450_c0	1	1	0	3	0	1	comp11450_c0	-0.0293439260713843	0.746508135957534	0.727960915009634	1	30059	0
comp11451_c0	4	7	3	5.02	8	4	comp11451_c0	2.40701987338817	0.1336664066969	0.900652249151039	1	36513	0
comp11452_c0	0	0	0	0	0	0	comp11452_c0	-4.03942716453195	-1.1459312682765	1	1	66583.5	0
comp11453_c0	4	4	2	3	1	3	comp11453_c0	1.50172174524718	-0.707903391503593	0.579623733925471	1	20837	0
comp11454_c0	2	1	4	3	0	0	comp11454_c0	0.581392586925548	-1.26151181396567	0.434744516520238	1	13426	0
comp11455444_c0	0	0	0	0	0	0	comp11455444_c0	-4.03942716453195	-1.1459312682765	1	1	66583.5	0
comp11455_c0	0	0	1	0	1	1	comp11455_c0	-1.19445174735541	1.11778186165289	0.999999999999991	1	41881.5	0
comp11457671_c0	0	0	0	0	0	0	comp11457671_c0	-4.03942716453195	-1.1459312682765	1	1	66583.5	0
comp11458396_c0	0	0	1	0	0	0	comp11458396_c0	-4.03942716453195	-1.85905012048834	0.999999999999978	1	40003.5	0
comp11458_c0	1	0	0	0	0	0	comp11458_c0	-4.03942716453195	-2.19301820361633	0.999999999999995	1	43453.5	0
comp1145953_c0	1	1	2	1	0	5	comp1145953_c0	0.654719018051693	0.444112944369672	0.799109114153834	1	33027	0
comp1145_c0	0	0	0	0	3	1	comp1145_c0	-4.03942716453195	2.87290391690089	0.190069644698863	1	5576	0
comp11460923_c0	0	0	0	0	0	0	comp11460923_c0	-4.03942716453195	-1.1459312682765	1	1	66583.5	0
comp11460995_c0	0	0	0	0	0	0	comp11460995_c0	-4.03942716453195	-1.1459312682765	1	1	66583.5	0
comp1146218_c0	1	1	1	1	3	0	comp1146218_c0	0.250971979470146	0.352635784541059	1	1	49990.5	0
comp11462_c0	1	0	3	3	1	2	comp11462_c0	0.636709971961505	0.598076387095161	0.791060872717224	1	32637	0
comp11463664_c0	0	0	0	0	0	1	comp11463664_c0	-4.03942716453195	0.743037419334752	1	1	66583.5	0
comp11464_c0	0	0	0	1	0	0	comp11464_c0	-4.03942716453195	0.832135709615251	0.999999999999999	1	49158	0
comp11464_c1	0	0	0	1	0	0	comp11464_c1	-4.03942716453195	0.832135709615251	1	1	66583.5	0
comp114653_c0	56	30	82	47	58	60	comp114653_c0	5.77816043052773	-0.096160967653101	0.837558270171868	1	34431	0
comp1146548_c0	0	0	0	0	1	0	comp1146548_c0	-4.03942716453195	0.91371873923613	0.999999999999998	1	47541	0
comp11465_c0	0	0	0	0	0	0	comp11465_c0	-4.03942716453195	-1.1459312682765	1	1	66583.5	0
comp1146636_c0	1	0	0	0	0	0	comp1146636_c0	-4.03942716453195	-2.19301820361633	1	1	66583.5	0
comp1146641_c0	1	3	7	9	2	1	comp1146641_c0	1.90230871073056	0.110201579685267	0.999999999999998	1	47345	0
comp11466_c0	0	0	0	0	1	0	comp11466_c0	-4.03942716453195	0.91371873923613	1	1	66583.5	0
comp11467_c0	2	0	0	2	3	0	comp11467_c0	0.158864479288002	1.15647814868375	0.534556528783838	1	19536	0
comp1146866_c0	1	4	2	7	1	1	comp1146866_c0	1.42792886618218	0.214791924659784	0.852937848426059	1	34969	0
comp11468_c0	1	2	1	0	1	1	comp11468_c0	-0.0568887190860985	-1.15734419488573	0.714858612830331	1	29416	0
comp114696_c0	27	19	39	26	21	28	comp114696_c0	4.72016064720538	-0.268900031356639	0.600203781283098	1	22316	0
comp11469_c0	0	4	1	0	1	0	comp11469_c0	-0.341595413676408	-2.42229475496231	0.312901472813914	1	9947	0
comp1147049_c0	0	2	0	0	0	0	comp1147049_c0	-4.03942716453195	-3.22637855676509	0.583279187252336	1	21263	0
comp11471_c0	0	0	0	0	0	0	comp11471_c0	-4.03942716453195	-1.1459312682765	1	1	66583.5	0
comp11471_c1	0	0	0	0	0	0	comp11471_c1	-4.03942716453195	-1.1459312682765	1	1	66583.5	0
comp11472243_c0	0	0	0	0	0	0	comp11472243_c0	-4.03942716453195	-1.1459312682765	1	1	66583.5	0
comp11472308_c0	0	0	0	0	0	0	comp11472308_c0	-4.03942716453195	-1.1459312682765	1	1	66583.5	0
comp1147312_c0	2	1	1	0	1	3	comp1147312_c0	0.417072158286861	-0.191791683984027	1	1	66583.5	0
comp1147354_c0	0	0	0	0	0	1	comp1147354_c0	-4.03942716453195	0.743037419334752	1	1	66583.5	0
comp11473_c0	0	1	3	2	1	2	comp11473_c0	0.508669840415104	0.322095378723971	1	1	66583.5	0
comp1147401_c0	0	0	1	0	0	0	comp1147401_c0	-4.03942716453195	-1.85905012048834	0.999999999999978	1	40003.5	0
comp1147409_c0	0	2	0	1	1	1	comp1147409_c0	-0.218100387492554	0.335827708825101	1	1	66583.5	0
comp1147421_c0	0	1	0	0	0	0	comp1147421_c0	-4.03942716453195	-2.22637855676509	1	1	66583.5	0
comp1147564_c0	1	4	1	0	4	0	comp1147564_c0	0.792698262743007	-0.690882107801144	0.809016240595018	1	33403	0
comp1147613_c0	0	0	0	0	1	0	comp1147613_c0	-4.03942716453195	0.91371873923613	1	1	66583.5	0
comp11477_c0	0	1	0	1	1	0	comp11477_c0	-0.989485972186387	0.793056539437436	1	1	66583.5	0
comp1148034_c0	0	0	0	0	1	3	comp1148034_c0	-4.03942716453195	2.78763784668854	0.187264596760854	1	5437	0
comp1148068_c0	0	0	0	0	0	0	comp1148068_c0	-4.03942716453195	-1.1459312682765	1	1	66583.5	0
comp11481_c0	1	0	0	3	0	1	comp11481_c0	-0.537732226573245	1.76328473696126	0.453211820415052	1	14319	0
comp11482264_c0	0	0	0	0	0	0	comp11482264_c0	-4.03942716453195	-1.1459312682765	1	1	66583.5	0
comp11483562_c0	0	0	0	0	1	0	comp11483562_c0	-4.03942716453195	0.91371873923613	1	1	66583.5	0
comp11483_c0	0	2	0	0	0	0	comp11483_c0	-4.03942716453195	-3.22637855676509	0.583253405517453	1	21260	0
comp1148437_c0	0	2	0	0	0	0	comp1148437_c0	-4.03942716453195	-3.22637855676509	0.583227629186982	1	21259	0
comp11484_c0	0	0	1	0	0	1	comp11484_c0	-1.7383833946204	0.0299185671229132	1	1	66583.5	0
comp11485_c0	0	0	2	2	1	0	comp11485_c0	-0.387497937938731	0.731689480486252	1	1	66583.5	0
comp11487106_c0	1	0	0	0	0	0	comp11487106_c0	-4.03942716453195	-2.19301820361633	0.999999999999998	1	47541	0
comp11489_c0	0	0	0	0	1	0	comp11489_c0	-4.03942716453195	0.91371873923613	1	1	66583.5	0
comp11490081_c0	0	0	0	0	0	0	comp11490081_c0	-4.03942716453195	-1.1459312682765	1	1	66583.5	0
comp11491424_c0	1	0	0	0	0	0	comp11491424_c0	-4.03942716453195	-2.19301820361633	1	1	50385.5	0
comp114921_c0	3	7	3	17	17	12	comp114921_c0	3.06360954777499	1.66816188473748	0.0103075380746107	0.950934085651833	890	0
comp11494895_c0	0	0	0	0	0	0	comp11494895_c0	-4.03942716453195	-1.1459312682765	1	1	66583.5	0
comp1149501_c0	2	0	0	2	1	0	comp1149501_c0	-0.220513896374739	0.397721397358268	1	1	66583.5	0
comp11495875_c0	0	0	0	0	0	0	comp11495875_c0	-4.03942716453195	-1.1459312682765	1	1	66583.5	0
comp11495_c0	1	0	1	1	1	0	comp11495_c0	-0.584837047920097	-0.0162413090951441	1	1	66583.5	0
comp11496_c0	0	0	0	0	0	0	comp11496_c0	-4.03942716453195	-1.1459312682765	1	1	66583.5	0
comp1149775_c0	1	2	0	5	4	4	comp1149775_c0	1.12663382861378	1.87744039296874	0.0606688755311634	1	2052	0
comp1149812_c0	2	1	3	4	2	2	comp1149812_c0	1.18978115840394	0.350551310184245	0.826242621564511	1	34019	0
comp11499603_c0	0	0	0	0	0	0	comp11499603_c0	-4.03942716453195	-1.1459312682765	1	1	66583.5	0
comp11499_c0	1	0	0	0	2	0	comp11499_c0	-0.986058693105719	0.866631803896307	0.999999999999994	1	43054.5	0
comp11501127_c0	0	0	0	0	0	0	comp11501127_c0	-4.03942716453195	-1.1459312682765	1	1	66583.5	0
comp1150469_c0	1	6	6	2	3	3	comp1150469_c0	1.75915984315649	-0.788823623242725	0.511045115510783	1	16991	0
comp11505850_c0	0	0	0	1	0	0	comp11505850_c0	-4.03942716453195	0.832135709615251	1	1	66583.5	0
comp1150674_c0	3	3	0	9	3	0	comp1150674_c0	1.57691675768694	0.789104502031863	0.531507413369473	1	19426	0
comp11507115_c0	0	0	0	0	0	0	comp11507115_c0	-4.03942716453195	-1.1459312682765	1	1	66583.5	0
comp1150975_c0	1	0	0	0	0	0	comp1150975_c0	-4.03942716453195	-2.19301820361633	0.999999999999992	1	42216.5	0
comp1151003_c0	0	0	1	0	0	1	comp1151003_c0	-1.7383833946204	0.0299185671229132	1	1	66583.5	0
comp1151141_c0	1	0	0	1	0	2	comp1151141_c0	-0.763760625630927	1.31122793884589	0.666795373607628	1	27059	0
comp11511_c0	0	0	0	0	0	0	comp11511_c0	-4.03942716453195	-1.1459312682765	1	1	66583.5	0
comp1151280_c0	0	0	1	0	0	2	comp1151280_c0	-1.2383833946204	1.02991856712291	0.999999999999999	1	47969	0
comp11513_c0	0	1	3	1	0	1	comp11513_c0	-0.165282552536233	-1.0258094071787	0.725998196472778	1	29936	0
comp1151442_c0	2	0	0	1	0	0	comp1151442_c0	-1.02685020791616	-1.21495122572457	0.999999999999997	1	45655	0
comp11514_c0	0	0	0	0	2	0	comp11514_c0	-4.03942716453195	1.91371873923613	0.593245309615894	1	22137	0
comp11515_c0	0	0	0	0	0	0	comp11515_c0	-4.03942716453195	-1.1459312682765	1	1	66583.5	0
comp11517_c0	4	2	0	2	6	2	comp11517_c0	1.44855121879941	0.5435145279296	0.717314686483668	1	29487	0
comp11518_c0	0	0	1	2	0	0	comp11518_c0	-1.19383424948015	1.11901685740341	0.999999999999993	1	42580.5	0
comp11519210_c0	0	0	0	0	1	0	comp11519210_c0	-4.03942716453195	0.91371873923613	0.999999999999999	1	49699	0
comp1151971_c0	0	0	1	1	0	2	comp1151971_c0	-0.930744667194919	1.64519602197387	0.663747882306892	1	26522	0
comp11519818_c0	0	1	0	0	0	0	comp11519818_c0	-4.03942716453195	-2.22637855676509	1	1	66583.5	0
comp1151_c0	3	6	5	6	1	9	comp1151_c0	2.30727868422405	0.0287499581481456	1	1	66583.5	0
comp1151_c1	0	1	0	0	0	0	comp1151_c1	-4.03942716453195	-2.22637855676509	1	1	66583.5	0
comp11521_c0	0	1	2	0	1	1	comp11521_c0	-0.33541631273012	-0.600289007597685	1	1	66583.5	0
comp11523_c0	0	0	2	0	0	0	comp11523_c0	-4.03942716453195	-2.85905012048834	0.608220307095972	1	23090	0
comp115245_c0	0	1	0	0	0	0	comp115245_c0	-4.03942716453195	-2.22637855676509	0.999999999999995	1	43308.5	0
comp11524920_c0	0	0	0	0	0	0	comp11524920_c0	-4.03942716453195	-1.1459312682765	1	1	66583.5	0
comp1152509_c0	0	1	1	0	0	0	comp1152509_c0	-4.03942716453195	-3.0543737050399	0.514189500728997	1	17516	0
comp11525351_c0	0	0	0	0	0	0	comp11525351_c0	-4.03942716453195	-1.1459312682765	1	1	66583.5	0
comp11525_c0	0	0	0	0	0	0	comp11525_c0	-4.03942716453195	-1.1459312682765	1	1	66583.5	0
comp11526_c0	0	1	0	0	0	0	comp11526_c0	-4.03942716453195	-2.22637855676509	0.999999999999998	1	46424.5	0
comp11527_c0	0	0	0	1	0	0	comp11527_c0	-4.03942716453195	0.832135709615251	1	1	66583.5	0
comp1152874_c0	0	3	0	0	2	0	comp1152874_c0	-0.176897266170757	-0.751691049973617	0.999999999999992	1	42290	0
comp1152875_c0	0	0	0	4	0	1	comp1152875_c0	-4.03942716453195	3.13667891994466	0.122169512153428	1	3509	0
comp11528770_c0	0	0	0	0	0	0	comp11528770_c0	-4.03942716453195	-1.1459312682765	1	1	66583.5	0
comp11528_c0	0	0	0	1	0	0	comp11528_c0	-4.03942716453195	0.832135709615251	1	1	66583.5	0
comp1152960_c0	1	1	1	5	0	1	comp1152960_c0	0.505408975220608	0.861509776041982	0.590227744102726	1	21727	0
comp11530186_c0	0	0	0	0	1	0	comp11530186_c0	-4.03942716453195	0.91371873923613	1	1	66583.5	0
comp11531252_c0	0	0	0	0	0	2	comp11531252_c0	-4.03942716453195	1.74303741933475	0.615066510823269	1	24348	0
comp11531_c0	0	0	0	1	0	0	comp11531_c0	-4.03942716453195	0.832135709615251	1	1	66583.5	0
comp11532394_c0	0	0	0	1	0	1	comp11532394_c0	-4.03942716453195	1.78827427426811	0.500221047010909	1	15789.5	0
comp11533332_c0	0	0	0	0	0	1	comp11533332_c0	-4.03942716453195	0.743037419334752	0.999999999999999	1	47744.5	0
comp11533_c0	0	0	0	3	0	3	comp11533_c0	-4.03942716453195	3.37323677498927	0.06110796016256	1	2066	0
comp1153411_c0	1	0	2	5	1	3	comp1153411_c0	0.733865648560407	1.56425189044056	0.23200392458556	1	6359	0
comp11534737_c0	0	0	0	1	1	0	comp11534737_c0	-4.03942716453195	1.87350382792603	0.516003883191962	1	18508	0
comp1153585_c0	2	0	0	3	0	2	comp1153585_c0	0.116622929639994	1.07199504938773	0.534225682006143	1	19524	0
comp11535_c0	0	0	1	1	0	0	comp11535_c0	-1.69383424948015	0.119016857403412	1	1	66583.5	0
comp11536423_c0	0	1	0	0	0	0	comp11536423_c0	-4.03942716453195	-2.22637855676509	1	1	66583.5	0
comp11536902_c0	0	0	0	0	0	0	comp11536902_c0	-4.03942716453195	-1.1459312682765	1	1	66583.5	0
comp1153721_c0	1	2	3	0	2	2	comp1153721_c0	0.692588521245069	-0.656298675548062	0.788330667761291	1	32502	0
comp1153731_c0	2	0	0	3	0	0	comp1153731_c0	-0.23436895755558	0.370011274996584	0.999999999999991	1	41948	0
comp11538613_c0	0	0	0	0	0	0	comp11538613_c0	-4.03942716453195	-1.1459312682765	1	1	66583.5	0
comp1153937_c0	1	0	0	0	0	4	comp1153937_c0	-0.571399353056408	1.69595048399493	0.503378536123871	1	16313	0
comp11540785_c0	0	0	0	0	2	0	comp11540785_c0	-4.03942716453195	1.91371873923613	0.593244388236151	1	22136	0
comp11542_c0	0	0	0	0	0	1	comp11542_c0	-4.03942716453195	0.743037419334752	0.999999999999998	1	46276.5	0
comp11544184_c0	0	0	1	0	0	0	comp11544184_c0	-4.03942716453195	-1.85905012048834	0.999999999999978	1	40003.5	0
comp11544_c0	0	0	0	0	0	1	comp11544_c0	-4.03942716453195	0.743037419334752	0.999999999999996	1	44124.5	0
comp11545515_c0	0	0	1	0	0	1	comp11545515_c0	-1.7383833946204	0.0299185671229132	1	1	66583.5	0
comp1154560_c0	0	0	2	2	3	3	comp1154560_c0	0.305702676676638	2.11809070971699	0.167595258712369	1	4583	0
comp11546072_c0	0	0	0	0	0	0	comp11546072_c0	-4.03942716453195	-1.1459312682765	1	1	66583.5	0
comp1154633_c0	1	2	2	1	2	2	comp1154633_c0	0.739669342248768	-0.106109960299867	1	1	66583.5	0
comp11546_c0	0	0	0	0	0	1	comp11546_c0	-4.03942716453195	0.743037419334752	0.999999999999993	1	42620.5	0
comp11547320_c0	0	0	1	0	0	0	comp11547320_c0	-4.03942716453195	-1.85905012048834	0.999999999999978	1	40003.5	0
comp1154839_c0	2	2	3	1	4	3	comp1154839_c0	1.31997175740226	0.110473457884229	0.999999999999998	1	46276.5	0
comp1154_c0	0	0	0	0	1	1	comp1154_c0	-4.03942716453195	1.83090071386473	0.502520813697618	1	16226	0
comp11550_c0	0	0	0	0	1	0	comp11550_c0	-4.03942716453195	0.91371873923613	0.999999999999999	1	48887.5	0
comp1155160_c0	7	5	0	1	2	0	comp1155160_c0	1.09255831249492	-2.17404721378325	0.0898458921960211	1	2706	0
comp1155166_c0	0	0	2	4	1	2	comp1155166_c0	0.203467134740816	1.91361962584534	0.255599927374268	1	7076	0
comp11552690_c0	1	0	0	0	0	0	comp11552690_c0	-4.03942716453195	-2.19301820361633	1	1	66583.5	0
comp11555_c0	0	2	0	0	1	2	comp11555_c0	-0.232654921432951	0.306718640944308	0.999999999999998	1	46121.5	0
comp1155630_c0	4	3	2	2	5	2	comp1155630_c0	1.62862194080645	-0.131701905649759	0.999999999999998	1	47541	0
comp11557_c0	1	0	0	1	1	0	comp11557_c0	-1.00616614876077	0.826416892586204	1	1	66583.5	0
comp11558_c0	0	0	0	0	0	1	comp11558_c0	-4.03942716453195	0.743037419334752	1	1	66583.5	0
comp11559129_c0	0	1	1	0	0	0	comp11559129_c0	-4.03942716453195	-3.0543737050399	0.514199311116218	1	17521	0
comp1155987_c0	0	0	1	0	0	0	comp1155987_c0	-4.03942716453195	-1.85905012048834	0.999999999999978	1	40003.5	0
comp11559_c0	0	2	0	1	1	0	comp11559_c0	-0.489485972186387	-0.206943460562564	1	1	66583.5	0
comp11561_c0	1	0	1	0	0	0	comp11561_c0	-4.03942716453195	-3.03567640529768	0.513491966019119	1	17133	0
comp11562602_c0	0	0	1	0	0	0	comp11562602_c0	-4.03942716453195	-1.85905012048834	0.999999999999978	1	40003.5	0
comp11563_c0	2	0	0	0	3	1	comp11563_c0	-0.00646610427333963	0.825816981561066	0.741329441284156	1	30678	0
comp11566502_c0	0	0	1	1	0	0	comp11566502_c0	-1.69383424948015	0.119016857403412	1	1	66583.5	0
comp11566777_c0	0	0	0	0	0	0	comp11566777_c0	-4.03942716453195	-1.1459312682765	1	1	66583.5	0
comp11567_c0	0	1	0	1	0	0	comp11567_c0	-1.51017003134177	-0.24831157887334	1	1	66583.5	0
comp11568503_c0	0	0	0	0	0	0	comp11568503_c0	-4.03942716453195	-1.1459312682765	1	1	66583.5	0
comp1156955_c0	0	0	0	0	0	1	comp1156955_c0	-4.03942716453195	0.743037419334752	1	1	66583.5	0
comp1156976_c0	0	0	1	0	0	1	comp1156976_c0	-1.7383833946204	0.0299185671229132	1	1	66583.5	0
comp1157026_c0	3	2	1	2	2	3	comp1157026_c0	1.1432744057544	0.033293323310404	0.999999999999998	1	47345	0
comp1157066_c0	1	0	0	0	1	2	comp1157066_c0	-0.749335098007335	1.34007899409308	0.665652706123698	1	26885	0
comp115706_c0	34	33	28.99	40	38	29	comp115706_c0	5.09915316590462	0.0287291865346022	0.976360717139591	1	38487	0
comp11570951_c0	0	0	0	0	0	0	comp11570951_c0	-4.03942716453195	-1.1459312682765	1	1	66583.5	0
comp11570_c0	1	0	0	0	0	0	comp11570_c0	-4.03942716453195	-2.19301820361633	1	1	66583.5	0
comp11571_c0	0	0	0	0	0	0	comp11571_c0	-4.03942716453195	-1.1459312682765	1	1	66583.5	0
comp11572313_c0	0	0	0	0	1	0	comp11572313_c0	-4.03942716453195	0.91371873923613	1	1	66583.5	0
comp11572_c0	0	0	1	3	1	0	comp11572_c0	-0.683418085100073	2.13984918616357	0.451639986589801	1	14202	0
comp11573745_c0	1	0	1	0	0	0	comp11573745_c0	-4.03942716453195	-3.03567640529768	0.513522817622984	1	17137	0
comp1157384_c0	3	2	1	0	0	0	comp1157384_c0	-4.03942716453195	-4.73902054276939	0.0505068934122148	1	1852	0
comp11576_c0	0	1	10	1	0	16	comp11576_c0	2.05653047859369	0.62580889312583	0.606500745349196	1	22690	0
comp1157881_c0	0	2	3	1	0	0	comp1157881_c0	-0.453711543551985	-2.36122855445292	0.28542821200484	1	7899	0
comp11581_c0	0	0	0	3	2	1	comp11581_c0	-4.03942716453195	3.43061220468476	0.0488922819983777	1	1802	0
comp1158221_c0	0	2	0	0	1	1	comp1158221_c0	-0.510787529217034	-0.249546574623858	1	1	66583.5	0
comp11582_c0	1	0	1	1	1	2	comp11582_c0	-0.116716501607843	0.919999783529364	0.712925847746769	1	29240	0
comp11583892_c0	0	0	0	0	0	0	comp11583892_c0	-4.03942716453195	-1.1459312682765	1	1	66583.5	0
comp11584391_c0	0	0	0	0	0	0	comp11584391_c0	-4.03942716453195	-1.1459312682765	1	1	66583.5	0
comp11586_c0	0	0	0	0	0	0	comp11586_c0	-4.03942716453195	-1.1459312682765	1	1	66583.5	0
comp11587401_c0	0	1	0	0	0	0	comp11587401_c0	-4.03942716453195	-2.22637855676509	1	1	49990.5	0
comp11588_c0	0	0	1	1	0	0	comp11588_c0	-1.69383424948015	0.119016857403412	1	1	66583.5	0
comp1158_c0	1	1	0	0	0	1	comp1158_c0	-1.06301105255455	-1.32082611700879	1	1	66583.5	0
comp11590043_c0	0	0	0	0	0	1	comp11590043_c0	-4.03942716453195	0.743037419334752	0.999999999999995	1	43371	0
comp1159112_c0	1	0	3	0	1	4	comp1159112_c0	0.4859828635332	0.296622170238552	1	1	66583.5	0
comp1159161_c0	1	0	0	1	2	1	comp1159161_c0	-0.516738300152395	1.80527258980295	0.419292373843373	1	13036	0
comp11591637_c0	0	0	0	0	0	1	comp11591637_c0	-4.03942716453195	0.743037419334752	1	1	66583.5	0
comp11594353_c0	0	0	0	0	0	0	comp11594353_c0	-4.03942716453195	-1.1459312682765	1	1	66583.5	0
comp11594829_c0	0	0	0	0	0	0	comp11594829_c0	-4.03942716453195	-1.1459312682765	1	1	66583.5	0
comp11597_c0	0	0	0	0	2	0	comp11597_c0	-4.03942716453195	1.91371873923613	0.593243467027104	1	22135	0
comp11600_c0	1	0	1	0	0	1	comp11600_c0	-1.15007025221573	-1.14670771768642	0.999999999999999	1	49699	0
comp11601_c0	0	0	0	0	0	0	comp11601_c0	-4.03942716453195	-1.1459312682765	1	1	66583.5	0
comp11602_c0	2	2	1	0	0	0	comp11602_c0	-4.03942716453195	-4.46806623966918	0.0840662712384897	1	2575	0
comp11603649_c0	1	1	0	0	0	0	comp11603649_c0	-4.03942716453195	-3.20979480462005	0.521018630080099	1	19078	0
comp11603_c0	1	2	0	1	0	2.68	comp11603_c0	0.184478165838831	-0.0068709325811605	1	1	66583.5	0
comp11604985_c0	0	0	0	0	0	0	comp11604985_c0	-4.03942716453195	-1.1459312682765	1	1	66583.5	0
comp1160700_c0	5	7	3	1	7	4	comp1160700_c0	2.20680796042542	-0.47230071949856	0.6914340267223	1	28175	0
comp1160_c0	0	0	0	0	0	1	comp1160_c0	-4.03942716453195	0.743037419334752	0.999999999999993	1	42580.5	0
comp1160_c1	1	0	1	2	1	2	comp1160_c1	0.0465005682022823	1.24643392314961	0.497227980558094	1	15340	0
comp11610217_c0	0	0	0	0	0	0	comp11610217_c0	-4.03942716453195	-1.1459312682765	1	1	66583.5	0
comp11611586_c0	0	0	0	0	0	1	comp11611586_c0	-4.03942716453195	0.743037419334752	1	1	66583.5	0
comp1161428_c0	1	0	3	0	0	1	comp1161428_c0	-0.69287616632251	-2.06109588947287	0.447271782319803	1	13954	0
comp11614_c0	0	0	0	1	0	0	comp11614_c0	-4.03942716453195	0.832135709615251	1	1	66583.5	0
comp11615_c0	3	2	0	3	1	0	comp11615_c0	0.651248429735037	-0.529483843506651	0.800322520193954	1	33084	0
comp11616751_c0	0	0	0	1	0	0	comp11616751_c0	-4.03942716453195	0.832135709615251	1	1	66583.5	0
comp1161814_c0	0	0	0	0	0	0	comp1161814_c0	-4.03942716453195	-1.1459312682765	1	1	66583.5	0
comp11618_c0	0	1	1	1	0	0	comp11618_c0	-1.09617245720437	-1.07630672714815	0.999999999999999	1	48191.5	0
comp11619_c0	0	0	0	0	0	0	comp11619_c0	-4.03942716453195	-1.1459312682765	1	1	66583.5	0
comp11621_c0	1	2	2	0	0	0	comp11621_c0	-4.03942716453195	-4.4051171210689	0.0821638514939273	1	2498	0
comp1162240_c0	0	0	0	0	0	0	comp1162240_c0	-4.03942716453195	-1.1459312682765	1	1	66583.5	0
comp11624716_c0	0	0	0	0	0	0	comp11624716_c0	-4.03942716453195	-1.1459312682765	1	1	66583.5	0
comp11625_c0	0	1	1	0	2	1	comp11625_c0	-0.29023991961699	0.53555834802661	1	1	66583.5	0
comp11627686_c0	0	0	1	0	0	0	comp11627686_c0	-4.03942716453195	-1.85905012048834	0.999999999999978	1	40003.5	0
comp1162930_c0	0	0	1	0	1	2	comp1162930_c0	-0.916319139571327	1.67404707722106	0.664740317158577	1	26651	0
comp11629_c0	1	0	1	2	2	0	comp11629_c0	-0.0848370479200967	0.983758690904856	0.721870322033106	1	29702	0
comp11630_c0	2	3	0	0	0	1	comp11630_c0	-0.400380987166151	-2.64608624778559	0.289948916477699	1	8326	0
comp1163147_c0	0	3	3	1	1	6	comp1163147_c0	1.16862928297477	0.283371751767826	1	1	66583.5	0
comp11633_c0	0	0	1	1	0	0	comp11633_c0	-1.69383424948015	0.119016857403412	1	1	66583.5	0
comp11634_c0	1	1	2	1	4	1	comp11634_c0	0.712133715577932	0.55894233942215	0.790717897203495	1	32613	0
comp11636382_c0	0	0	0	0	0	0	comp11636382_c0	-4.03942716453195	-1.1459312682765	1	1	66583.5	0
comp1163717_c0	0	0	0	0	0	0	comp1163717_c0	-4.03942716453195	-1.1459312682765	1	1	66583.5	0
comp11637292_c0	0	0	1	0	1	0	comp11637292_c0	-1.65304273466971	0.200599887024292	1	1	66583.5	0
comp1163824_c0	0	0	1	2	2	2	comp1163824_c0	-0.40176460563093	2.70315614510185	0.161821638724301	1	4439	0
comp11638723_c0	0	0	0	0	1	1	comp11638723_c0	-4.03942716453195	1.83090071386473	0.502541868719644	1	16227	0
comp11638_c0	0	0	0	0	1	1	comp11638_c0	-4.03942716453195	1.83090071386473	0.502563171692941	1	16230	0
comp1163_c0	0	0	0	0	0	0	comp1163_c0	-4.03942716453195	-1.1459312682765	1	1	66583.5	0
comp11641_c0	0	0	0	0	0	0	comp11641_c0	-4.03942716453195	-1.1459312682765	1	1	66583.5	0
comp11642_c0	0	0	0	1	0	0	comp11642_c0	-4.03942716453195	0.832135709615251	1	1	66583.5	0
comp11644_c0	1	0	1	0	1	2	comp11644_c0	-0.328005997166661	0.497420792411728	0.999999999999999	1	49699	0
comp11647322_c0	0	0	0	0	0	0	comp11647322_c0	-4.03942716453195	-1.1459312682765	1	1	66583.5	0
comp1164771_c0	1	0	1	1	0	1	comp1164771_c0	-0.627451824749054	-0.101470862753059	1	1	66583.5	0
comp1164790_c0	1	1	1	1	0	0	comp1164790_c0	-0.779835866789414	-1.70897990797806	0.646880328375457	1	25596	0
comp11647_c0	1	0	1	1	0	0	comp11647_c0	-1.10552110707548	-1.05760942740592	1	1	66583.5	0
comp1165128_c0	1	2	1	8	2	1	comp1165128_c0	1.17713806704556	1.3107093773776	0.229718695943709	1	6339	0
comp1165142_c0	0	0	1	2	1	0	comp1165142_c0	-0.887497937938731	1.73168948048625	0.663280431884085	1	26401	0
comp1165155_c0	2	3	3	7	3	1	comp1165155_c0	1.65898762678775	0.362153213815373	0.728416845832698	1	30083	0
comp11651_c0	0	0	1	0	0	0	comp11651_c0	-4.03942716453195	-1.85905012048834	0.999999999999978	1	40003.5	0
comp11652_c0	0	0	1	0	0	0	comp11652_c0	-4.03942716453195	-1.85905012048834	0.999999999999978	1	40003.5	0
comp11654240_c0	0	0	0	0	0	1	comp11654240_c0	-4.03942716453195	0.743037419334752	1	1	66583.5	0
comp11654_c0	1	2	0	0	1	1	comp11654_c0	-0.223823592199776	-0.823474448658373	1	1	66583.5	0
comp11655032_c0	0	0	0	0	0	1	comp11655032_c0	-4.03942716453195	0.743037419334752	1	1	66583.5	0
comp11657669_c0	0	1	0	0	0	0	comp11657669_c0	-4.03942716453195	-2.22637855676509	0.999999999999999	1	47744.5	0
comp11657_c0	0	2	6	2	2	0	comp11657_c0	0.877332224292725	-0.940579853520787	0.50172417504621	1	16202	0
comp11658048_c0	0	0	1	0	0	0	comp11658048_c0	-4.03942716453195	-1.85905012048834	0.999999999999978	1	40003.5	0
comp11658551_c0	0	0	0	0	0	1	comp11658551_c0	-4.03942716453195	0.743037419334752	1	1	66583.5	0
comp11658_c1	0	0	0	0	0	0	comp11658_c1	-4.03942716453195	-1.1459312682765	1	1	66583.5	0
comp1165911_c0	1	3	1	5	2	3	comp1165911_c0	1.27053428086065	0.815809779688299	0.404693430626486	1	12418	0
comp1165940_c0	0	1	0	0	1	1	comp1165940_c0	-1.01078752921703	0.750453425376142	1	1	66583.5	0
comp11660_c0	2	3	2	0	1	0	comp11660_c0	-0.118635399306855	-2.86821478370142	0.106765760436016	1	3141	0
comp1166215_c0	0	0	1	0	0	0	comp1166215_c0	-4.03942716453195	-1.85905012048834	0.999999999999978	1	40003.5	0
comp1166262_c0	2	3	0	7	6	5	comp1166262_c0	1.73111651103242	1.61690874861156	0.110000911157755	1	3192	0
comp11664726_c0	0	0	0	0	0	1	comp11664726_c0	-4.03942716453195	0.743037419334752	1	1	66583.5	0
comp1166490_c0	2	0	0	0	0	0	comp1166490_c0	-4.03942716453195	-3.19301820361633	0.587491807954929	1	21648	0
comp11664_c0	0	0	0	0	0	0	comp11664_c0	-4.03942716453195	-1.1459312682765	1	1	66583.5	0
comp11665643_c0	0	0	1	0	0	1	comp11665643_c0	-1.7383833946204	0.0299185671229132	1	1	66583.5	0
comp11665_c0	1	0	2	2	3	1	comp11665_c0	0.464841394096777	1.0262033815133	0.567345833490199	1	20465	0
comp11666780_c0	0	1	0	0	0	0	comp11666780_c0	-4.03942716453195	-2.22637855676509	0.999999999999996	1	44448.5	0
comp11666_c0	1	1	2	6	2	2	comp11666_c0	1.05988547426605	1.25444585679839	0.274259156189626	1	7684	0
comp11667634_c0	0	0	0	1	0	0	comp11667634_c0	-4.03942716453195	0.832135709615251	1	1	66583.5	0
comp11669217_c0	0	1	0	0	0	0	comp11669217_c0	-4.03942716453195	-2.22637855676509	0.999999999999999	1	48441	0
comp11669509_c0	0	0	0	1	0	0	comp11669509_c0	-4.03942716453195	0.832135709615251	1	1	66583.5	0
comp11669_c0	1	0	0	0	0	0	comp11669_c0	-4.03942716453195	-2.19301820361633	0.999999999999995	1	43308.5	0
comp1167087_c0	2	0	1	1	2	1	comp1167087_c0	0.224260235500639	0.323275518496886	0.999999999999995	1	43780	0
comp11671_c0	0	0	1	1	0	1	comp11671_c0	-1.21576496715372	1.07515542205627	1	1	66583.5	0
comp11672079_c0	0	0	0	2	0	0	comp11672079_c0	-4.03942716453195	1.83213570961525	0.615537104502333	1	24522	0
comp1167401_c0	0	3	1	1	1	4	comp1167401_c0	0.718448104529974	0.375805772417579	0.797848413642703	1	32971	0
comp11675276_c0	0	0	0	0	1	0	comp11675276_c0	-4.03942716453195	0.91371873923613	1	1	66583.5	0
comp11675_c0	1	1	2	2	1	2	comp11675_c0	0.551190037821973	0.237054983910232	1	1	66583.5	0
comp11677_c0	0	0	0	0	1	1	comp11677_c0	-4.03942716453195	1.83090071386473	0.502584727818363	1	16231	0
comp11681000_c0	0	0	0	0	0	0	comp11681000_c0	-4.03942716453195	-1.1459312682765	1	1	66583.5	0
comp1168399_c0	3	7	3	3	5	3	comp1168399_c0	2.03457425189066	-0.389908707031179	0.768988317079272	1	31802	0
comp1168446_c0	1	1	0	0	0	0	comp1168446_c0	-4.03942716453195	-3.20979480462005	0.521013446683721	1	19073	0
comp11685_c0	3	1	1	3	0	6	comp11685_c0	1.16274981742416	0.628132054178019	0.666436034281835	1	27027	0
comp11688670_c0	1	0	0	0	1	0	comp11688670_c0	-1.48605869310572	-0.133368196103693	1	1	66583.5	0
comp11688_c0	0	0	0	0	0	1	comp11688_c0	-4.03942716453195	0.743037419334752	0.999999999999998	1	47541	0
comp11689_c0	0	0	0	0	0	1	comp11689_c0	-4.03942716453195	0.743037419334752	1	1	66583.5	0
comp11691834_c0	0	0	0	0	1	0	comp11691834_c0	-4.03942716453195	0.91371873923613	1	1	66583.5	0
comp11692555_c0	0	0	0	0	0	0	comp11692555_c0	-4.03942716453195	-1.1459312682765	1	1	66583.5	0
comp11692_c0	0	0	0	0	0	0	comp11692_c0	-4.03942716453195	-1.1459312682765	1	1	66583.5	0
comp11694_c0	0	1	0	1	2	1	comp11694_c0	-0.500058123578011	1.77191223665419	0.419371466877623	1	13062	0
comp11695_c0	8	6	9	4	4	7	comp11695_c0	2.6233001686259	-0.737573593092548	0.295686921246335	1	8484	0
comp1169681_c0	0	0	0	0	0	1	comp1169681_c0	-4.03942716453195	0.743037419334752	0.999999999999999	1	48441	0
comp11696_c0	1	0	0	2	2	0	comp11696_c0	-0.506166148760771	1.8264168925862	0.435335232770146	1	13485	0
comp11698187_c0	0	0	0	0	2	0	comp11698187_c0	-4.03942716453195	1.91371873923613	0.593242545988707	1	22134	0
comp11698_c0	0	0	0	0	0	1	comp11698_c0	-4.03942716453195	0.743037419334752	1	1	66583.5	0
comp11701_c0	1	0	0	0	0	0	comp11701_c0	-4.03942716453195	-2.19301820361633	0.999999999999995	1	43780	0
comp1170209_c0	1	1	0	8	3	7	comp1170209_c0	1.05662727654797	2.91845054119624	0.00726073834459252	0.748950633163069	796	0
comp11702930_c0	0	0	0	1	0	0	comp11702930_c0	-4.03942716453195	0.832135709615251	1	1	66583.5	0
comp11702_c0	0	0	0	1	0	2	comp11702_c0	-4.03942716453195	2.35831487418571	0.300378798258232	1	9458	0
comp11704259_c0	0	0	0	0	0	1	comp11704259_c0	-4.03942716453195	0.743037419334752	0.999999999999994	1	43002	0
comp11705975_c0	0	0	0	1	0	0	comp11705975_c0	-4.03942716453195	0.832135709615251	1	1	66583.5	0
comp11705_c0	1	0	2	0	0	0	comp11705_c0	-4.03942716453195	-3.56413250201033	0.28982009642406	1	8310	0
comp11708_c0	0	0	0	1	0	0	comp11708_c0	-4.03942716453195	0.832135709615251	1	1	66583.5	0
comp11709_c0	3	2	5	5	3	6	comp11709_c0	1.95328903771276	0.40113862672024	0.750443031742024	1	30950	0
comp117124_c0	2	2	0	2	2	2	comp117124_c0	0.773607736434922	0.352411460970148	0.787852634250356	1	32477	0
comp11713_c0	0	0	0	0	0	0	comp11713_c0	-4.03942716453195	-1.1459312682765	1	1	66583.5	0
comp1171458_c0	3	5	10	10	4	11	comp1171458_c0	2.78495024830242	0.39956074864821	0.603666280677851	1	22421	0
comp11714812_c0	0	0	0	0	0	0	comp11714812_c0	-4.03942716453195	-1.1459312682765	1	1	66583.5	0
comp11717_c0	0	0	0	0	0	0	comp11717_c0	-4.03942716453195	-1.1459312682765	1	1	66583.5	0
comp11719_c0	2	2	4	2	2	2	comp11719_c0	1.19123800639343	-0.482849078946861	0.824542000816009	1	33947	0
comp11720_c0	0	0	0	1	0	1	comp11720_c0	-4.03942716453195	1.78827427426811	0.500221047010909	1	15789.5	0
comp1172104_c0	1	3	2	3	1	2	comp1172104_c0	1.00819031939182	-0.144884307765462	1	1	66583.5	0
comp11721129_c0	0	0	0	0	0	1	comp11721129_c0	-4.03942716453195	0.743037419334752	1	1	66583.5	0
comp1172168_c0	0	0	0	2	0	0	comp1172168_c0	-4.03942716453195	1.83213570961525	0.615551297568395	1	24526	0
comp11722_c0	3	1	1	1	0	4	comp11722_c0	0.732726539151435	-0.231914502367441	1	1	66583.5	0
comp11723_c0	0	0	0.87	1	0	1	comp11723_c0	-1.31622131411672	1.27606811598227	1	1	66583.5	0
comp11724_c0	0	0	0	0	0	0	comp11724_c0	-4.03942716453195	-1.1459312682765	1	1	66583.5	0
comp11728011_c0	0	0	0	0	0	0	comp11728011_c0	-4.03942716453195	-1.1459312682765	1	1	66583.5	0
comp1172807_c0	1	1	1	0	0	0	comp1172807_c0	-4.03942716453195	-3.68704688586982	0.261518512663094	1	7294	0
comp11728_c0	0	2	0	0	0	0	comp11728_c0	-4.03942716453195	-3.22637855676509	0.58320185825845	1	21256	0
comp11729_c0	0	0	0	0	0	0	comp11729_c0	-4.03942716453195	-1.1459312682765	1	1	66583.5	0
comp11730926_c0	1	0	0	0	0	0	comp11730926_c0	-4.03942716453195	-2.19301820361633	0.999999999999997	1	45805	0
comp11731498_c0	0	0	0	0	0	0	comp11731498_c0	-4.03942716453195	-1.1459312682765	1	1	66583.5	0
comp1173285_c0	0	0	0	0	0	0	comp1173285_c0	-4.03942716453195	-1.1459312682765	1	1	66583.5	0
comp11733136_c0	0	0	0	0	0	0	comp11733136_c0	-4.03942716453195	-1.1459312682765	1	1	66583.5	0
comp1173322_c0	0	0	0	0	0	1	comp1173322_c0	-4.03942716453195	0.743037419334752	0.999999999999998	1	46964	0
comp11734_c0	0	0	0	2	0	0	comp11734_c0	-4.03942716453195	1.83213570961525	0.615565487527339	1	24528	0
comp11735_c0	0	0	0	0	0	0	comp11735_c0	-4.03942716453195	-1.1459312682765	1	1	66583.5	0
comp11736296_c0	0	0	1	0	0	0	comp11736296_c0	-4.03942716453195	-1.85905012048834	0.999999999999978	1	40003.5	0
comp11737_c0	1	0	0	0	0	1	comp11737_c0	-1.57139935305641	-0.304049516005071	1	1	66583.5	0
comp11738_c0	5	6	6	9	10	3	comp11738_c0	2.71142993476093	0.27961464423005	0.826595004992727	1	34037	0
comp11740958_c0	0	0	0	0	0	0	comp11740958_c0	-4.03942716453195	-1.1459312682765	1	1	66583.5	0
comp1174133_c0	0	1	0	0	0	0	comp1174133_c0	-4.03942716453195	-2.22637855676509	1	1	66583.5	0
comp11741_c0	0	0	0	0	0	0	comp11741_c0	-4.03942716453195	-1.1459312682765	1	1	66583.5	0
comp1174250_c0	0	0	1	1	0	0	comp1174250_c0	-1.69383424948015	0.119016857403412	1	1	66583.5	0
comp11743112_c0	0	0	0	0	0	0	comp11743112_c0	-4.03942716453195	-1.1459312682765	1	1	66583.5	0
comp1174412_c0	0	0	0	0	0	0	comp1174412_c0	-4.03942716453195	-1.1459312682765	1	1	66583.5	0
comp11745361_c0	0	0	0	1	0	0	comp11745361_c0	-4.03942716453195	0.832135709615251	0.999999999999999	1	48191.5	0
comp1174537_c0	1	0	0	1	2	3	comp1174537_c0	-0.242021123545425	2.3547069430169	0.17016067965967	1	4716	0
comp11748687_c0	0	0	0	0	0	1	comp11748687_c0	-4.03942716453195	0.743037419334752	1	1	66583.5	0
comp1175076_c0	1	1	4	7	2	7	comp1175076_c0	1.64817573436309	1.37985434079276	0.182622704330887	1	5229	0
comp11751031_c0	1	0	0	0	0	0	comp11751031_c0	-4.03942716453195	-2.19301820361633	0.999999999999991	1	41913	0
comp11751460_c0	0	0	0	1	0	1	comp11751460_c0	-4.03942716453195	1.78827427426811	0.500221047010909	1	15789.5	0
comp1175184_c0	1	0	0	0	0	0	comp1175184_c0	-4.03942716453195	-2.19301820361633	0.999999999999997	1	45655	0
comp11752777_c0	0	0	0	0	0	0	comp11752777_c0	-4.03942716453195	-1.1459312682765	1	1	66583.5	0
comp11753_c0	0	0	1	0	0	0	comp11753_c0	-4.03942716453195	-1.85905012048834	0.999999999999978	1	40003.5	0
comp11755051_c0	0	0	0	0	1	0	comp11755051_c0	-4.03942716453195	0.91371873923613	1	1	66583.5	0
comp1175785_c0	0	0	0	0	0	0	comp1175785_c0	-4.03942716453195	-1.1459312682765	1	1	66583.5	0
comp11761_c0	1	0	0	1	0	0	comp11761_c0	-1.52685020791616	-0.214951225724572	1	1	66583.5	0
comp11763519_c0	0	0	0	0	0	0	comp11763519_c0	-4.03942716453195	-1.1459312682765	1	1	66583.5	0
comp1176368_c0	8	17	30	8	1	13	comp1176368_c0	3.48911687415095	-1.4240857150087	0.0300825492972949	1	1370	0
comp11764_c0	7	5	8	4	12	8	comp11764_c0	2.87549706278466	0.176491802599445	0.919517464471972	1	37061	0
comp11767_c0	0	0	0	0	0	0	comp11767_c0	-4.03942716453195	-1.1459312682765	1	1	66583.5	0
comp1177165_c0	1	3	2	3	1	6	comp1177165_c0	1.3620593873469	0.562853828144698	0.68275143402709	1	27947	0
comp11771_c0	0	0	0	5	0	1	comp11771_c0	-4.03942716453195	3.40262539363529	0.0790869244993183	1	2413	0
comp11773_c0	0	0	0	0	0	0	comp11773_c0	-4.03942716453195	-1.1459312682765	1	1	66583.5	0
comp1177541_c0	1	4	9	3	2	9	comp1177541_c0	2.1611112162419	-0.0646143776678496	0.999999999999979	1	41094.5	0
comp11778028_c0	0	0	0	0	0	0	comp11778028_c0	-4.03942716453195	-1.1459312682765	1	1	66583.5	0
comp11778720_c0	0	0	0	0	0	0	comp11778720_c0	-4.03942716453195	-1.1459312682765	1	1	66583.5	0
comp1177952_c0	13	7	6	7	7	1	comp1177952_c0	2.76283688258952	-0.914488245183195	0.238053783028407	1	6506	0
comp11779615_c0	0	1	0	0	0	0	comp11779615_c0	-4.03942716453195	-2.22637855676509	0.999999999999999	1	48441	0
comp11780566_c0	0	0	0	0	0	2	comp11780566_c0	-4.03942716453195	1.74303741933475	0.615048812310277	1	24339	0
comp117832_c0	20	11	19	25	11	21	comp117832_c0	4.14868766884784	0.0683126862544912	0.959249068507919	1	38109	0
comp1178524_c0	1	1	0	1	0	1	comp1178524_c0	-0.540392625087868	-0.275589262075432	1	1	66583.5	0
comp11785_c0	2	1	0.48	5	2	2	comp11785_c0	0.94149618032583	1.18710848770391	0.361445372211222	1	10990	0
comp1178605_c0	0	0	1	1	0	1	comp1178605_c0	-1.21576496715372	1.07515542205627	0.999999999999997	1	45383	0
comp11786_c0	0	0	1	2	3	1	comp11786_c0	-0.387699796664215	2.73128576303528	0.171661548616476	1	4877	0
comp11787_c0	3	0	1	1	1	0	comp11787_c0	-0.0444296383402009	-1.09705612825494	0.730229588233759	1	30194	0
comp11788513_c0	0	0	0	0	0	0	comp11788513_c0	-4.03942716453195	-1.1459312682765	1	1	66583.5	0
comp1179010_c0	0	0	1	1	0	0	comp1179010_c0	-1.69383424948015	0.119016857403412	1	1	66583.5	0
comp11790_c0	0	0	1	0	0	2	comp11790_c0	-1.2383833946204	1.02991856712291	0.999999999999999	1	48682.5	0
comp117945_c0	39	67	10	33	73.99	27	comp117945_c0	5.44634613150875	0.0279221640473803	0.986031821738985	1	38678	0
comp1179563_c0	2	1	0	0	2	0	comp1179563_c0	-0.187974418161478	-0.729536745992174	0.999999999999999	1	49699	0
comp11796_c0	0	0	0	0	0	0	comp11796_c0	-4.03942716453195	-1.1459312682765	1	1	66583.5	0
comp11796_c1	0	0	0	0	0	0	comp11796_c1	-4.03942716453195	-1.1459312682765	1	1	66583.5	0
comp1179770_c0	0	0	0	2	0	0	comp1179770_c0	-4.03942716453195	1.83213570961525	0.615579674380285	1	24530	0
comp11803_c0	0	1	1	0	0	1	comp11803_c0	-1.14072160234462	-1.16540501742865	1	1	66583.5	0
comp11805506_c0	0	0	0	1	0	0	comp11805506_c0	-4.03942716453195	0.832135709615251	1	1	66583.5	0
comp11806100_c0	0	0	1	0	0	0	comp11806100_c0	-4.03942716453195	-1.85905012048834	0.999999999999978	1	40003.5	0
comp11806782_c0	0	0	0	0	0	0	comp11806782_c0	-4.03942716453195	-1.1459312682765	1	1	66583.5	0
comp11808_c0	1	0	0	0	1	0	comp11808_c0	-1.48605869310572	-0.133368196103693	1	1	66583.5	0
comp11809194_c0	0	0	0	0	0	0	comp11809194_c0	-4.03942716453195	-1.1459312682765	1	1	66583.5	0
comp11810_c0	0	0	1	2	0	0	comp11810_c0	-1.19383424948015	1.11901685740341	0.999999999999997	1	45952.5	0
comp11812427_c0	0	0	0	0	0	0	comp11812427_c0	-4.03942716453195	-1.1459312682765	1	1	66583.5	0
comp11816_c0	0	0	0	0	0	0	comp11816_c0	-4.03942716453195	-1.1459312682765	1	1	66583.5	0
comp11816_c1	0	0	0	0	0	1	comp11816_c1	-4.03942716453195	0.743037419334752	0.999999999999994	1	43108	0
comp1181705_c0	0	2	0	0	0	0	comp1181705_c0	-4.03942716453195	-3.22637855676509	0.583176092729395	1	21251	0
comp118187_c0	26	24	44	51	67	50	comp118187_c0	5.38184114275123	0.767776353205143	0.114465025461405	1	3290	0
comp11821022_c0	0	0	0	0	0	0	comp11821022_c0	-4.03942716453195	-1.1459312682765	1	1	66583.5	0
comp1182163_c0	0	1	0	0	0	0	comp1182163_c0	-4.03942716453195	-2.22637855676509	1	1	66583.5	0
comp11822_c0	0	0	0	0	1	0	comp11822_c0	-4.03942716453195	0.91371873923613	1	1	66583.5	0
comp11823538_c0	0	1	0	0	0	0	comp11823538_c0	-4.03942716453195	-2.22637855676509	1	1	66583.5	0
comp11824317_c0	0	0	0	1	0	0	comp11824317_c0	-4.03942716453195	0.832135709615251	0.999999999999999	1	48191.5	0
comp11824_c0	2	0	1	0	0	2	comp11824_c0	-0.330400817403374	-0.78604658731114	1	1	66583.5	0
comp11826_c0	0	0	0	0	0	0	comp11826_c0	-4.03942716453195	-1.1459312682765	1	1	66583.5	0
comp11830667_c0	0	0	0	0	0	0	comp11830667_c0	-4.03942716453195	-1.1459312682765	1	1	66583.5	0
comp1183363_c0	1	0	1	0	0	1	comp1183363_c0	-1.15007025221573	-1.14670771768642	0.999999999999999	1	48887.5	0
comp11836_c0	1	0	2	0	0	0	comp11836_c0	-4.03942716453195	-3.56413250201033	0.289793463948343	1	8296	0
comp11838704_c0	0	1	0	0	0	0	comp11838704_c0	-4.03942716453195	-2.22637855676509	1	1	66583.5	0
comp11838_c0	1	0	0	0	0	0	comp11838_c0	-4.03942716453195	-2.19301820361633	0.999999999999996	1	44022	0
comp11839007_c0	0	0	0	0	0	1	comp11839007_c0	-4.03942716453195	0.743037419334752	1	1	66583.5	0
comp11839_c0	2	0	1	2	0	0	comp11839_c0	-0.285851672263124	-0.696948297030641	0.999999999999999	1	49699	0
comp1183_c0	0	0	0	0	0	0	comp1183_c0	-4.03942716453195	-1.1459312682765	1	1	66583.5	0
comp11843542_c0	0	0	0	0	0	1	comp11843542_c0	-4.03942716453195	0.743037419334752	0.999999999999999	1	47744.5	0
comp11843772_c0	0	0	0	0	0	0	comp11843772_c0	-4.03942716453195	-1.1459312682765	1	1	66583.5	0
comp11844_c0	0	0	0	0	0	0	comp11844_c0	-4.03942716453195	-1.1459312682765	1	1	66583.5	0
comp11846_c0	0	0	1	1	0	0	comp11846_c0	-1.69383424948015	0.119016857403412	1	1	66583.5	0
comp11847939_c0	0	0	0	2	0	0	comp11847939_c0	-4.03942716453195	1.83213570961525	0.61559385812835	1	24533	0
comp11847_c0	0	0	1	0	0	0	comp11847_c0	-4.03942716453195	-1.85905012048834	0.999999999999978	1	40003.5	0
comp1185098_c0	3	4	1	10	8	5	comp1185098_c0	2.2298489979147	1.33952184039154	0.117289653571934	1	3371	0
comp11851_c0	0	1	1	0	0	0	comp11851_c0	-4.03942716453195	-3.0543737050399	0.514209097656291	1	17524	0
comp118526_c0	43	46	77.03	36.11	34	38	comp118526_c0	5.46943809721325	-0.702773094160087	0.133063381240787	1	3729	0
comp11854129_c0	0	0	0	0	0	0	comp11854129_c0	-4.03942716453195	-1.1459312682765	1	1	66583.5	0
comp11855795_c0	0	0	0	1	0	0	comp11855795_c0	-4.03942716453195	0.832135709615251	1	1	66583.5	0
comp11857296_c0	0	0	0	1	0	0	comp11857296_c0	-4.03942716453195	0.832135709615251	1	1	66583.5	0
comp118591_c0	9	7	4	8	20	3	comp118591_c0	3.10943868707862	0.511018973146872	0.526049127037051	1	19241	0
comp11859461_c0	0	0	0	0	0	0	comp11859461_c0	-4.03942716453195	-1.1459312682765	1	1	66583.5	0
comp11860_c0	0	0	1	7	0	1	comp11860_c0	-0.199254738670372	3.10817587902297	0.116284649842978	1	3349	0
comp11861_c0	0	0	0	2	0	0	comp11861_c0	-4.03942716453195	1.83213570961525	0.615608038772653	1	24535	0
comp11862423_c0	0	0	0	0	0	0	comp11862423_c0	-4.03942716453195	-1.1459312682765	1	1	66583.5	0
comp118642_c0	17	9	18	32	24	26	comp118642_c0	4.32027164156533	0.800243525763157	0.124547096208054	1	3563	0
comp11868_c0	0	0	0	0	0	0	comp11868_c0	-4.03942716453195	-1.1459312682765	1	1	66583.5	0
comp1186907_c0	2	5	3	4	1	4	comp1186907_c0	1.66716358121472	-0.32187327196693	0.865015127328607	1	35396	0
comp11869_c0	0	1	0	0	0	0	comp11869_c0	-4.03942716453195	-2.22637855676509	1	1	66583.5	0
comp11869_c1	0	0	0	0	0	0	comp11869_c1	-4.03942716453195	-1.1459312682765	1	1	66583.5	0
comp11870_c0	1	1	3	2	1	0	comp11870_c0	0.348802794073655	-0.74091198353852	0.760203087774793	1	31334	0
comp11871358_c0	0	0	0	0	0	1	comp11871358_c0	-4.03942716453195	0.743037419334752	0.999999999999994	1	43108	0
comp11872507_c0	0	0	0	0	0	1	comp11872507_c0	-4.03942716453195	0.743037419334752	1	1	66583.5	0
comp11872783_c0	0	1	0	1	0	0	comp11872783_c0	-1.51017003134177	-0.24831157887334	1	1	66583.5	0
comp11873375_c0	0	0	0	0	1	0	comp11873375_c0	-4.03942716453195	0.91371873923613	1	1	66583.5	0
comp11873_c0	0	1	5	0	1	5	comp11873_c0	0.895566637348038	-0.00828391785720706	1	1	66583.5	0
comp11875015_c0	0	0	0	0	1	0	comp11875015_c0	-4.03942716453195	0.91371873923613	1	1	66583.5	0
comp11876_c0	2	1	3	0	0	0	comp11876_c0	-4.03942716453195	-4.62689830198201	0.0466874926543807	1	1735	0
comp11880959_c0	0	0	0	0	1	0	comp11880959_c0	-4.03942716453195	0.91371873923613	1	1	66583.5	0
comp11880_c0	1	0	0	1	0	0	comp11880_c0	-1.52685020791616	-0.214951225724572	1	1	66583.5	0
comp11881_c0	0	4	2	1	1	1	comp11881_c0	0.518199827314213	-1.13677272078843	0.579609768108402	1	20836	0
comp1188241_c0	0	1	2	2	0	0	comp1188241_c0	-0.334798814854861	-0.599054011847167	1	1	66583.5	0
comp1188503_c0	1	0	0	0	0	0	comp1188503_c0	-4.03942716453195	-2.19301820361633	0.999999999999999	1	48441	0
comp11885_c0	0	3	0	0	1	0	comp11885_c0	-0.676897266170757	-1.75169104997362	0.699281714613498	1	28476	0
comp1188871_c0	1	4	1	3	5	4	comp1188871_c0	1.54746717178806	0.81865571028896	0.479337336985737	1	14886	0
comp1188_c0	1	0	1	1	0	0	comp1188_c0	-1.10552110707548	-1.05760942740592	1	1	66583.5	0
comp1188_c1	0	0	0	2	0	1	comp1188_c1	-4.03942716453195	2.38800591613298	0.300184981681087	1	9353	0
comp1189108_c0	0	0	0	1	1	0	comp1189108_c0	-4.03942716453195	1.87350382792603	0.516002495516308	1	18507	0
comp11893573_c0	1	0	0	0	0	0	comp11893573_c0	-4.03942716453195	-2.19301820361633	1	1	66583.5	0
comp11894774_c0	0	0	0	0	0	0	comp11894774_c0	-4.03942716453195	-1.1459312682765	1	1	66583.5	0
comp11898_c0	1	0	7	10	2	6	comp11898_c0	1.90443687343503	1.22310944069132	0.202225249178558	1	5869	0
comp1189_c0	0	0	0	0	0	0	comp1189_c0	-4.03942716453195	-1.1459312682765	1	1	66583.5	0
comp11900665_c0	0	0	0	0	0	0	comp11900665_c0	-4.03942716453195	-1.1459312682765	1	1	66583.5	0
comp11901_c0	0	0	0	0	0	1	comp11901_c0	-4.03942716453195	0.743037419334752	0.999999999999994	1	43170.5	0
comp11904_c0	0	0	1	0	1	0	comp11904_c0	-1.65304273466971	0.200599887024292	1	1	66583.5	0
comp11906_c0	1	0	2	1	0	1	comp11906_c0	-0.363223776392729	-0.62992695946571	0.999999999999998	1	46121.5	0
comp1190705_c0	0	0	0	0	1	0	comp1190705_c0	-4.03942716453195	0.91371873923613	0.999999999999998	1	46424.5	0
comp1190914_c0	0	0	1	0	1	0	comp1190914_c0	-1.65304273466971	0.200599887024292	1	1	66583.5	0
comp11911779_c0	0	0	0	0	0	0	comp11911779_c0	-4.03942716453195	-1.1459312682765	1	1	66583.5	0
comp11913_c0	0	0	0	3	0	1	comp11913_c0	-4.03942716453195	2.81037167230108	0.188364290989768	1	5520	0
comp11916214_c0	0	0	0	0	0	0	comp11916214_c0	-4.03942716453195	-1.1459312682765	1	1	66583.5	0
comp1191713_c0	0	0	0	0	1	1	comp1191713_c0	-4.03942716453195	1.83090071386473	0.502606542407732	1	16232	0
comp11917184_c0	0	0	0	0	0	0	comp11917184_c0	-4.03942716453195	-1.1459312682765	1	1	66583.5	0
comp1191919_c0	1	3	2	2	0	0	comp1191919_c0	0.223153326248051	-1.71495829405299	0.361001859878135	1	10980	0
comp11919_c0	0	0	0	0	0	0	comp11919_c0	-4.03942716453195	-1.1459312682765	1	1	66583.5	0
comp11919_c1	0	0	2	0	0	1	comp11919_c1	-1.2383833946204	-0.970081432877087	0.999999999999992	1	42038	0
comp11920283_c0	0	0	0	0	0	0	comp11920283_c0	-4.03942716453195	-1.1459312682765	1	1	66583.5	0
comp1192042_c0	0	1	0	1	0	0	comp1192042_c0	-1.51017003134177	-0.24831157887334	1	1	66583.5	0
comp11922136_c0	0	0	0	1	0	1	comp11922136_c0	-4.03942716453195	1.78827427426811	0.500221047010909	1	15789.5	0
comp11922_c0	0	0	0	0	0	0	comp11922_c0	-4.03942716453195	-1.1459312682765	1	1	66583.5	0
comp11923026_c0	0	1	1	0	0	0	comp11923026_c0	-4.03942716453195	-3.0543737050399	0.514218860593954	1	17527	0
comp11923095_c0	0	0	0	0	0	0	comp11923095_c0	-4.03942716453195	-1.1459312682765	1	1	66583.5	0
comp11925343_c0	0	0	1	0	0	0	comp11925343_c0	-4.03942716453195	-1.85905012048834	0.999999999999978	1	40003.5	0
comp11928_c0	1	2	0	0	3	1	comp11928_c0	0.297178009318302	0.218528754377782	1	1	66583.5	0
comp1192_c0	3	1	4	9	2	2	comp1192_c0	1.7468573545179	0.637753313481806	0.524844875419291	1	19213	0
comp11931_c0	1	0	0	2	2	0	comp11931_c0	-0.506166148760771	1.8264168925862	0.435317920726799	1	13482	0
comp11932128_c0	0	0	0	0	0	0	comp11932128_c0	-4.03942716453195	-1.1459312682765	1	1	66583.5	0
comp11932_c0	1	0	0	0	0	1	comp11932_c0	-1.57139935305641	-0.304049516005071	1	1	66583.5	0
comp11934_c0	0	0	0	0	0	1	comp11934_c0	-4.03942716453195	0.743037419334752	1	1	66583.5	0
comp11936_c0	1	0	3	2	1	0	comp11936_c0	0.15800929035916	-0.359324976109529	1	1	66583.5	0
comp1193722_c0	2	0	2	1	3	1	comp1193722_c0	0.571796044695842	0.297024876136733	0.999999999999998	1	46424.5	0
comp11937698_c0	1	0	0	0	0	0	comp11937698_c0	-4.03942716453195	-2.19301820361633	1	1	66583.5	0
comp11939_c0	0	0	0	0	0	0	comp11939_c0	-4.03942716453195	-1.1459312682765	1	1	66583.5	0
comp1193_c0	1	7	1	3	3	0	comp1193_c0	1.36783118398657	-0.751652771466166	0.589699302032294	1	21716	0
comp1193_c1	1	1	0	0	0	0	comp1193_c1	-4.03942716453195	-3.20979480462005	0.521008264750047	1	19070	0
comp1194323_c0	0	0	0	0	0	0	comp1194323_c0	-4.03942716453195	-1.1459312682765	1	1	66583.5	0
comp1194556_c0	0	1	0	0	0	0	comp1194556_c0	-4.03942716453195	-2.22637855676509	0.999999999999998	1	46964	0
comp11948_c0	0	0	0	0	0	0	comp11948_c0	-4.03942716453195	-1.1459312682765	1	1	66583.5	0
comp1195316_c0	2	1	0	0	0	0	comp1195316_c0	-4.03942716453195	-3.78918675350481	0.299656328289734	1	8998	0
comp11953_c0	2	0	0	2	0	1	comp11953_c0	-0.248915104657293	0.34091898079316	0.999999999999998	1	47345	0
comp11957_c0	0	0	0	0	0	0	comp11957_c0	-4.03942716453195	-1.1459312682765	1	1	66583.5	0
comp11959_c0	0	0	0	0	0	1	comp11959_c0	-4.03942716453195	0.743037419334752	0.999999999999995	1	43453.5	0
comp1195_c0	1	3	0	5	18	9	comp1195_c0	1.99706193231106	2.78268844336063	0.00298043703919346	0.381774921082834	641	0
comp1196120_c0	0	0	1	1	0	0	comp1196120_c0	-1.69383424948015	0.119016857403412	1	1	66583.5	0
comp11961513_c0	0	0	0	0	0	2	comp11961513_c0	-4.03942716453195	1.74303741933475	0.61503111685378	1	24331	0
comp11961_c0	0	1	0	0	0	0	comp11961_c0	-4.03942716453195	-2.22637855676509	1	1	66583.5	0
comp11962_c0	0	0	0	0	2	3	comp11962_c0	-4.03942716453195	3.13567902714727	0.103780770891443	1	3001	0
comp11964190_c0	0	0	0	0	0	0	comp11964190_c0	-4.03942716453195	-1.1459312682765	1	1	66583.5	0
comp1196511_c0	0	0	0	0	0	0	comp1196511_c0	-4.03942716453195	-1.1459312682765	1	1	66583.5	0
comp11965_c0	1	0	0	0	1	0	comp11965_c0	-1.48605869310572	-0.133368196103693	1	1	66583.5	0
comp11967_c0	0	3	2	1	0	0	comp11967_c0	-0.417168050183724	-2.43431554118944	0.290016607040819	1	8333	0
comp11968_c0	0	0	3	0	0	0	comp11968_c0	-4.03942716453195	-3.4440126212095	0.386730355787568	1	11983	0
comp11975534_c0	0	0	1	0	0	0	comp11975534_c0	-4.03942716453195	-1.85905012048834	0.999999999999978	1	40003.5	0
comp1197555_c0	1	0	0	0	0	0	comp1197555_c0	-4.03942716453195	-2.19301820361633	1	1	66583.5	0
comp11975_c0	2	0	4	3	0	2	comp11975_c0	0.802180078836993	-0.299119249006266	1	1	66583.5	0
comp11979_c0	0	0	0	2	1	1	comp11979_c0	-4.03942716453195	2.83151834388975	0.147134327840018	1	4051	0
comp11980_c0	0	0	0	0	0	0	comp11980_c0	-4.03942716453195	-1.1459312682765	1	1	66583.5	0
comp119831_c0	22	63	3	6	47	1	comp119831_c0	4.62214464553823	-0.863685210960839	0.35542965339298	1	10835	0
comp11983_c0	1	0	4	1	1	3.37	comp11983_c0	0.69666419050183	0.109627309946623	1	1	66583.5	0
comp11985952_c0	0	0	0	0	0	1	comp11985952_c0	-4.03942716453195	0.743037419334752	1	1	66583.5	0
comp1198667_c0	0	0	3	0	2	1	comp1198667_c0	-0.0954204615321926	0.145919431857015	1	1	66583.5	0
comp11986696_c0	1	0	0	0	0	0	comp11986696_c0	-4.03942716453195	-2.19301820361633	1	1	66583.5	0
comp1198976_c0	0	0	0	0	0	0	comp1198976_c0	-4.03942716453195	-1.1459312682765	1	1	66583.5	0
comp11989973_c0	0	0	1	0	0	0	comp11989973_c0	-4.03942716453195	-1.85905012048834	0.999999999999978	1	40003.5	0
comp1199025_c0	0	0	0	0	0	0	comp1199025_c0	-4.03942716453195	-1.1459312682765	1	1	66583.5	0
comp11992254_c0	0	0	0	1	0	0	comp11992254_c0	-4.03942716453195	0.832135709615251	1	1	66583.5	0
comp1199226_c0	0	1	2	3	1	0	comp1199226_c0	0.175617349525217	0.421778316912989	0.999999999999999	1	49462.5	0
comp1199231_c0	0	0	0	0	0	0	comp1199231_c0	-4.03942716453195	-1.1459312682765	1	1	66583.5	0
comp11995_c0	0	0	1	1	0	0	comp11995_c0	-1.69383424948015	0.119016857403412	1	1	66583.5	0
comp119961_c0	9	10	17	18	19	13	comp119961_c0	3.81584797091807	0.406163702452413	0.526527671928301	1	19250	0
comp1199828_c0	3	4	1	8	2	4	comp1199828_c0	1.86018251269121	0.600188869944559	0.638142556043453	1	25281	0
comp11999_c0	0	2	2	0	0	1	comp11999_c0	-0.640721602344619	-2.16540501742865	0.436096098781685	1	13568	0
comp11_c0	0	0	0	0	0	0	comp11_c0	-4.03942716453195	-1.1459312682765	1	1	66583.5	0
comp11_c1	0	0	1	0	0	0	comp11_c1	-4.03942716453195	-1.85905012048834	0.999999999999978	1	40003.5	0
comp12004_c0	0	0	0	0	0	1	comp12004_c0	-4.03942716453195	0.743037419334752	0.999999999999986	1	41225	0
comp1201080_c0	5	5	5	4	1	7	comp1201080_c0	2.1515726576746	-0.49001904882475	0.57450057248897	1	20695	0
comp12011_c0	0	0	1	0	0	0	comp12011_c0	-4.03942716453195	-1.85905012048834	0.999999999999978	1	40003.5	0
comp12015326_c0	0	0	0	0	1	0	comp12015326_c0	-4.03942716453195	0.91371873923613	1	1	66583.5	0
comp12018_c0	0	0	0	0	0	0	comp12018_c0	-4.03942716453195	-1.1459312682765	1	1	66583.5	0
comp12019_c0	0	1	1	2	1	0	comp12019_c0	-0.28983614566295	0.53636589593469	0.999999999999998	1	47138.5	0
comp1202084_c0	1	2	2	4	4	1	comp1202084_c0	1.17788224650503	0.770315848212653	0.513868405141581	1	17200	0
comp12021_c0	0	0	1	2	3	1	comp12021_c0	-0.387699796664215	2.73128576303528	0.171663780114567	1	4878	0
comp12028_c0	0	3	0	0	1	1	comp12028_c0	-0.218306278856455	-0.834509075345014	1	1	66583.5	0
comp1203101_c0	0	0	0	0	0	0	comp1203101_c0	-4.03942716453195	-1.1459312682765	1	1	66583.5	0
comp12034960_c0	0	0	1	0	0	0	comp12034960_c0	-4.03942716453195	-1.85905012048834	0.999999999999978	1	40003.5	0
comp12034_c0	2	1	0	0	0	0	comp12034_c0	-4.03942716453195	-3.78918675350481	0.299647380476426	1	8997	0
comp12036_c0	0	0	0	0	0	0	comp12036_c0	-4.03942716453195	-1.1459312682765	1	1	66583.5	0
comp12037246_c0	0	0	0	0	0	0	comp12037246_c0	-4.03942716453195	-1.1459312682765	1	1	66583.5	0
comp12046341_c0	0	0	0	0	0	0	comp12046341_c0	-4.03942716453195	-1.1459312682765	1	1	66583.5	0
comp12048783_c0	0	0	0	0	0	0	comp12048783_c0	-4.03942716453195	-1.1459312682765	1	1	66583.5	0
comp1204_c0	0	0	4	0	0	0	comp1204_c0	-4.03942716453195	-3.85905012048834	0.248443315792703	1	6785	0
comp1204_c1	3	0	7	2	0	3	comp1204_c1	1.15596986276004	-1.04232726236909	0.440307607673797	1	13717	0
comp1205018_c0	3	2	3	3	1	0	comp1205018_c0	0.929940234629352	-1.08686745329528	0.471456240665305	1	14707	0
comp1205042_c0	4	3	2	4	5	4	comp1205042_c0	1.8831361755777	0.377326563892737	0.751344906889561	1	30988	0
comp12053_c0	2	0	0	2	1	0	comp12053_c0	-0.220513896374739	0.397721397358268	1	1	66583.5	0
comp12054_c0	1	0	0	1	0	0	comp12054_c0	-1.52685020791616	-0.214951225724572	1	1	66583.5	0
comp12055_c0	0	0	0	1	0	0	comp12055_c0	-4.03942716453195	0.832135709615251	1	1	66583.5	0
comp12059028_c0	0	0	1	0	0	0	comp12059028_c0	-4.03942716453195	-1.85905012048834	0.999999999999978	1	40003.5	0
comp12063534_c0	0	1	0	0	0	0	comp12063534_c0	-4.03942716453195	-2.22637855676509	0.999999999999993	1	42450.5	0
comp1206360_c0	1	1	1	0	2	3	comp1206360_c0	0.371935791976595	0.594563409553958	0.761795355704249	1	31398	0
comp12064372_c0	0	0	0	0	0	0	comp12064372_c0	-4.03942716453195	-1.1459312682765	1	1	66583.5	0
comp12067_c0	0	0	0	1	0	0	comp12067_c0	-4.03942716453195	0.832135709615251	1	1	66583.5	0
comp1206_c0	0	0	0	0	0	0	comp1206_c0	-4.03942716453195	-1.1459312682765	1	1	66583.5	0
comp12073953_c0	0	0	0	0	0	0	comp12073953_c0	-4.03942716453195	-1.1459312682765	1	1	66583.5	0
comp1207699_c0	1	0	0	0	0	0	comp1207699_c0	-4.03942716453195	-2.19301820361633	1	1	66583.5	0
comp12077_c0	0	2	0	0	1	0	comp12077_c0	-0.969378516531335	-1.16672854925246	1	1	66583.5	0
comp12084_c0	0	0	1	0	1	0	comp12084_c0	-1.65304273466971	0.200599887024292	1	1	66583.5	0
comp1208506_c0	2	1	1	0	2	1	comp1208506_c0	0.245253627337595	-0.53542874588256	1	1	66583.5	0
comp1208731_c0	2	2	3	6	3	4	comp1208731_c0	1.66180734801433	0.794144639108385	0.468665497284419	1	14634	0
comp1208877_c0	3	4	5	2	5	0	comp1208877_c0	1.63985872517214	-0.816178204285911	0.486597274914363	1	15055	0
comp12088_c0	0	0	0	0	0	0	comp12088_c0	-4.03942716453195	-1.1459312682765	1	1	66583.5	0
comp1208917_c0	1	1	0	3	0	0	comp1208917_c0	-0.22598065705372	0.353234673992863	1	1	66583.5	0
comp1208926_c0	0	1	1	2	1	4	comp1208926_c0	0.288567342512492	1.69317287228557	0.244894039941945	1	6655	0
comp1208_c0	2	2	3	11	6	2	comp1208_c0	1.94782145089994	1.3661728448796	0.141661188727704	1	3875	0
comp1209088_c0	2	5	4	2	4	3	comp1209088_c0	1.74396285255516	-0.3997712519788	0.863078269477125	1	35335	0
comp1209435_c0	1	2	5	4	2	3	comp1209435_c0	1.45809160214887	0.134645501405969	1	1	66583.5	0
comp1209609_c0	0	0	1	0	0	0	comp1209609_c0	-4.03942716453195	-1.85905012048834	0.999999999999978	1	40003.5	0
comp12096627_c0	0	0	1	0	0	0	comp12096627_c0	-4.03942716453195	-1.85905012048834	0.999999999999978	1	40003.5	0
comp1209678_c0	0	2	3	15	4	3	comp1209678_c0	1.77774142349584	2.10167737964274	0.0358739300482741	1	1501	0
comp1209915_c0	1	0	0	1	1	2.46	comp1209915_c0	-0.462893358761673	1.9129624725844	0.417065214590435	1	12925	0
comp12099_c0	0	0	2	1	0	1	comp12099_c0	-0.71576496715372	0.0751554220562729	1	1	66583.5	0
comp1210217_c0	1	5	3	1	1	2	comp1210217_c0	1.00543283342888	-1.32429888654409	0.363374850284876	1	11129	0
comp1210610_c0	3	6	5	13	10	6	comp1210610_c0	2.76379146114446	0.941775511988967	0.211052311827823	1	6009	0
comp12106_c0	0	0	2	0	1	3	comp12106_c0	-0.216083180943505	1.0745189944767	0.738834995085822	1	30528	0
comp121112_c0	0	0	2	1	0	0	comp121112_c0	-1.19383424948015	-0.880983142596588	1	1	66583.5	0
comp1211166_c0	0	0	1	3	0	0	comp1211166_c0	-0.901352999119572	1.70397935812457	0.705265907477161	1	28944	0
comp1211285_c0	1	1	0	0	1	1	comp1211285_c0	-0.519079405289557	-0.232962822478811	1	1	66583.5	0
comp1211292_c0	1	3	5	6	3	1	comp1211292_c0	1.64565954173539	0.116777033639352	0.999999999999997	1	45383	0
comp12114323_c0	0	0	0	0	0	0	comp12114323_c0	-4.03942716453195	-1.1459312682765	1	1	66583.5	0
comp12118226_c0	1	0	0	0	0	0	comp12118226_c0	-4.03942716453195	-2.19301820361633	1	1	66583.5	0
comp1211949_c0	0	1	0	0	1	0	comp1211949_c0	-1.46937851653133	-0.16672854925246	1	1	66583.5	0
comp1211978_c0	2	1	9	5	5	2	comp1211978_c0	1.94851103148253	0.0451046605030299	1	1	66583.5	0
comp1212160_c0	2	1	0	0	0	0	comp1212160_c0	-4.03942716453195	-3.78918675350481	0.299638432782927	1	8994	0
comp12124035_c0	0	0	0	0	0	0	comp12124035_c0	-4.03942716453195	-1.1459312682765	1	1	66583.5	0
comp1212649_c0	1	2	2	0	0	2	comp1212649_c0	0.0346501056698791	-1.51614843345765	0.507378603909677	1	16677	0
comp12134061_c0	0	0	0	0	0	0	comp12134061_c0	-4.03942716453195	-1.1459312682765	1	1	66583.5	0
comp12134687_c0	0	0	1	0	0	0	comp12134687_c0	-4.03942716453195	-1.85905012048834	0.999999999999978	1	40003.5	0
comp12135_c0	0	0	0	0	0	0	comp12135_c0	-4.03942716453195	-1.1459312682765	1	1	66583.5	0
comp12136_c0	0	0	0	0	0	0	comp12136_c0	-4.03942716453195	-1.1459312682765	1	1	66583.5	0
comp12137_c0	0	2	6	1	1	0	comp12137_c0	0.377332224292725	-1.94057985352079	0.197220637489093	1	5755	0
comp1213929_c0	1	0	3	3	3	0	comp1213929_c0	0.664838288333706	0.654333019839563	0.798703874017415	1	33015	0
comp12142610_c0	1	0	0	0	1	0	comp12142610_c0	-1.48605869310572	-0.133368196103693	1	1	66583.5	0
comp1214343_c0	0	0	0	1	1	2	comp1214343_c0	-4.03942716453195	2.80974492055053	0.143091696042195	1	3921	0
comp12143_c0	0	0	0	0	0	0	comp12143_c0	-4.03942716453195	-1.1459312682765	1	1	66583.5	0
comp1214408_c0	0	0	0	0	1	0	comp1214408_c0	-4.03942716453195	0.91371873923613	0.999999999999997	1	45383	0
comp1214668_c0	0	0	2	0	2	0	comp1214668_c0	-0.653042734669711	0.200599887024292	1	1	66583.5	0
comp1214841_c0	2	2	2	4	0	0	comp1214841_c0	0.720164133210586	-0.708979907978061	0.798434006248631	1	32996	0
comp12151_c0	0	0	0	1	2	0	comp12151_c0	-4.03942716453195	2.47199623599699	0.29622256921055	1	8597	0
comp1215256_c0	0	0	4	0	0	1	comp1215256_c0	-0.7383833946204	-1.97008143287709	0.500576515798894	1	16156	0
comp12153_c0	0	1	0	1	0	0	comp12153_c0	-1.51017003134177	-0.24831157887334	1	1	66583.5	0
comp1215480_c0	1	0	1	0	0	0	comp1215480_c0	-4.03942716453195	-3.03567640529768	0.513553744248103	1	17143	0
comp12154_c0	0	0	0	0	0	0	comp12154_c0	-4.03942716453195	-1.1459312682765	1	1	66583.5	0
comp1215501_c0	0	0	0	0	0	1	comp1215501_c0	-4.03942716453195	0.743037419334752	1	1	66583.5	0
comp1215617_c0	0	0	0	5	2	3	comp1215617_c0	-4.03942716453195	4.14490070109849	0.00645211402181741	0.686230800652052	772	0
comp1215661_c0	4	2	5	5	3	1	comp1215661_c0	1.72918339422457	-0.350645277007544	0.864799125236957	1	35387	0
comp1215985_c0	1	2	0	1	3	6	comp1215985_c0	0.92430247718438	1.47277769010994	0.175231506804993	1	5028	0
comp12162269_c0	0	1	0	0	0	0	comp12162269_c0	-4.03942716453195	-2.22637855676509	0.999999999999997	1	44896	0
comp1216230_c0	1	0	0	1	1	0	comp1216230_c0	-1.00616614876077	0.826416892586204	1	1	66583.5	0
comp12163_c0	0	0	0	0	1	0	comp12163_c0	-4.03942716453195	0.91371873923613	1	1	50895.5	0
comp1216746_c0	2	8	13	5	5	12	comp1216746_c0	2.86750205417001	-0.141451007476034	0.92302286741052	1	37169	0
comp1216838_c0	2	1	1	2	0	0	comp1216838_c0	-0.0606789102497849	-1.14729382105732	0.722324780604779	1	29747	0
comp1217000_c0	0	0	0	2	1	0	comp1217000_c0	-4.03942716453195	2.44480833269809	0.296737971758155	1	8780	0
comp1217008_c0	0	1	0	0	0	0	comp1217008_c0	-4.03942716453195	-2.22637855676509	1	1	66583.5	0
comp12170_c1	0	0	0	0	0	0	comp12170_c1	-4.03942716453195	-1.1459312682765	1	1	66583.5	0
comp1217145_c0	0	0	0	2	0	0	comp1217145_c0	-4.03942716453195	1.83213570961525	0.615622216314312	1	24537	0
comp12172_c0	0	0	0	0	0	0	comp12172_c0	-4.03942716453195	-1.1459312682765	1	1	66583.5	0
comp1217581_c0	1	0	1	1	1	2	comp1217581_c0	-0.116716501607843	0.919999783529364	0.712924270116269	1	29239	0
comp12176_c0	0	0	0	0	0	0	comp12176_c0	-4.03942716453195	-1.1459312682765	1	1	66583.5	0
comp1218191_c0	0	0	0	0	0	0	comp1218191_c0	-4.03942716453195	-1.1459312682765	1	1	66583.5	0
comp12181_c0	0	0	0	2	0	0	comp12181_c0	-4.03942716453195	1.83213570961525	0.615636390754441	1	24540	0
comp1218527_c0	0	1	0	0	0	0	comp1218527_c0	-4.03942716453195	-2.22637855676509	1	1	66583.5	0
comp12185_c0	0	0	0	0	0	1	comp12185_c0	-4.03942716453195	0.743037419334752	1	1	66583.5	0
comp1218700_c0	0	2	0	0	1	1	comp1218700_c0	-0.510787529217034	-0.249546574623858	1	1	66583.5	0
comp1218722_c0	1	0	5	0	2	0	comp1218722_c0	0.17009338493215	-1.44567235217943	0.405706888388456	1	12438	0
comp1218761_c0	0	2	2	0	0	0	comp1218761_c0	-4.03942716453195	-4.0543737050399	0.172209679430879	1	4947	0
comp12187_c0	0	1	1	0	0	0	comp12187_c0	-4.03942716453195	-3.0543737050399	0.514228600169826	1	17532	0
comp1218897_c0	0	1	4	17	0	4	comp1218897_c0	1.6956769928143	2.09152468796598	0.0785687974047592	1	2402	0
comp1219152_c0	4	0	5	6	2	13	comp1219152_c0	2.14319154545501	1.13714714944927	0.207542348463778	1	5953	0
comp1219398_c0	1	2	0	0	0	0	comp1219398_c0	-4.03942716453195	-3.80030643079961	0.300410216232549	1	9472	0
comp12195434_c0	0	1	0	0	0	0	comp12195434_c0	-4.03942716453195	-2.22637855676509	1	1	49990.5	0
comp12196752_c0	0	1	1	0	0	0	comp12196752_c0	-4.03942716453195	-3.0543737050399	0.514238316620518	1	17535	0
comp12196_c0	0	0	1	0	0	0	comp12196_c0	-4.03942716453195	-1.85905012048834	0.999999999999978	1	40003.5	0
comp121_c0	0	0	2	0	1	0	comp121_c0	-1.15304273466971	-0.799400112975708	0.999999999999995	1	43865.5	0
comp121_c1	0	0	1	0	0	0	comp121_c1	-4.03942716453195	-1.85905012048834	0.999999999999978	1	40003.5	0
comp1220676_c0	2	2	2	1	1	3	comp1220676_c0	0.863384273213286	-0.42253962797266	1	1	66583.5	0
comp12207_c0	1	1	0	2	1	0	comp12207_c0	-0.212125595872878	0.380944796354547	1	1	66583.5	0
comp1220_c0	0	1	3	4	1	2	comp1220_c0	0.753949549358303	0.81265479661037	0.620772295107184	1	24793	0
comp12210_c0	0	1	0	0	2	2	comp12210_c0	-0.510787529217034	1.75045342537614	0.435476822621765	1	13501	0
comp12214_c0	1	1	0	0	3	2	comp12214_c0	0.150358796773111	1.10591358164653	0.51891650984594	1	18648	0
comp1221572_c0	1	0	1	0	2	1	comp1221572_c0	-0.299588569488105	0.55425564776884	0.999999999999992	1	42216.5	0
comp1221909_c0	0	0	0	0	0	0	comp1221909_c0	-4.03942716453195	-1.1459312682765	1	1	66583.5	0
comp1221928_c0	0	0	0	0	0	0	comp1221928_c0	-4.03942716453195	-1.1459312682765	1	1	66583.5	0
comp122213_c0	76	61	4	76	70	0	comp122213_c0	5.66074835946346	-0.131116788538143	0.893266842478087	1	36293	0
comp1222260_c0	0	0	2	0	2	1	comp1222260_c0	-0.387901711892771	0.730881932578172	0.999999999999999	1	48887.5	0
comp1222332_c0	0	1	1	2	0	0	comp1222332_c0	-0.59617245720437	-0.0763067271481497	1	1	66583.5	0
comp12223_c0	0	0	0	0	0	1	comp12223_c0	-4.03942716453195	0.743037419334752	0.999999999999997	1	45261	0
comp12224_c0	0	0	0	0	0	0	comp12224_c0	-4.03942716453195	-1.1459312682765	1	1	66583.5	0
comp12224_c1	0	0	0	0	0	0	comp12224_c1	-4.03942716453195	-1.1459312682765	1	1	66583.5	0
comp1222666_c0	1	1	8	1	3	4	comp1222666_c0	1.49989414591464	-0.291988161342884	0.86223179615342	1	35297	0
comp12226_c0	0	1	1	0	3	0	comp12226_c0	-0.262899692033352	0.590238803193886	1	1	66583.5	0
comp12227_c0	0	0	0	0	0	0	comp12227_c0	-4.03942716453195	-1.1459312682765	1	1	66583.5	0
comp1223306_c0	0	1	72	0	0	56	comp1223306_c0	4.2630659208543	-0.358270219711279	0.80322872908415	1	33194	0
comp12233_c0	2	0	3	1	0	2	comp12233_c0	0.301713732714829	-0.819720777845623	0.767033762212316	1	31685	0
comp1223401_c0	1	2	0	1	3	1	comp1223401_c0	0.45411105744681	0.532394850634797	0.7636929602067	1	31546	0
comp1223409_c0	1	1	1	0	1	0	comp1223409_c0	-0.739044351978974	-1.62739687835718	0.648462534991054	1	25726	0
comp1223452_c0	0	0	0	1	0	1	comp1223452_c0	-4.03942716453195	1.78827427426811	0.500221047010909	1	15789.5	0
comp12234_c0	0	0	0	1	0	0	comp12234_c0	-4.03942716453195	0.832135709615251	1	1	66583.5	0
[truncated: 80,109 more rows]
