# Supplementary material for: Rhinoceros beetle horn development reveals deep parallels with dung beetles
Source: PLoS Genet. 2018 Oct 4;14(10):e1007651. doi: 10.1371/journal.pgen.1007651 (PMC6171792; doi:10.1371/journal.pgen.1007651)
Supplement: S4 Appendix — (TXT) [file pgen.1007651.s021.txt]

rownames(data)	F1HH	F2HH	F3HH	F1TH	F2TH	F3TH	id	AofMAplot	MofMAplot	p.value	FDR	rank	estimatedDEG
comp0_c0	1	3	0	1	1	0	comp0_c0	-0.0226169439097649	-1.33696891483381	0.742763514001167	1	30887	0
comp10003119_c0	0	1	1	0	0	0	comp10003119_c0	-Inf	-Inf	0.522666692613777	1	19647	0
comp10004_c0	2	0	1	5	0	0	comp10004_c0	0.361796263032933	0.517346675275417	0.802112653312033	1	33423	0
comp1000720_c0	2	1	1	0	0	0	comp1000720_c0	-Inf	-Inf	0.153434966382842	1	4864	0
comp10008_c0	0	2	0	0	0	0	comp10008_c0	-Inf	-Inf	0.587462405538379	1	22687	0
comp1000938_c0	2	2	4	3	1	6	comp1000938_c0	1.60518939717471	-0.0940185869056593	1	1	64164.5	0
comp10010586_c0	0	0	0	0	0	0	comp10010586_c0	-Inf	NA	1	1	64164.5	0
comp10010_c0	4	3	10	5	2	5	comp10010_c0	2.29391202829355	-0.902593942678954	0.350285517274017	1	11160	0
comp10011478_c0	0	2	0	0	0	0	comp10011478_c0	-Inf	-Inf	0.587478886451856	1	22693	0
comp1001265_c0	1	0	0	0	0	1	comp1001265_c0	-1.70619493322824	-0.208715277810726	1	1	64164.5	0
comp10015_c0	0	1	2	1	0	0	comp10015_c0	-0.694336077173288	-2.01424483408687	0.456285368225014	1	14718	0
comp10016_c0	0	0	0	0	0	0	comp10016_c0	-Inf	NA	1	1	64164.5	0
comp1001750_c0	0	0	1	0	0	0	comp1001750_c0	-Inf	-Inf	0.999999999999998	1	42787.5	0
comp1001825_c0	0	0	0	0	1	0	comp1001825_c0	-Inf	Inf	1	1	64164.5	0
comp10019980_c0	0	0	0	0	0	2	comp10019980_c0	-Inf	Inf	0.607345355775734	1	24609	0
comp10019_c0	0	0	1	0	0	0	comp10019_c0	-Inf	-Inf	1	1	64164.5	0
comp10020716_c0	0	0	1	0	0	0	comp10020716_c0	-Inf	-Inf	0.999999999999992	1	39866	0
comp1002286_c0	0	0	0	0	0	0	comp1002286_c0	-Inf	NA	1	1	64164.5	0
comp10022_c0	0	0	0	0	0	0	comp10022_c0	-Inf	NA	1	1	64164.5	0
comp1002302_c0	0	3	0	0	4	1	comp1002302_c0	0.460425416126407	0.311308428849135	1	1	64164.5	0
comp1002459_c0	2	0	1	0	2	1	comp1002459_c0	-0.0173472447475963	-0.240940340285641	1	1	64164.5	0
comp10024871_c0	0	0	0	0	0	0	comp10024871_c0	-Inf	NA	1	1	64164.5	0
comp10025_c0	0	0	1	1	0	1	comp10025_c0	-1.01157990976489	0.513210637878515	1	1	64164.5	0
comp10026_c0	0	0	0.99	0	0	1	comp10026_c0	-1.54661868526643	-0.527867773734336	1	1	64164.5	0
comp1002740_c0	12	2	14	2	7	4	comp1002740_c0	2.69112663228677	-1.426874964605	0.0978261319957524	1	3555	0
comp10030082_c0	0	0	0	0	0	1	comp10030082_c0	-Inf	Inf	1	1	64164.5	0
comp1003084_c0	0	1	1	2	3	1	comp1003084_c0	0.301096541175029	1.15054463159499	0.526808970978114	1	19803	0
comp10030_c0	1	0	0	0	0	0	comp10030_c0	-Inf	-Inf	1	1	64164.5	0
comp10032_c0	1	0	1	0	1	0	comp10032_c0	-1.05310267468874	-1.25543091509188	1	1	64164.5	0
comp10036454_c0	0	0	0	0	0	0	comp10036454_c0	-Inf	NA	1	1	64164.5	0
comp1003676_c0	0	0	3	0	0	7	comp1003676_c0	0.656789810970505	0.680025077906998	0.845416132130829	1	35099	0
comp10036805_c0	1	0	0	0	0	0	comp10036805_c0	-Inf	-Inf	0.999999999999999	1	44543.5	0
comp1003713_c0	3	0	1	4	6	4	comp1003713_c0	1.28685659153209	1.59554583370955	0.157168257523785	1	5082	0
comp10037144_c0	1	0	0	0	0	0	comp10037144_c0	-Inf	-Inf	1	1	45727.5	0
comp1004004_c0	2	0	0	0	1	1	comp1004004_c0	-0.67303242020837	-0.142390251770991	1	1	64164.5	0
comp10040_c0	4	7	4	1	3	1	comp10040_c0	1.58149322095374	-1.93918008824111	0.061325524015179	1	2595	0
comp10041_c0	1	1	0	3	0	0	comp10041_c0	-0.274282500778554	0.315573014565978	0.999999999999996	1	41263	0
comp1004316_c0	1	0	0	2	0	1	comp1004316_c0	-0.876894606125549	1.44988537639465	0.673447552801442	1	27398	0
comp1004321_c0	2	0	3	2	0	4	comp1004321_c0	0.870540155848679	-0.117682741922079	1	1	64164.5	0
comp100436_c0	0	0	0	1	0	1	comp100436_c0	-Inf	Inf	0.500397761309423	1	16878	0
comp100456_c0	0	0	0	0	0	0	comp100456_c0	-Inf	NA	1	1	64164.5	0
comp10046_c0	3	8	0	5	15	3	comp10046_c0	2.46017089137843	0.723570924687936	0.522535774439431	1	19536	0
comp10047_c0	0	0	0	0	0	0	comp10047_c0	-Inf	NA	1	1	64164.5	0
comp10049525_c0	1	0	0	0	0	0	comp10049525_c0	-Inf	-Inf	0.999999999999999	1	44806	0
comp10049_c0	0	0	0	0	0	0	comp10049_c0	-Inf	NA	1	1	64164.5	0
comp10051_c0	0	0	0	1	1	0	comp10051_c0	-Inf	Inf	0.500397761309423	1	16878	0
comp10053_c0	1	1	1	2	0	0	comp10053_c0	-0.245921619669881	-0.91107374909368	1	1	64164.5	0
comp10054441_c0	0	0	0	0	0	0	comp10054441_c0	-Inf	NA	1	1	64164.5	0
comp10054658_c0	0	0	0	0	1	1	comp10054658_c0	-Inf	Inf	0.500397761309423	1	16878	0
comp1005477_c0	2	3	0	5	6	2	comp1005477_c0	1.45696843832036	1.07085549663822	0.41823943296445	1	13252	0
comp100555_c0	11	15	14	7	22	26	comp100555_c0	4.00129458974351	0.073295464620025	0.964177227388246	1	38684	0
comp10055740_c0	0	0	0	1	1	0	comp10055740_c0	-Inf	Inf	0.500397761309423	1	16878	0
comp10055_c0	4	0	2	6	2	2	comp10055_c0	1.35331837381815	0.500390896845858	0.717263182349701	1	29550	0
comp10056625_c0	0	0	0	0	1	0	comp10056625_c0	-Inf	Inf	1	1	64164.5	0
comp10056_c0	0	0	0	0	0	0	comp10056_c0	-Inf	NA	1	1	64164.5	0
comp10057_c0	5	1	1	0	1	1	comp10057_c0	0.281369714803414	-2.05119452179456	0.283592496371586	1	8389	0
comp10059_c0	0	0	1	0	1	1	comp10059_c0	-1.00620638739901	0.523957682610285	1	1	64164.5	0
comp10061793_c0	0	0	0	2	0	1	comp10061793_c0	-Inf	Inf	0.302218067184525	1	9506	0
comp1006257_c0	0	0	0	0	0	0	comp1006257_c0	-Inf	NA	1	1	64164.5	0
comp10062_c0	0	1	1	1	0	5	comp10062_c0	0.259499526418405	1.06735060208174	0.556788432915778	1	20746	0
comp1006366_c0	2	0	1	1	0	0	comp1006366_c0	-0.799167784410748	-1.80458141961195	0.669412725049587	1	26865	0
comp1006450_c0	0	0	1	1	1	0	comp1006450_c0	-0.97964331501541	0.577083827377478	1	1	64164.5	0
comp10066382_c0	1	0	0	0	1	0	comp10066382_c0	-1.64132771327878	-0.0789808379118062	1	1	64164.5	0
comp1006657_c0	0	0	0	3	0	0	comp1006657_c0	-Inf	Inf	0.388958255611625	1	12530	0
comp1006682_c0	0	3	0	4	1	0	comp1006682_c0	0.464696283098753	0.319850162793828	1	1	64164.5	0
comp1006764_c0	1	3	0	1	0	0	comp1006764_c0	-0.52779549035479	-2.34732600772386	0.466457071709385	1	15209	0
comp10067_c0	1	1	1	0	3	3	comp10067_c0	0.525175104752125	0.631119699750332	0.775364790092293	1	32306	0
comp1006_c0	1	1	0	0	0	1	comp1006_c0	-1.12131079009757	-1.37848356407206	0.999999999999992	1	40029	0
comp10070029_c0	0	0	1	0	0	0	comp10070029_c0	-Inf	-Inf	0.999999999999997	1	42506	0
comp10070077_c0	0	0	0	0	1	0	comp10070077_c0	-Inf	Inf	1	1	64164.5	0
comp10070183_c0	0	0	0	0	0	0	comp10070183_c0	-Inf	NA	1	1	64164.5	0
comp1007094_c0	1	0	0	3	0	2	comp1007094_c0	-0.512010289854833	2.17965400893608	0.454196223768134	1	14501	0
comp10072_c0	0	4	1	0	1	1	comp10072_c0	0.149959235139474	-1.78837356246668	0.417053172935568	1	13209	0
comp10073790_c0	1	0	0	0	0	0	comp10073790_c0	-Inf	-Inf	1	1	64164.5	0
comp1007447_c0	1	1	0	1	1	0	comp1007447_c0	-0.561585204694107	-0.259032393265129	1	1	64164.5	0
comp10075522_c0	0	0	1	0	0	0	comp10075522_c0	-Inf	-Inf	1	1	64164.5	0
comp10075537_c0	0	0	1	0	0	0	comp10075537_c0	-Inf	-Inf	0.999999999999992	1	39866	0
comp10076_c0	0	0	0	0	0	0	comp10076_c0	-Inf	NA	1	1	64164.5	0
comp1007785_c0	0	0	0	1	2	2	comp1007785_c0	-Inf	Inf	0.156700043224134	1	5055	0
comp1007875_c0	1	1	0	0	0	0	comp1007875_c0	-Inf	-Inf	0.519316931138495	1	18384	0
comp1007_c0	0	0	0	0	0	0	comp1007_c0	-Inf	NA	1	1	64164.5	0
comp1008151_c0	0	4	1	0	1	0	comp1008151_c0	-0.318336057930934	-2.72496414860749	0.236737718655241	1	7123	0
comp10081_c0	4	3	3	1	0	6	comp10081_c0	1.46918394052122	-0.912564989206101	0.505442603436545	1	17970	0
comp1008205_c0	2	0	0	1	0	1	comp1008205_c0	-0.678405942574254	-0.15313729650276	1	1	64164.5	0
comp1008376_c0	2	0	0	1	2	14	comp1008376_c0	0.848766781886086	2.90120815241792	0.0475697429643528	1	2250	0
comp10084460_c0	0	0	0	0	0	0	comp10084460_c0	-Inf	NA	1	1	64164.5	0
comp10086348_c0	0	0	0	0	0	0	comp10086348_c0	-Inf	NA	1	1	64164.5	0
comp10087721_c0	0	0	0	1	0	0	comp10087721_c0	-Inf	Inf	1	1	64164.5	0
comp1009033_c0	5	3	1	2	2	4	comp1009033_c0	1.48593239172453	-0.471046905968393	0.728830948149026	1	29999	0
comp10093931_c0	0	0	0	0	0	0	comp10093931_c0	-Inf	NA	1	1	64164.5	0
comp1009604_c0	0	0	2	1	0	4	comp1009604_c0	0.132839530417331	0.802049518242961	0.755093730343968	1	31483	0
comp10096_c0	2	1	3	5	2	0	comp10096_c0	1.16179194443732	-0.0999361528543141	0.999999999999999	1	45029.5	0
comp10097117_c0	0	0	0	0	0	1	comp10097117_c0	-Inf	Inf	1	1	64164.5	0
comp100_c0	0	0	0	0	1	0	comp100_c0	-Inf	Inf	1	1	64164.5	0
comp100_c1	0	0	0	0	1	0	comp100_c1	-Inf	Inf	1	1	64164.5	0
comp1010403_c0	0	3	1	0	0	3	comp1010403_c0	0.248614763544313	-0.948409669913514	0.798085722287348	1	33255	0
comp10104407_c0	0	0	0	0	0	1	comp10104407_c0	-Inf	Inf	1	1	64164.5	0
comp1010485_c0	0	0	0	0	0	0	comp1010485_c0	-Inf	NA	1	1	64164.5	0
comp10105593_c0	1	0	0	0	0	0	comp10105593_c0	-Inf	-Inf	0.999999999999998	1	43536	0
comp10105_c0	2	0	2	2	0	1	comp10105_c0	0.21133043246449	-0.726564700785428	0.999999999999998	1	43128	0
comp10106563_c0	0	1	0	0	0	0	comp10106563_c0	-Inf	-Inf	0.999999999999998	1	43536	0
comp10108_c0	0	1	1	0	0	1	comp10108_c0	-1.04236417337803	-1.53637679751114	1	1	64164.5	0
comp10109739_c0	0	0	0	0	0	0	comp10109739_c0	-Inf	NA	1	1	64164.5	0
comp10109_c0	0	0	0	1	0	0	comp10109_c0	-Inf	Inf	1	1	64164.5	0
comp1010_c0	0	1	0	1	2	0	comp1010_c0	-0.691447146340035	1.17748830535856	0.673527246640937	1	27452	0
comp10112223_c0	0	0	0	0	0	0	comp10112223_c0	-Inf	NA	1	1	64164.5	0
comp10115_c0	1	0	0	3	0	0	comp10115_c0	-0.85916664390922	1.48534130082731	0.70934142305834	1	29275	0
comp10116928_c0	0	0	0	0	0	0	comp10116928_c0	-Inf	NA	1	1	64164.5	0
comp10120_c0	0	0	0	0	0	0	comp10120_c0	-Inf	NA	1	1	64164.5	0
comp10123_c0	0	2.01	1	2	2	0	comp10123_c0	0.311235303844523	-0.00467341034238927	1	1	64164.5	0
comp10125_c0	1	1	0	0	1	1	comp10125_c0	-0.588148277077704	-0.312158538032322	1	1	64164.5	0
comp10126_c0	2	0	1	0	3	1	comp10126_c0	0.195474214980428	0.184702579170408	0.999999999999998	1	43536	0
comp10127_c0	1	0	0	0	0	1	comp10127_c0	-1.70619493322824	-0.208715277810726	1	1	64164.5	0
comp10128317_c0	0	0	0	0	0	0	comp10128317_c0	-Inf	NA	1	1	64164.5	0
comp10128_c0	1	0	0	0	0	0	comp10128_c0	-Inf	-Inf	0.999999999999999	1	44202	0
comp10130_c0	0	0	0	0	1	2	comp10130_c0	-Inf	Inf	0.297337799779642	1	8835	0
comp10132_c0	0	0	0	2	0	0	comp10132_c0	-Inf	Inf	0.597332446945296	1	23154	0
comp101332_c0	17	10	12	12	14	17	comp101332_c0	3.7836943154169	-0.188170714238199	0.825711224003401	1	34333	0
comp10134333_c0	0	0	0	1	0	0	comp10134333_c0	-Inf	Inf	1	1	64164.5	0
comp10134_c0	0	0	0	0	0	0	comp10134_c0	-Inf	NA	1	1	64164.5	0
comp10135_c0	0	0	1	0	0	0	comp10135_c0	-Inf	-Inf	1	1	64164.5	0
comp10136_c0	0	0	1	1	0	0	comp10136_c0	-1.48482186146044	-0.433273265512572	1	1	64164.5	0
comp1013806_c0	0	0	0	0	0	2	comp1013806_c0	-Inf	Inf	0.607355910884914	1	24611	0
comp10141_c0	0	0	0	2	0	0	comp10141_c0	-Inf	Inf	0.597318694651976	1	23145	0
comp10143864_c0	0	0	0	1	0	0	comp10143864_c0	-Inf	Inf	1	1	64164.5	0
comp10143_c0	0	0	0	0	0	0	comp10143_c0	-Inf	NA	1	1	64164.5	0
comp10145_c0	0	0	0	0	0	0	comp10145_c0	-Inf	NA	1	1	64164.5	0
comp10148_c0	1	2	2	1	1	0	comp10148_c0	0.148401619997063	-1.67900604264747	0.373800181411357	1	11921	0
comp1015027_c0	0	0	0	0	0	0	comp1015027_c0	-Inf	NA	1	1	64164.5	0
comp101541_c0	6	11	12	1	20	19	comp101541_c0	3.55123439418517	0.0583388834703862	1	1	64164.5	0
comp10154671_c0	0	0	0	0	0	0	comp10154671_c0	-Inf	NA	1	1	64164.5	0
comp101556_c0	17	15	22	148	61	67	comp101556_c0	5.38609156147233	1.9998190335188	0.00296572621261238	0.304005347112384	801	0
comp10155_c0	0	0	0	0	0	0	comp10155_c0	-Inf	NA	1	1	64164.5	0
comp1015692_c0	0	0	0	1	0	0	comp1015692_c0	-Inf	Inf	1	1	64164.5	0
comp10156_c0	0	0	0	0	0	0	comp10156_c0	-Inf	NA	1	1	64164.5	0
comp10160280_c0	0	0	0	1	0	0	comp10160280_c0	-Inf	Inf	1	1	64164.5	0
comp101604_c0	226	104	103	685	284.01	316	comp101604_c0	7.96350562192676	1.28239622484306	0.0420354448131191	1	2122	0
comp10161820_c0	0	1	1	0	0	0	comp10161820_c0	-Inf	-Inf	0.522651446583168	1	19635	0
comp10163_c0	0	0	0	0	0	0	comp10163_c0	-Inf	NA	1	1	64164.5	0
comp10164336_c0	0	1	0	0	0	0	comp10164336_c0	-Inf	-Inf	1	1	46068.5	0
comp10165909_c0	0	0	0	0	0	0	comp10165909_c0	-Inf	NA	1	1	64164.5	0
comp10166_c0	0	0	0	1	0	0	comp10166_c0	-Inf	Inf	1	1	64164.5	0
comp10167802_c0	0	0	0	0	0	0	comp10167802_c0	-Inf	NA	1	1	64164.5	0
comp10167_c0	0	0	0	0	0	1	comp10167_c0	-Inf	Inf	1	1	64164.5	0
comp10171513_c0	1	0	0	0	0	0	comp10171513_c0	-Inf	-Inf	0.999999999999998	1	43536	0
comp1017361_c0	0	0	5	1	1	1	comp1017361_c0	0.454437754842231	-1.19861022268196	0.638857467895676	1	25609	0
comp10173_c0	0	0	0	0	0	0	comp10173_c0	-Inf	NA	1	1	64164.5	0
comp10174106_c0	0	0	0	0	0	0	comp10174106_c0	-Inf	NA	1	1	64164.5	0
comp10175593_c0	0	0	0	1	0	0	comp10175593_c0	-Inf	Inf	1	1	64164.5	0
comp1017604_c0	1	1	0	1	2	1	comp1017604_c0	-0.0747444771830571	0.714649061756972	0.726007974314395	1	29873	0
comp10176_c0	0	1	0	0	0	1	comp10176_c0	-1.54537193557646	-0.530361273114283	1	1	64164.5	0
comp1017812_c0	2	1	0	1	2	1	comp1017812_c0	0.190536992100763	0.184086123189331	1	1	64164.5	0
comp10178_c0	1	0	0	4	0	1	comp10178_c0	-0.501268257400529	2.20113807384469	0.330502695739657	1	10784	0
comp10180780_c0	0	0	0	0	0	1	comp10180780_c0	-Inf	Inf	1	1	64164.5	0
comp10182681_c0	0	0	0	0	0	0	comp10182681_c0	-Inf	NA	1	1	64164.5	0
comp10184_c0	1.09	0	0	0	1	0	comp10184_c0	-1.57916364577768	-0.203308972914008	1	1	64164.5	0
comp1018550_c0	0	0	0	0	1	0	comp1018550_c0	-Inf	Inf	1	1	64164.5	0
comp10187_c0	0	2	0	0	0	0	comp10187_c0	-Inf	-Inf	0.587464950198603	1	22690	0
comp1018825_c0	0	0	0	0	0	0	comp1018825_c0	-Inf	NA	1	1	64164.5	0
comp10189_c0	0	0	0	0	0	0	comp10189_c0	-Inf	NA	1	1	64164.5	0
comp10190951_c0	0	0	0	1	1	0	comp10190951_c0	-Inf	Inf	0.500397761309423	1	16878	0
comp10191_c0	0	0	0	0	0	0	comp10191_c0	-Inf	NA	1	1	64164.5	0
comp10193739_c0	0	0	0	0	0	0	comp10193739_c0	-Inf	NA	1	1	64164.5	0
comp101939_c0	3	6	2	2	0	3	comp101939_c0	1.3283549158941	-1.54469408243516	0.205514966720418	1	6543	0
comp10193_c0	2	1	1	5	0	0	comp10193_c0	0.595872678187362	0.049193844966558	0.999999999999997	1	42183.5	0
comp10194475_c0	0	0	0	0	0	0	comp10194475_c0	-Inf	NA	1	1	64164.5	0
comp1019473_c0	0	0	0	1	0	0	comp1019473_c0	-Inf	Inf	1	1	64164.5	0
comp10194_c0	1	1	0	1	0	2	comp10194_c0	-0.310185111586952	0.243767792949183	1	1	45727.5	0
comp10195_c0	0	1	0	0	1	1	comp10195_c0	-1.01220942255659	0.535963752925452	0.999999999999999	1	43656	0
comp10197_c0	0	0	0	0	1	1	comp10197_c0	-Inf	Inf	0.500397761309423	1	16878	0
comp101_c0	0	0	1	0	0	0	comp101_c0	-Inf	-Inf	0.999999999999999	1	44543.5	0
comp101_c1	2	4	2	5	2	4	comp101_c1	1.68608212783319	0.0740911055433877	0.999999999999998	1	42671.5	0
comp10201_c0	5	9	3	4	11	7	comp10201_c0	2.72844382665774	0.0126118878226973	0.999999999999991	1	39829.5	0
comp10202969_c0	0	0	0	1	1	0	comp10202969_c0	-Inf	Inf	0.500397761309423	1	16878	0
comp10204_c0	2	0	0	0	0	1	comp10204_c0	-1.20619493322824	-1.20871527781073	1	1	64164.5	0
comp1020550_c0	3	1	0	0	0	1	comp1020550_c0	-0.662504994973041	-2.29609515432112	0.45821736718495	1	14829	0
comp10205_c0	1	0	0	1	2	0	comp10205_c0	-0.852270143991814	1.49913430066212	0.672143538534129	1	27177	0
comp1020625_c0	0	0	0	0	0	0	comp1020625_c0	-Inf	NA	1	1	64164.5	0
comp10206_c0	0	0	0	0	0	0	comp10206_c0	-Inf	NA	1	1	64164.5	0
comp10207_c0	3	0	0	0	2	1	comp10207_c0	-0.0773461042460673	-0.120942621288699	1	1	64164.5	0
comp10208_c0	1	0	0	0	0	0	comp10208_c0	-Inf	-Inf	0.999999999999999	1	44202	0
comp10210_c0	0	0	0	0	1	0	comp10210_c0	-Inf	Inf	1	1	64164.5	0
comp1021163_c0	0	0	0	1	0	0	comp1021163_c0	-Inf	Inf	1	1	64164.5	0
comp10213828_c0	0	0	0	0	0	0	comp10213828_c0	-Inf	NA	1	1	64164.5	0
comp1021560_c0	0	0	1	0	0	2	comp1021560_c0	-1.03936890041887	0.45763265657055	1	1	64164.5	0
comp1021603_c0	0	0	0	0	1	0	comp1021603_c0	-Inf	Inf	1	1	64164.5	0
comp10217767_c0	0	0	0	0	0	0	comp10217767_c0	-Inf	NA	1	1	64164.5	0
comp1021816_c0	0	1	0	0	0	0	comp1021816_c0	-Inf	-Inf	1	1	46068.5	0
comp10219_c0	0	1	2	0	0	2	comp10219_c0	-0.248883116131727	-1.12333891200374	0.747989946225663	1	31145	0
comp102206_c0	15	11	4	13	6	10	comp102206_c0	3.30041994377945	-0.35237296547213	0.681577972682713	1	28124	0
comp10220747_c0	0	0	0	0	0	1	comp10220747_c0	-Inf	Inf	1	1	64164.5	0
comp10220886_c0	0	0	0	0	1	0	comp10220886_c0	-Inf	Inf	1	1	64164.5	0
comp10222_c0	0	0	0	0	0	0	comp10222_c0	-Inf	NA	1	1	64164.5	0
comp10223577_c0	0	0	0	0	1	0	comp10223577_c0	-Inf	Inf	1	1	64164.5	0
comp10223_c0	0	0	0	1	1	0	comp10223_c0	-Inf	Inf	0.500397761309423	1	16878	0
comp10224_c0	2	0	0	1	0	1	comp10224_c0	-0.678405942574254	-0.15313729650276	1	1	64164.5	0
comp10225610_c0	0	0	0	1	0	0	comp10225610_c0	-Inf	Inf	1	1	64164.5	0
comp10225_c0	0	0	0	0	0	0	comp10225_c0	-Inf	NA	1	1	64164.5	0
comp10227_c0	0	0	0	0	0	0	comp10227_c0	-Inf	NA	1	1	64164.5	0
comp10230251_c0	0	0	0	0	0	0	comp10230251_c0	-Inf	NA	1	1	64164.5	0
comp10230_c0	0	0	0	1	0	0	comp10230_c0	-Inf	Inf	1	1	64164.5	0
comp10232133_c0	0	0	0	1	0	0	comp10232133_c0	-Inf	Inf	1	1	64164.5	0
comp1023328_c0	0	0	0	0	0	0	comp1023328_c0	-Inf	NA	1	1	64164.5	0
comp10235181_c0	0	0	0	1	1	0	comp10235181_c0	-Inf	Inf	0.500397761309423	1	16878	0
comp1023524_c0	0	1	1	0	2	4	comp1023524_c0	0.272393941719514	1.09313943268396	0.543719653084569	1	20303	0
comp1023642_c0	0	0	0	0	0	0	comp1023642_c0	-Inf	NA	1	1	64164.5	0
comp10237048_c0	1	0	0	0	1	0	comp10237048_c0	-1.64132771327878	-0.0789808379118062	1	1	64164.5	0
comp1023914_c0	0	0	0	2	1	0	comp1023914_c0	-Inf	Inf	0.300100850058993	1	9253	0
comp10239750_c0	0	0	0	1	0	0	comp10239750_c0	-Inf	Inf	1	1	64164.5	0
comp10240_c0	3	3	2	6	2	5	comp10240_c0	1.78597953237022	0.350599039721249	0.876686401120632	1	36167	0
comp10241_c0	0	1	0	0	0	0	comp10241_c0	-Inf	-Inf	0.999999999999999	1	45029.5	0
comp10246_c0	0	0	0	1	0	0	comp10246_c0	-Inf	Inf	1	1	64164.5	0
comp10247407_c0	0	0	0	0	0	0	comp10247407_c0	-Inf	NA	1	1	64164.5	0
comp102502_c0	6	1	3	2	3	3	comp102502_c0	1.56407702441003	-0.594985711622421	0.61865408490232	1	25117	0
comp10250460_c0	0	0	0	0	0	0	comp10250460_c0	-Inf	NA	1	1	64164.5	0
comp10251679_c0	0	0	0	0	0	0	comp10251679_c0	-Inf	NA	1	1	64164.5	0
comp10251934_c0	0	0	0	0	0	0	comp10251934_c0	-Inf	NA	1	1	64164.5	0
comp10252257_c0	1	0	0	0	0	0	comp10252257_c0	-Inf	-Inf	1	1	64164.5	0
comp10252849_c0	0	0	0	0	1	0	comp10252849_c0	-Inf	Inf	1	1	64164.5	0
comp10253504_c0	0	0	0	0	0	0	comp10253504_c0	-Inf	NA	1	1	64164.5	0
comp10253_c0	1	0	0	0	0	1	comp10253_c0	-1.70619493322824	-0.208715277810726	1	1	64164.5	0
comp1025431_c0	0	0	0	1	0	1	comp1025431_c0	-Inf	Inf	0.500397761309423	1	16878	0
comp1025441_c0	0	3	1	0	3	1	comp1025441_c0	0.505322551533351	-0.434994093935438	1	1	46068.5	0
comp1025611_c0	3	2	1	5	4	0	comp1025611_c0	1.31640033676465	0.322552280401032	0.999999999999998	1	43403.5	0
comp1025661_c0	0	0	0	0	3	0	comp1025661_c0	-Inf	Inf	0.384352647321455	1	12289	0
comp10259_c0	0	0	1	1	3	2	comp10259_c0	-0.204761654040443	2.12684714932741	0.289625867798437	1	8572	0
comp10260_c0	1	0	0	1	1	0	comp10260_c0	-1.14646934782477	0.910735892996203	1	1	64164.5	0
comp1026295_c0	2	1	1	1	0	2	comp1026295_c0	0.191487270295861	-0.759576970816443	0.999999999999995	1	40912	0
comp10262_c0	0	0	0	0	1	0	comp10262_c0	-Inf	Inf	1	1	64164.5	0
comp10264_c0	0	0	0	0	0	0	comp10264_c0	-Inf	NA	1	1	64164.5	0
comp10265454_c0	0	0	1	1	0	0	comp10265454_c0	-1.48482186146044	-0.433273265512572	1	1	64164.5	0
comp10265_c0	4	4	5	6	5	2	comp10265_c0	2.16220657162369	-0.342835455838279	0.802935180196483	1	33458	0
comp10266_c0	0	0	0	1	0	0	comp10266_c0	-Inf	Inf	1	1	64164.5	0
comp10267146_c0	0	0	0	0	0	0	comp10267146_c0	-Inf	NA	1	1	64164.5	0
comp10268177_c0	0	0	0	1	0	0	comp10268177_c0	-Inf	Inf	1	1	64164.5	0
comp10271_c0	1	0	0	0	0	2	comp10271_c0	-1.20619493322824	0.791284722189274	0.999999999999998	1	42787.5	0
comp10273648_c0	0	0	0	1	0	0	comp10273648_c0	-Inf	Inf	1	1	64164.5	0
comp1027436_c0	0	0	0	0	1	0	comp1027436_c0	-Inf	Inf	1	1	64164.5	0
comp10274_c0	0	0	0	0	0	0	comp10274_c0	-Inf	NA	1	1	64164.5	0
comp10275_c0	0	1	0	1	1	1	comp10275_c0	-0.712529327759033	1.13532394252057	0.656279017099735	1	26314	0
comp1027879_c0	0	4	2	1	3	2	comp1027879_c0	1.08372312879268	-0.450122416338827	0.832521060945735	1	34603	0
comp1028138_c0	0	2	1	0	2	2	comp1028138_c0	0.282278395434113	-0.0530118830559562	1	1	64164.5	0
comp10281759_c0	0	0	0	0	0	0	comp10281759_c0	-Inf	NA	1	1	64164.5	0
comp1028464_c0	0	0	0	0	1	0	comp1028464_c0	-Inf	Inf	1	1	64164.5	0
comp1028756_c0	0	1	0	1	1	1	comp1028756_c0	-0.712529327759033	1.13532394252057	0.656286104461991	1	26324	0
comp1028948_c0	6	41	34	1	30	55	comp1028948_c0	4.85342519806987	-0.379689686937604	0.689640359036049	1	28358	0
comp10289_c0	0.52	0	1	0	0	1	comp10289_c0	-1.29017549666705	-1.04075415093309	0.999999999999996	1	41462	0
comp1028_c0	1	2	2	0	6	2	comp1028_c0	1.13786507294321	0.299920863244835	1	1	64164.5	0
comp1028_c1	1	1	1	0	4	0	comp1028_c1	0.264398561321139	0.109566612888361	0.999999999999995	1	41035.5	0
comp10290_c0	3	0	0	0	0	0	comp10290_c0	-Inf	-Inf	0.366068028755886	1	11504	0
comp1029163_c0	0	0	0	0	0	0	comp1029163_c0	-Inf	NA	1	1	64164.5	0
comp1029165_c0	1	1	2	0	1	0	comp1029165_c0	-0.514309720803572	-2.33301682286222	0.283584916405979	1	8385	0
comp10291_c0	0	0	0	0	2	0	comp10291_c0	-Inf	Inf	0.598150712531284	1	23590	0
comp10292194_c0	0	0	0	0	0	1	comp10292194_c0	-Inf	Inf	1	1	64164.5	0
comp10292203_c0	0	0	0	0	0	0	comp10292203_c0	-Inf	NA	1	1	64164.5	0
comp102925_c0	75	30	13	523.94	138	25	comp102925_c0	6.56546418057569	2.31493987766768	0.00804992670513932	0.594391530490629	1112	0
comp10293_c0	1	0	0	3	1	1	comp10293_c0	-0.499161736040896	2.20535111656396	0.2930434044075	1	8653	0
comp10299_c0	4	4	1	1	0	0	comp10299_c0	0.0277768070651316	-3.45847060256371	0.0450159911904691	1	2183	0
comp102_c0	2	1	0	2	1	0	comp102_c0	-0.00554453975093047	-0.208076940514056	1	1	64164.5	0
comp10300_c0	3	1	5	0	1	2	comp10300_c0	0.808200196836991	-1.978473077551	0.208736391066754	1	6595	0
comp10303605_c0	1	0	0	0	1	0	comp10303605_c0	-1.64132771327878	-0.0789808379118062	1	1	64164.5	0
comp10304_c0	0	0	0	0	2	0	comp10304_c0	-Inf	Inf	0.598143024294398	1	23582	0
comp10305_c0	0	1	1	0	0	0	comp10305_c0	-Inf	-Inf	0.52263621437979	1	19622	0
comp1030781_c0	0	0	0	0	0	0	comp1030781_c0	-Inf	NA	1	1	64164.5	0
comp10308852_c0	0	0	0	0	0	0	comp10308852_c0	-Inf	NA	1	1	64164.5	0
comp10310_c0	3	2	1	5	6	3	comp10310_c0	1.62367511000187	0.937101826875464	0.434882545847656	1	13845	0
comp1031179_c0	0	0	3	0	2	0	comp1031179_c0	-0.182020430108837	-0.997595404251687	0.773943903994085	1	32195	0
comp10313_c0	0	1	0	0	0	0	comp10313_c0	-Inf	-Inf	0.999999999999999	1	43986.5	0
comp10315_c0	0	0	0	0	1	0	comp10315_c0	-Inf	Inf	1	1	64164.5	0
comp10318927_c0	0	0	0	0	0	0	comp10318927_c0	-Inf	NA	1	1	64164.5	0
comp10319180_c0	0	0	0	0	0	0	comp10319180_c0	-Inf	NA	1	1	64164.5	0
comp10319_c0	5	7	2	1	2	5	comp10319_c0	1.82947692244662	-1.18542358899421	0.26857698410126	1	7965	0
comp10320_c0	1	1	0	1	2	0	comp10320_c0	-0.267386000861149	0.329366014400788	1	1	64164.5	0
comp10321_c0	0	5	0	0	2	0	comp10321_c0	0.180459331816683	-1.72255492810273	0.478492141822563	1	15568	0
comp1032525_c0	0	0	0	1	1	0	comp1032525_c0	-Inf	Inf	0.500397761309423	1	16878	0
comp1032582_c0	1	0	0	1	0	0	comp1032582_c0	-1.6516478942698	-0.0996211998938468	1	1	64164.5	0
comp10325_c0	2	2	0	0	2	4	comp10325_c0	0.693447324999974	0.251032666123035	1	1	64164.5	0
comp103262_c0	0	190	261	0	0	1	comp103262_c0	2.86660000355068	-9.35430515136856	3.71987643016917e-08	3.70607262659003e-05	82	1
comp10327682_c0	0	0	0	0	0	0	comp10327682_c0	-Inf	NA	1	1	64164.5	0
comp10331891_c0	0	0	0	0	0	0	comp10331891_c0	-Inf	NA	1	1	64164.5	0
comp10331_c0	1	1	2	1	1	1	comp10331_c0	0.253665667064394	-0.797066047126287	0.76719248864695	1	31854	0
comp1033214_c0	4	0	1	3	1	11	comp1033214_c0	1.46049469283866	1.33442897775964	0.282878479481939	1	8353	0
comp10332851_c0	0	0	0	1	0	0	comp10332851_c0	-Inf	Inf	1	1	64164.5	0
comp10332_c0	0	0	0	0	0	1	comp10332_c0	-Inf	Inf	1	1	64164.5	0
comp10333_c0	0	0	0	0	2	0	comp10333_c0	-Inf	Inf	0.59813533760326	1	23580	0
comp10334_c0	2	3	1	0	0	0	comp10334_c0	-Inf	-Inf	0.0361455280929486	1	1980	0
comp10335126_c0	0	0	0	0	0	0	comp10335126_c0	-Inf	NA	1	1	64164.5	0
comp10335_c0	0	0	0	0	0	0	comp10335_c0	-Inf	NA	1	1	64164.5	0
comp10339429_c0	0	0	0	0	0	0	comp10339429_c0	-Inf	NA	1	1	64164.5	0
comp10339810_c0	0	0	1	0	0	1	comp10339810_c0	-1.53936890041887	-0.54236734342945	1	1	64164.5	0
comp10339_c0	0	0	0	2	0	0	comp10339_c0	-Inf	Inf	0.597304945520324	1	23137	0
comp10341734_c0	0	0	0	0	0	0	comp10341734_c0	-Inf	NA	1	1	64164.5	0
comp10341_c0	0	0	0	0	0	0	comp10341_c0	-Inf	NA	1	1	64164.5	0
comp10342_c0	0	1	1	1	0	0	comp10342_c0	-0.987817134419593	-1.42728271959426	1	1	64164.5	0
comp10343229_c0	0	0	0	0	0	0	comp10343229_c0	-Inf	NA	1	1	64164.5	0
comp1034377_c0	2	2	2	1	1	0	comp1034377_c0	0.259256926775144	-1.90071665620363	0.262496232913746	1	7865	0
comp10343_c0	1	1	1	1	0	1	comp10343_c0	-0.272679667974338	-0.964589845702593	1	1	64164.5	0
comp10344_c0	2	1	0	0	0	0	comp10344_c0	-Inf	-Inf	0.302054819584677	1	9502	0
comp10346_c0	2	0	1	0	0	0	comp10346_c0	-Inf	-Inf	0.302014600116721	1	9488	0
comp10347187_c0	0	1	1	0	0	0	comp10347187_c0	-Inf	-Inf	0.52262099598178	1	19610	0
comp10349_c0	1	2	1	1	0	1	comp10349_c0	-0.0529690078820697	-1.40401116588713	0.520509387693478	1	18898	0
comp10350675_c0	1	0	0	0	0	0	comp10350675_c0	-Inf	-Inf	0.999999999999998	1	43536	0
comp10351252_c0	0	0	0	0	0	0	comp10351252_c0	-Inf	NA	1	1	64164.5	0
comp10351_c0	0	1	0	0	0	1	comp10351_c0	-1.54537193557646	-0.530361273114283	1	1	64164.5	0
comp10353_c0	0	1	0	0	0	0	comp10353_c0	-Inf	-Inf	0.999999999999999	1	44806	0
comp10355_c0	1	0	0	1	0	0	comp10355_c0	-1.6516478942698	-0.0996211998938468	1	1	64164.5	0
comp10357_c0	0	0	0	0	0	0	comp10357_c0	-Inf	NA	1	1	64164.5	0
comp10360_c0	0	0	1	0	1	1	comp10360_c0	-1.00620638739901	0.523957682610285	1	1	64164.5	0
comp10362274_c0	1	0	0	0	0	0	comp10362274_c0	-Inf	-Inf	1	1	64164.5	0
comp10362_c0	2	6	2	9	3	0	comp10362_c0	1.93704570503585	-0.0967077158468159	1	1	64164.5	0
comp103642_c0	152	101	174	18	49	165	comp103642_c0	6.72056438961151	-1.27230216311336	0.0795111243325975	1	3078	0
comp1036515_c0	0	2	0	5	6	1	comp1036515_c0	0.802475095011259	2.16533278806115	0.0959993956407335	1	3514	0
comp10365592_c0	0	0	0	0	0	0	comp10365592_c0	-Inf	NA	1	1	64164.5	0
comp10365_c0	0	0	0	0	0	2	comp10365_c0	-Inf	Inf	0.607366464238662	1	24612	0
comp10366_c0	0	1	1	1	0	0	comp10366_c0	-0.987817134419593	-1.42728271959426	1	1	64164.5	0
comp10368306_c0	0	0	1	0	0	0	comp10368306_c0	-Inf	-Inf	0.999999999999997	1	42324	0
comp1036872_c0	0	0	0	0	0	1	comp1036872_c0	-Inf	Inf	1	1	64164.5	0
comp10368_c0	0	0	0	0	0	0	comp10368_c0	-Inf	NA	1	1	64164.5	0
comp10369_c0	2	6	2	2	3	1	comp10369_c0	1.43088420996589	-1.10903070598674	0.369365168271925	1	11605	0
comp1036_c0	11	4	1	10	6	1	comp1036_c0	2.4473093153781	-0.120297810834106	0.921089237565691	1	37526	0
comp1037144_c0	5	2	0	1	2	1	comp1037144_c0	0.793769663957656	-1.02237922052446	0.466360234395471	1	15183	0
comp10372219_c0	0	0	0	0	0	0	comp10372219_c0	-Inf	NA	1	1	64164.5	0
comp10373_c0	2	1	0	0	1	1	comp10373_c0	-0.322866807793884	-0.842721476599962	1	1	64164.5	0
comp10374127_c0	0	0	0	0	0	0	comp10374127_c0	-Inf	NA	1	1	64164.5	0
comp10374692_c0	0	0	0	0	0	0	comp10374692_c0	-Inf	NA	1	1	64164.5	0
comp10374782_c0	0	0	0	0	0	0	comp10374782_c0	-Inf	NA	1	1	64164.5	0
comp10374_c0	3	0	0	1	1	0	comp10374_c0	-0.353988097464195	-0.674226607724954	1	1	45886	0
comp1037570_c0	2	0	0	1	0	1	comp1037570_c0	-0.678405942574254	-0.15313729650276	1	1	64164.5	0
comp10376209_c0	0	0	0	0	0	0	comp10376209_c0	-Inf	NA	1	1	64164.5	0
comp10377598_c0	1	0	0	0	0	0	comp10377598_c0	-Inf	-Inf	0.999999999999998	1	42671.5	0
comp1037_c0	0	0	3	1	2	0	comp1037_c0	0.107037139178126	-0.419480265677761	1	1	64164.5	0
comp1037_c1	0	6	0	1	2	1	comp1037_c1	0.793675627698634	-1.02219114800641	0.686176642355603	1	28252	0
comp10381_c0	0	0	1	1	0	1	comp10381_c0	-1.01157990976489	0.513210637878515	0.999999999999999	1	43986.5	0
comp10382_c0	2	0	0	2	0	0	comp10382_c0	-0.651647894269798	-0.0996211998938469	1	1	64164.5	0
comp103834_c0	74	39	52	228.1	94	90	comp103834_c0	6.46094988590472	1.0122428597038	0.11436558296232	1	3974	0
comp1038373_c0	2	2	4	3	4	2	comp1038373_c0	1.55324299303439	-0.197911395186297	0.999999999999994	1	40492	0
comp10384936_c0	0	0	0	0	0	0	comp10384936_c0	-Inf	NA	1	1	64164.5	0
comp10384_c0	1	0	4	0	0	2	comp10384_c0	0.0911746070949638	-1.80345435845713	0.435519723978824	1	13861	0
comp10386379_c0	0	0	0	0	0	0	comp10386379_c0	-Inf	NA	1	1	64164.5	0
comp1038759_c0	2	1	0	1	0	1	comp1038759_c0	-0.328240330159769	-0.853468521331732	1	1	64164.5	0
comp1038850_c0	1	0	0	1	0	1	comp1038850_c0	-1.17840594257425	0.84686270349724	1	1	64164.5	0
comp10389589_c0	1	0	0	1	0	0	comp10389589_c0	-1.6516478942698	-0.0996211998938468	1	1	64164.5	0
comp10389_c0	0	0	0	0	0	1	comp10389_c0	-Inf	Inf	1	1	64164.5	0
comp1038_c0	0	0	1	0	1	0	comp1038_c0	-1.47450168046942	-0.412632903530531	1	1	64164.5	0
comp1039179_c0	1	1	1	0	1	2	comp1039179_c0	0.0142894564692253	-0.390651596815467	1	1	64164.5	0
comp1039224_c0	1	2	1	2	0	0	comp1039224_c0	-0.0262109595776129	-1.35049506927822	0.534486126753637	1	19973	0
comp10393_c0	1	0	1	4	1	0	comp10393_c0	0.0996170736764356	1.05000858163846	0.55248807476742	1	20584	0
comp1039411_c0	3	0	0	3	2	1	comp1039411_c0	0.428003945098097	0.889757477399631	0.782691686627441	1	32608	0
comp1039746_c0	1	1	3	1	1	1	comp1039746_c0	0.422769010467155	-1.13527273393181	0.588606987212075	1	22743	0
comp1039774_c0	0	0	0	2	3	2	comp1039774_c0	-Inf	Inf	0.0556839878132668	1	2457	0
comp1039880_c0	2	1	2	12	4	4	comp1039880_c0	1.76514323439257	1.67674117569702	0.132820405040554	1	4476	0
comp10398_c0	0	0	0	0	0	0	comp10398_c0	-Inf	NA	1	1	64164.5	0
comp10399_c0	2	1	0	0	1	0	comp10399_c0	-0.791162100864292	-1.77931206274078	0.669388787035901	1	26814	0
comp103_c0	0	1	0	0	1	1	comp103_c0	-1.01220942255659	0.535963752925452	1	1	64164.5	0
comp1040003_c0	0	0	0	1	4	1	comp1040003_c0	-Inf	Inf	0.106957393994572	1	3740	0
comp1040120_c0	2	10	2	3	4	4	comp1040120_c0	2.10707156962404	-0.760153810260772	0.543460240195974	1	20291	0
comp10401465_c0	0	1	0	0	0	0	comp10401465_c0	-Inf	-Inf	0.999999999999996	1	41600.5	0
comp10402148_c0	0	0	0	0	0	0	comp10402148_c0	-Inf	NA	1	1	64164.5	0
comp1040258_c0	0	1	1	1	1	1	comp1040258_c0	-0.209521565560607	0.129308418123714	1	1	64164.5	0
comp10403_c0	1	1	0	0	0	0	comp10403_c0	-Inf	-Inf	0.519325079374206	1	18385	0
comp1040509_c0	4	3	4	2	2	3	comp1040509_c0	1.57069022938954	-1.00884823115809	0.390967912129947	1	12642	0
comp10407_c0	2	9	7	0	1	0	comp10407_c0	0.590653385165627	-4.54294303480062	0.00249477333888553	0.269699405047473	758	0
comp10408198_c0	0	1	0	0	0	0	comp10408198_c0	-Inf	-Inf	0.999999999999998	1	43403.5	0
comp104094_c0	0	2	0	1	2	0	comp104094_c0	-0.191447146340036	0.177488305358562	0.999999999999999	1	44366.5	0
comp10412854_c0	0	0	0	0	1	0	comp10412854_c0	-Inf	Inf	1	1	64164.5	0
comp10412_c0	3	4	2	6	4	4	comp10412_c0	1.93737928728215	0.288466298221392	0.883816766931218	1	36393	0
comp1041370_c0	0	4	0	6	3	0	comp1041370_c0	1.09759409584694	0.755570789732515	0.721664967714738	1	29658	0
comp10413_c0	0	0	0	1	1	1	comp10413_c0	-Inf	Inf	0.259276923701359	1	7622	0
comp10414_c0	1	0	0	1	0	0	comp10414_c0	-1.6516478942698	-0.0996211998938468	1	1	64164.5	0
comp1041649_c0	13	2	2	12	6	1	comp1041649_c0	2.55859302348009	-0.0221791770899782	1	1	64164.5	0
comp10418_c0	0	2	0	0	0	1	comp10418_c0	-1.04537193557646	-1.53036127311428	1	1	64164.5	0
comp1041921_c0	1	1	0	0	1	1	comp1041921_c0	-0.588148277077704	-0.312158538032322	1	1	64164.5	0
comp1041949_c0	0	0	0	3	0	0	comp1041949_c0	-Inf	Inf	0.388927811842869	1	12529	0
comp10419_c0	1	1	0	0	0	0	comp10419_c0	-Inf	-Inf	0.519333228904894	1	18387	0
comp10421628_c0	0	0	0	0	0	0	comp10421628_c0	-Inf	NA	1	1	64164.5	0
comp10421917_c0	0	0	0	0	0	0	comp10421917_c0	-Inf	NA	1	1	64164.5	0
comp10421_c0	0	0	1	0	2	0	comp10421_c0	-0.974501680469415	0.587367096469469	0.999999999999994	1	40607	0
comp1042357_c0	1	0	0	2	1	1	comp1042357_c0	-0.662260916444575	1.8791527557566	0.429841819850437	1	13532	0
comp104235_c0	42	18	8	26	16	19	comp104235_c0	4.41028436480697	-0.417081993533311	0.547818097529277	1	20431	0
comp10424387_c0	0	0	0	0	0	0	comp10424387_c0	-Inf	NA	1	1	64164.5	0
comp1042572_c0	0	0	0	1	0	0	comp1042572_c0	-Inf	Inf	1	1	64164.5	0
comp1042599_c0	1	0	0	1	0	0	comp1042599_c0	-1.6516478942698	-0.0996211998938468	1	1	64164.5	0
comp10425_c0	0	2	0	0	1	0	comp10425_c0	-0.980504715626999	-1.40062683321536	0.999999999999996	1	41197.5	0
comp1042627_c0	0	0	1	0	0	1	comp1042627_c0	-1.53936890041887	-0.54236734342945	1	1	64164.5	0
comp10427_c0	0	1	0	0	1	1	comp10427_c0	-1.01220942255659	0.535963752925452	0.999999999999998	1	43010.5	0
comp10430_c0	0	0	0	0	1	0	comp10430_c0	-Inf	Inf	1	1	64164.5	0
comp1043190_c0	0	2	0	0	0	0	comp1043190_c0	-Inf	-Inf	0.587451016707696	1	22685	0
comp10432_c0	1	1	0	1	2	0	comp10432_c0	-0.267386000861149	0.329366014400788	0.999999999999998	1	42671.5	0
comp1043423_c0	0	0	0	0	0	0	comp1043423_c0	-Inf	NA	1	1	64164.5	0
comp1043425_c0	0	0	1	0	0	0	comp1043425_c0	-Inf	-Inf	0.999999999999998	1	43128	0
comp1043473_c0	0	0	0	0	0	0	comp1043473_c0	-Inf	NA	1	1	64164.5	0
comp10436409_c0	0	0	0	1	0	0	comp10436409_c0	-Inf	Inf	1	1	64164.5	0
comp104400_c0	11.85	10	15	4	10	13	comp104400_c0	3.42134867009355	-0.822921054035524	0.278097327166095	1	8235	0
comp1044132_c0	0	0	2	1	0	1	comp1044132_c0	-0.511579909764892	-0.486789362121485	1	1	64164.5	0
comp1044196_c0	0	0	0	2	0	0	comp1044196_c0	-Inf	Inf	0.597291199549241	1	23125	0
comp10442287_c0	0	0	0	0	0	0	comp10442287_c0	-Inf	NA	1	1	64164.5	0
comp10442_c0	2	0	1	1	0	1	comp10442_c0	-0.325925832715205	-0.858097516220859	1	1	64164.5	0
comp10443_c0	0	0	0	0	0	0	comp10443_c0	-Inf	NA	1	1	64164.5	0
comp10446295_c0	0	0	0	0	0	0	comp10446295_c0	-Inf	NA	1	1	64164.5	0
comp1044767_c0	1	0	3	1	0	1	comp1044767_c0	-0.0498103501191703	-1.41032848141293	0.743045732280193	1	30916	0
comp10448409_c0	0	0	0	0	0	0	comp10448409_c0	-Inf	NA	1	1	64164.5	0
comp10449_c0	0	0	0	2	0	0	comp10449_c0	-Inf	Inf	0.597277456737626	1	23115	0
comp1044_c0	1	0	0	0	0	1	comp1044_c0	-1.70619493322824	-0.208715277810726	1	1	64164.5	0
comp1045114_c0	2	2	1	1	1	1	comp1045114_c0	0.38964584174716	-1.06902639649182	0.57974574067565	1	21327	0
comp10452_c0	1	0	0	3	0	0	comp10452_c0	-0.85916664390922	1.48534130082731	0.709326473405454	1	29274	0
comp1045326_c0	0	0	0	0	0	0	comp1045326_c0	-Inf	NA	1	1	64164.5	0
comp1045391_c0	1	2	1	2	1	1	comp1045391_c0	0.46317601824761	-0.371721113627771	1	1	64164.5	0
comp10453_c0	0	0	0	2	2	0	comp10453_c0	-Inf	Inf	0.179685448174111	1	5696	0
comp10454912_c0	0	0	0	0	0	0	comp10454912_c0	-Inf	NA	1	1	64164.5	0
comp1045748_c0	0	0	1	0	0	5	comp1045748_c0	-0.378404852975193	1.77956075145791	0.508520962716148	1	18081	0
comp104584_c0	6	6	9	1	11	17	comp104584_c0	3.06728206732974	0.0690140265578219	0.999999999999996	1	41313	0
comp1045921_c0	0	0	0	0	1	0	comp1045921_c0	-Inf	Inf	1	1	64164.5	0
comp1046086_c0	0	0	0	0	0	0	comp1046086_c0	-Inf	NA	1	1	64164.5	0
comp1046095_c0	5	12	10	7	7	7	comp1046095_c0	3.04370440010537	-0.76243366909303	0.330658377408562	1	10791	0
comp10460_c0	0	0	0	2	0	0	comp10460_c0	-Inf	Inf	0.597263717084379	1	23109	0
comp1046223_c0	0	2	4	2	2	9	comp1046223_c0	1.62024604891076	0.614919418081225	0.644854909296399	1	25818	0
comp10462_c0	0	5	2	0	0	3	comp10462_c0	0.652507032432219	-1.75619420768933	0.252307493148702	1	7442	0
comp10463_c0	0	0	0	0	0	1	comp10463_c0	-Inf	Inf	1	1	64164.5	0
comp10465_c0	0	0	0	0	0	0	comp10465_c0	-Inf	NA	1	1	64164.5	0
comp1046632_c0	0	0	0	1	0	0	comp1046632_c0	-Inf	Inf	1	1	64164.5	0
comp1046670_c0	3	0	2	0	3	5	comp1046670_c0	1.05120503777434	0.376539644275161	0.836526218130152	1	34751	0
comp10467581_c0	0	0	0	0	0	0	comp10467581_c0	-Inf	NA	1	1	64164.5	0
comp10467_c0	28	9	1	33	10	3	comp10467_c0	3.77903301595961	0.0814707273099748	0.93557563349154	1	37950	0
comp1047202_c0	2	2	5	0	1	0	comp1047202_c0	0.0751859444099403	-3.51200815328924	0.0459265073172719	1	2212	0
comp10472_c0	0	0	1	5	3	1	comp10472_c0	0.0977642176244976	2.73189889265729	0.0974621987628337	1	3548	0
comp10473_c0	0	1	0	0	0	0	comp10473_c0	-Inf	-Inf	1	1	64164.5	0
comp10476_c0	0	1	1	1	1	4	comp10476_c0	0.270580009872812	1.08951156899055	0.53360852393643	1	19950	0
comp1047726_c0	0	0	0	0	2	1	comp1047726_c0	-Inf	Inf	0.303246085010976	1	9766	0
comp10477763_c0	0	2	0	0	0	0	comp10477763_c0	-Inf	-Inf	0.587437085978302	1	22682	0
comp10477871_c0	0	2	0	0	1	0	comp10477871_c0	-0.980504715626999	-1.40062683321536	0.999999999999998	1	43267.5	0
comp10477_c0	0	0	1	0	2	1	comp10477_c0	-0.703001321797283	1.13036781381373	0.67489354496379	1	27812	0
comp10478419_c0	0	0	0	1	0	0	comp10478419_c0	-Inf	Inf	1	1	64164.5	0
comp10478895_c0	0	0	0	0	1	0	comp10478895_c0	-Inf	Inf	1	1	64164.5	0
comp10478_c0	1	3	2	0	1	2	comp10478_c0	0.539507690681574	-1.44108806524016	0.451898504683125	1	14338	0
comp1047928_c0	0	1	0	1	1	1	comp1047928_c0	-0.712529327759033	1.13532394252057	0.656286403253229	1	26325	0
comp1047_c0	0	0	0	1	0	1	comp1047_c0	-Inf	Inf	0.500397761309423	1	16878	0
comp10480879_c0	0	0	0	0	0	0	comp10480879_c0	-Inf	NA	1	1	64164.5	0
comp10481_c0	1	0	0	1	0	0	comp10481_c0	-1.6516478942698	-0.0996211998938468	1	1	64164.5	0
comp1048258_c0	2	0	1	0	0	2	comp1048258_c0	-0.353714823369188	-0.913675497528824	1	1	64164.5	0
comp10482_c0	0	1	0	0	1	1	comp10482_c0	-1.01220942255659	0.535963752925452	1	1	64164.5	0
comp10483_c0	0	0	0	0	0	1	comp10483_c0	-Inf	Inf	1	1	64164.5	0
comp1048616_c0	0	0	1	0	0	1	comp1048616_c0	-1.53936890041887	-0.54236734342945	1	1	64164.5	0
comp1048825_c0	0	0	0	2	3	0	comp1048825_c0	-Inf	Inf	0.113732206201286	1	3950	0
comp1048992_c0	0	0	0	0	0	0	comp1048992_c0	-Inf	NA	1	1	64164.5	0
comp10489_c0	3	4	4	0	3	1	comp10489_c0	1.19542013803971	-1.81518926694816	0.118684545245603	1	4077	0
comp10490_c0	4	11	8	11	1	6	comp10490_c0	2.81543440712487	-0.762481291002159	0.408993296694865	1	13038	0
comp10493_c0	0	2	1	0	0	1	comp10493_c0	-0.750884117585754	-2.11933690909569	0.455314290601414	1	14537	0
comp10494_c0	5	0	3	6	3	4	comp10494_c0	1.75183241061102	0.438700916803691	0.774507518077525	1	32246	0
comp104953_c0	10	7	6	9	9	14	comp104953_c0	3.18676250015659	0.142177292261901	0.938880602316383	1	38037	0
comp10496954_c0	0	0	0	0	2	0	comp10496954_c0	-Inf	Inf	0.598127652457424	1	23575	0
comp10496_c0	0	1	1	1	1	2	comp10496_c0	-0.0118834179410674	0.524584713362793	0.725694335218079	1	29832	0
comp1049748_c0	0	0	0	0	1	3	comp1049748_c0	-Inf	Inf	0.193162757133026	1	6062	0
comp10498524_c0	0	0	0	0	0	0	comp10498524_c0	-Inf	NA	1	1	64164.5	0
comp10498_c0	1	0	1	1	0	0	comp10498_c0	-1.06342285567976	-1.27607127707393	1	1	64164.5	0
comp10499854_c0	0	1	0	0	0	0	comp10499854_c0	-Inf	-Inf	1	1	64164.5	0
comp104_c0	2	0	0	0	0	0	comp104_c0	-Inf	-Inf	0.584296920354073	1	22167	0
comp104_c1	0	0	0	4	1	0	comp104_c1	-Inf	Inf	0.128855402639887	1	4375	0
comp10500_c0	0	0	0	0	0	0	comp10500_c0	-Inf	NA	1	1	64164.5	0
comp1050120_c0	0	1	3	1	1	3	comp1050120_c0	0.644585837344473	-0.168473540660876	1	1	64164.5	0
comp10501_c0	0	1	0	0	0	0	comp10501_c0	-Inf	-Inf	1	1	64164.5	0
comp1050279_c0	0	0	0	0	0	0	comp1050279_c0	-Inf	NA	1	1	64164.5	0
comp1050292_c0	0	0	0	0	1	0	comp1050292_c0	-Inf	Inf	1	1	64164.5	0
comp10502_c0	0	1	0	1	0	2	comp10502_c0	-0.734246257065838	1.09189008390696	0.673059313761344	1	27228	0
comp10503_c0	0	0	0	0	0	0	comp10503_c0	-Inf	NA	1	1	64164.5	0
comp10504_c0	0	0	3	4	1	3	comp10504_c0	0.789019021977603	0.944483499921193	0.659691286955148	1	26483	0
comp10506_c0	0	5	5	0	1	0	comp10506_c0	0.183467094015109	-3.72857045249958	0.0362992738192657	1	1983	0
comp10508_c0	1	2	1	1	2	0	comp10508_c0	0.27316679070037	-0.75173956872225	0.772734279868621	1	32093	0
comp10509_c0	0	0	0	0	0	0	comp10509_c0	-Inf	NA	1	1	64164.5	0
comp10510344_c0	0	0	0	0	2	0	comp10510344_c0	-Inf	Inf	0.598119968856446	1	23571	0
comp1051053_c0	2	2	2	1	4	2	comp1051053_c0	1.14862776944795	-0.121974970858023	0.999999999999993	1	40187	0
comp10510_c0	1	1	0	0	2	3	comp10510_c0	0.0663041137261552	0.996746243575396	0.735992379250998	1	30430	0
comp10511300_c0	0	0	0	0	0	0	comp10511300_c0	-Inf	NA	1	1	64164.5	0
comp1051429_c0	5	0	2	4	2	3	comp1051429_c0	1.37335468712189	0.128765600081832	1	1	64164.5	0
comp10514618_c0	0	1	0	0	0	0	comp10514618_c0	-Inf	-Inf	0.999999999999999	1	44806	0
comp1051491_c0	2	2	0	1	0	3	comp1051491_c0	0.392717513870972	-0.350426956134971	1	1	64164.5	0
comp10516_c0	2	1	0	0	2	1	comp10516_c0	-0.0196617421921597	-0.236311345396514	1	1	64164.5	0
comp1051799_c0	2	3	3	3	4	11	comp1051799_c0	2.02911438831542	0.756991778251849	0.433692012896498	1	13783	0
comp10517_c0	0	0	0	0	0	0	comp10517_c0	-Inf	NA	1	1	64164.5	0
comp10518_c0	0	1	0	0	0	0	comp10518_c0	-Inf	-Inf	1	1	64164.5	0
comp1051_c0	0	1	0	0	0	0	comp1051_c0	-Inf	-Inf	1	1	64164.5	0
comp1052053_c0	3	1	1	3	2	2	comp1052053_c0	0.970907843925264	0.221409184935169	1	1	64164.5	0
comp1052095_c0	0	0	0	0	0	0	comp1052095_c0	-Inf	NA	1	1	64164.5	0
comp1052103_c0	3	0	3	7	1	3	comp1052103_c0	1.44526553058338	0.571380494010043	0.745584726106631	1	31030	0
comp1052337_c0	2	0	4	2	5	1	comp1052337_c0	1.25615106528131	0.0844989243769705	1	1	64164.5	0
comp10523_c0	1	4	0	0	2	0	comp10523_c0	0.151035997503937	-1.66370825947723	0.436480315217828	1	13878	0
comp10526890_c0	0	0	0	0	0	0	comp10526890_c0	-Inf	NA	1	1	64164.5	0
comp10527406_c0	0	0	0	0	0	0	comp10527406_c0	-Inf	NA	1	1	64164.5	0
comp1052828_c0	3	1	0	0	0	1	comp1052828_c0	-0.662504994973041	-2.29609515432112	0.45821065994194	1	14827	0
comp1052849_c0	0	0	0	0	0	0	comp1052849_c0	-Inf	NA	1	1	64164.5	0
comp10528_c0	0	0	1	0	5	0	comp10528_c0	-0.313537633025734	1.90929519135683	0.375123322013713	1	11969	0
comp10529_c0	0	0	1	0	0	0	comp10529_c0	-Inf	-Inf	1	1	64164.5	0
comp1053029_c0	4	3	1	6	10	6	comp1053029_c0	2.15412103357791	1.16903338087729	0.225939675383158	1	6936	0
comp10530_c0	1	0	0	1	1	1	comp10530_c0	-0.873352325410812	1.45696993782412	0.652728614438508	1	26055	0
comp10531_c0	0	4	1	0	1	0	comp10531_c0	-0.318336057930934	-2.72496414860749	0.23671755026258	1	7120	0
comp10532_c0	1	0	0	1	1	1	comp10532_c0	-0.873352325410812	1.45696993782412	0.65274260197768	1	26062	0
comp10535_c0	1	0	0	0	0	0	comp10535_c0	-Inf	-Inf	1	1	64164.5	0
comp1053669_c0	0	1	0	0	0	1	comp1053669_c0	-1.54537193557646	-0.530361273114283	1	1	64164.5	0
comp105393_c0	1	1	0	0	2	1	comp105393_c0	-0.28494321147598	0.294251593171126	1	1	64164.5	0
comp105397_c0	28	23	24	29	32	39	comp105397_c0	4.87429191802606	0.0667307937149975	0.934293843533939	1	37913	0
comp10539_c0	0	1	0	0	0	0	comp10539_c0	-Inf	-Inf	0.999999999999995	1	41075	0
comp10540325_c0	0	0	0	0	0	0	comp10540325_c0	-Inf	NA	1	1	64164.5	0
comp1054106_c0	3	1	2	5	2	5	comp1054106_c0	1.49998325680942	0.685263600289294	0.615427342445382	1	25022	0
comp1054405_c0	3	3	1	2	2	1	comp1054405_c0	1.00379170337278	-0.792154211543678	0.499056646726658	1	16032	0
comp10546740_c0	0	2	0	0	0	0	comp10546740_c0	-Inf	-Inf	0.58742315800958	1	22679	0
comp10546_c0	2	1	3	1	1	4	comp10546_c0	1.01354790761628	-0.396424226496388	0.826479023194077	1	34359	0
comp10547674_c0	0	0	0	1	0	0	comp10547674_c0	-Inf	Inf	1	1	64164.5	0
comp10549_c0	0	0	0	0	0	0	comp10549_c0	-Inf	NA	1	1	64164.5	0
comp10550356_c0	0	0	0	0	0	0	comp10550356_c0	-Inf	NA	1	1	64164.5	0
comp1055233_c0	1	0	0	2	0	1	comp1055233_c0	-0.876894606125549	1.44988537639465	0.67347796350602	1	27410	0
comp1055242_c0	0	0	2	2	0	0	comp1055242_c0	-0.484821861460435	-0.433273265512571	1	1	64164.5	0
comp10553_c0	2	1	0	2	2	2	comp10553_c0	0.476813287003674	0.756638712995153	0.770199402381922	1	31966	0
comp10555_c0	3	5	1	2	5	0	comp10555_c0	1.45619135648524	-0.671043484446902	0.608569245600646	1	24828	0
comp1055692_c0	0	0	0	0	0	0	comp1055692_c0	-Inf	NA	1	1	64164.5	0
comp1055757_c0	1	19	13	0	22	12	comp1055757_c0	3.56119304677462	-0.398033770317928	0.692893646051245	1	28438	0
comp10557_c0	0	0	0	0	0	0	comp10557_c0	-Inf	NA	1	1	64164.5	0
comp1055828_c0	0	0	0	0	1	0	comp1055828_c0	-Inf	Inf	1	1	64164.5	0
comp1055844_c0	19	5	14	13	11	17	comp1055844_c0	3.71919030716386	-0.203189242523448	0.785107833572965	1	32733	0
comp1055858_c0	0	4	0	0	2	3	comp1055858_c0	0.642242968247268	-0.15513146546683	1	1	64164.5	0
comp10559261_c0	0	0	1	0	0	1	comp10559261_c0	-1.53936890041887	-0.54236734342945	1	1	64164.5	0
comp10561_c0	6	6	5	7	10	3	comp10561_c0	2.66032514603722	-0.0904637915540305	0.999999999999991	1	39745	0
comp1056257_c0	1	1	0	2	0	2	comp1056257_c0	-0.0935217994435887	0.677094417235908	0.733553660167527	1	30215	0
comp10567_c0	0	0	0	0	2	1	comp10567_c0	-Inf	Inf	0.303254346780706	1	9768	0
comp10568_c0	0	1	0	1	0	0	comp10568_c0	-1.49082489661802	-0.421267195197405	1	1	64164.5	0
comp10569709_c0	0	1	0	0	0	0	comp10569709_c0	-Inf	-Inf	0.999999999999996	1	41313	0
comp1056996_c0	0	1	0	5	1	3	comp1056996_c0	0.077592335942632	2.7155672699239	0.0962524082393722	1	3520	0
comp10569_c0	0	0	0	1	0	0	comp10569_c0	-Inf	Inf	1	1	64164.5	0
comp10570_c0	0	0	0	0	0	0	comp10570_c0	-Inf	NA	1	1	64164.5	0
comp10570_c1	0	0	0	0	0	1	comp10570_c1	-Inf	Inf	1	1	64164.5	0
comp10572_c0	0	0	0	0	1	0	comp10572_c0	-Inf	Inf	1	1	64164.5	0
comp1057377_c0	1	0	0	1	1	0	comp1057377_c0	-1.14646934782477	0.910735892996203	0.999999999999991	1	39809.5	0
comp1057401_c0	1	0	0	0	0	0	comp1057401_c0	-Inf	-Inf	1	1	64164.5	0
comp10581_c0	0	0	1	0	0	3	comp10581_c0	-0.746887650058297	1.04259515729171	0.710573508787083	1	29368	0
comp10584_c0	0	0	0	0	0	0	comp10584_c0	-Inf	NA	1	1	64164.5	0
comp1058684_c0	0	0	0	0	2	0	comp1058684_c0	-Inf	Inf	0.598112286799885	1	23566	0
comp10586_c0	2	0	0	1	1	0	comp10586_c0	-0.646469347824773	-0.0892641070037973	1	1	64164.5	0
comp1058702_c0	0	0	0	0	0	0	comp1058702_c0	-Inf	NA	1	1	64164.5	0
comp10587_c0	0	0	0	0	0	0	comp10587_c0	-Inf	NA	1	1	64164.5	0
comp10589594_c0	1	1	0	0	0	0	comp10589594_c0	-Inf	-Inf	0.519341379732421	1	18388	0
comp10591_c0	0	0	5	1	0	1	comp10591_c0	0.149384137678789	-1.80871745700885	0.457987133544461	1	14803	0
comp1059348_c0	1	7	2	0	2	5	comp1059348_c0	1.52507333568264	-0.979996904647363	0.446501529457471	1	14137	0
comp10593_c0	3	0	0	2	2	0	comp10593_c0	0.146011902535805	0.325773392275046	1	1	64164.5	0
comp1059496_c0	0	2	4	10	13	6	comp1059496_c0	2.22841762536751	1.83126257099474	0.0487607651789447	1	2280	0
comp1059589_c0	1	0	1	2	0	1	comp1059589_c0	-0.28866956753551	0.273435299214572	1	1	64164.5	0
comp1059975_c0	7	14	9	0	5	4	comp1059975_c0	2.49723905437857	-2.12871380595943	0.020918235102263	1	1554	0
comp1059982_c0	2	0	0	1	2	0	comp1059982_c0	-0.352270143991814	0.49913430066212	1	1	64164.5	0
comp10601020_c0	0	0	0	0	0	0	comp10601020_c0	-Inf	NA	1	1	64164.5	0
comp10602_c0	0	0	1	0	0	0	comp10602_c0	-Inf	-Inf	1	1	64164.5	0
comp10606905_c0	2	0	0	0	0	0	comp10606905_c0	-Inf	-Inf	0.584291924023416	1	22166	0
comp1060773_c0	0	1	0	1	3	3	comp1060773_c0	-0.105437941304447	2.34950671542974	0.194700376120236	1	6125	0
comp10607_c0	2	0	0	1	1	1	comp10607_c0	-0.373352325410812	0.456969937824124	0.999999999999997	1	42261	0
comp10608547_c0	0	0	0	2	0	0	comp10608547_c0	-Inf	Inf	0.597249980588405	1	23106	0
comp10608_c0	0	1	0	0	0	0	comp10608_c0	-Inf	-Inf	1	1	64164.5	0
comp10611811_c0	0	2	0	0	0	0	comp10611811_c0	-Inf	-Inf	0.587409232800696	1	22675	0
comp10611_c0	0	1	0	2	1	1	comp10611_c0	-0.501437918792796	1.55750676045304	0.43349727384572	1	13751	0
comp10613_c0	2	2	1	1	1	4	comp10613_c0	0.86974741718058	-0.108823245624981	0.999999999999995	1	41075	0
comp106149_c0	19	8	0	14	4.71	9	comp106149_c0	3.15800044281484	-0.196091977004361	0.846209470077958	1	35132	0
comp10614_c0	0	0	0	0	1	1	comp10614_c0	-Inf	Inf	0.500397761309423	1	16878	0
comp10615_c0	1	2	0	0	1	1	comp10615_c0	-0.269455706216523	-0.949543679754685	1	1	64164.5	0
comp1061894_c0	0	7	3	0	5	1	comp1061894_c0	1.46433257596853	-1.16203308722058	0.36588902245922	1	11460	0
comp1062218_c0	3	5	2	2	11	10	comp1062218_c0	2.37050837635317	0.830808303458551	0.379581745138056	1	12103	0
comp10622_c0	0	0	1	0	0	0	comp10622_c0	-Inf	-Inf	0.999999999999994	1	40559	0
comp10623363_c0	0	0	0	1	0	0	comp10623363_c0	-Inf	Inf	1	1	64164.5	0
comp10624_c0	0	0	0	1	0	0	comp10624_c0	-Inf	Inf	1	1	64164.5	0
comp106272_c0	43	19	16	37	33	35	comp106272_c0	4.91180031836574	0.144422891669561	0.856557374066499	1	35462	0
comp10627375_c0	2	0	0	0	0	0	comp10627375_c0	-Inf	-Inf	0.584286928395534	1	22165	0
comp1062738_c0	3	1	1	2	1	2	comp1062738_c0	0.721148061852088	-0.278110379211183	1	1	64164.5	0
comp1062865_c0	0	2	4	0	0	1	comp1062865_c0	-0.248883116131727	-3.12333891200374	0.161293075340171	1	5180	0
comp10628_c0	2	1	4	0	0	0	comp10628_c0	-Inf	-Inf	0.0258002976039793	1	1709	0
comp1062_c0	2	1	13	4	4	5	comp1062_c0	2.32894090709528	-0.728765275672075	0.465977057358844	1	15156	0
comp1062_c1	1	2	1	3	1	4	comp1062_c1	0.948378130075088	0.598683110027185	0.824215776229394	1	34271	0
comp10631_c0	0	0	0	1	0	0	comp10631_c0	-Inf	Inf	1	1	64164.5	0
comp10634_c0	0	2	3	3	2	0	comp10634_c0	0.838856817899728	-0.420191206358889	1	1	64164.5	0
comp10634_c1	0	0	0	0	0	0	comp10634_c1	-Inf	NA	1	1	64164.5	0
comp10637_c0	0	2	0	0	0	0	comp10637_c0	-Inf	-Inf	0.587395310350813	1	22672	0
comp10640_c0	0	1	1	0	0	0	comp10640_c0	-Inf	-Inf	0.52260579136729	1	19595	0
comp1064112_c0	1	0	0	1	0	0	comp1064112_c0	-1.6516478942698	-0.0996211998938468	1	1	64164.5	0
comp10644_c0	1	1	0	2	1	1	comp10644_c0	-0.0773767733139092	0.709384469495268	0.725859408520478	1	29845	0
comp1064562_c0	2	0	2	4	1	1	comp1064562_c0	0.722000424486758	0.294775283259107	1	1	64164.5	0
comp10648_c0	1	1	0	0	0	0	comp10648_c0	-Inf	-Inf	0.519346130988451	1	18389	0
comp1065166_c0	1	0	0	0	0	0	comp1065166_c0	-Inf	-Inf	1	1	45727.5	0
comp1065223_c0	1	0	2	0	0	0	comp1065223_c0	-Inf	-Inf	0.309974588919357	1	10188	0
comp106523_c0	16	40	40	91	142	71	comp106523_c0	5.89632538430566	1.27047544510112	0.0566640739080502	1	2472	0
comp1065253_c0	2	0	2	0	0	1	comp1065253_c0	-0.617969894638198	-2.3851653549908	0.45067189268308	1	14285	0
comp10654_c0	0	0	0	0	0	1	comp10654_c0	-Inf	Inf	1	1	64164.5	0
comp1065545_c0	0	9	0	0	1	0	comp1065545_c0	0.104457785094158	-3.57055183465768	0.0865885333109857	1	3242	0
comp10658_c0	1	2	0	0	1	0	comp10658_c0	-0.73775099928693	-1.8861342658955	0.673651654845353	1	27605	0
comp10660_c0	0	2	1	2	1.96	0	comp10660_c0	0.301539559849857	-0.014489554224469	1	1	64164.5	0
comp1066308_c0	5	2	2	11	4	3	comp1066308_c0	2.08923837066332	0.732556019077092	0.531527949982694	1	19906	0
comp1066354_c0	0	0	0	0	2	0	comp1066354_c0	-Inf	Inf	0.5981046062873	1	23561	0
comp10663_c0	0	1	0	3	1	0	comp10663_c0	-0.488230976314014	1.58392064541061	0.46579830316118	1	15142	0
comp1066425_c0	4	4	5	8	8	3	comp1066425_c0	2.43611744228966	0.204986285493651	0.91199344699639	1	37261	0
comp10664_c0	0	0	0	0	0	0	comp10664_c0	-Inf	NA	1	1	64164.5	0
comp10667_c0	1	2	0	0	1	4	comp10667_c0	0.371794329488435	0.33295639165523	1	1	64164.5	0
comp10670783_c0	0	0	0	1	0	0	comp10670783_c0	-Inf	Inf	1	1	64164.5	0
comp10670_c0	1	0	0	0	1	0	comp10670_c0	-1.64132771327878	-0.0789808379118062	1	1	64164.5	0
comp10670_c1	0	0	1	0	0	0	comp10670_c1	-Inf	-Inf	1	1	64164.5	0
comp1067111_c0	0	0	0	0	0	0	comp1067111_c0	-Inf	NA	1	1	64164.5	0
comp106715_c0	0	108	74	0	16	2	comp106715_c0	4.35387588311319	-3.75724221344111	0.00226706577693337	0.251886653332131	739	0
comp10672_c0	0	0	0	0	0	0	comp10672_c0	-Inf	NA	1	1	64164.5	0
comp10673_c0	0	26	2	0	4	0	comp10673_c0	1.92360319431295	-3.20884265309526	0.0256781716723681	1	1704	0
comp1067489_c0	0	0	0	0	0	0	comp1067489_c0	-Inf	NA	1	1	64164.5	0
comp10674_c0	9	1	1	2	1	1	comp10674_c0	1.10014422978546	-1.64565753670347	0.175965977675659	1	5492	0
comp1067534_c0	2	3	0	3	1	0	comp1067534_c0	0.612635018196267	-0.617811343609957	0.815025928029472	1	33965	0
comp10678_c0	2	0	0	8	6	1	comp10678_c0	0.802452470875327	2.8085795303964	0.0450955088861347	1	2186	0
comp10681_c0	0	0	0	1	0	0	comp10681_c0	-Inf	Inf	1	1	64164.5	0
comp1068330_c0	0	2	7	1	3	0	comp1068330_c0	1.10656488686235	-1.5850309830047	0.312232467205613	1	10358	0
comp10687_c0	1	2	0	0	3	0	comp10687_c0	0.0547302510736479	-0.301171765174344	1	1	64164.5	0
comp10692121_c0	0	1	0	0	0	0	comp10692121_c0	-Inf	-Inf	1	1	64164.5	0
comp10693356_c0	0	1	0	0	0	0	comp10693356_c0	-Inf	-Inf	0.999999999999998	1	42787.5	0
comp10693_c0	0	0	0	0	0	0	comp10693_c0	-Inf	NA	1	1	64164.5	0
comp10695317_c0	0	0	0	0	0	1	comp10695317_c0	-Inf	Inf	1	1	64164.5	0
comp10695_c0	1	2	0	0	0	1	comp10695_c0	-0.80261821923639	-2.01586870579442	0.673848060893275	1	27705	0
comp10696374_c0	0	0	0	0	0	0	comp10696374_c0	-Inf	NA	1	1	64164.5	0
comp10696_c0	1	0	1	1	1	1	comp10696_c0	-0.285127286820773	0.280519860644046	0.99999999999999	1	39620.5	0
comp10699_c0	0	1	0	4	0	0	comp10699_c0	-0.490824896618019	1.5787328048026	0.511153574183597	1	18169	0
comp1069_c0	0	0	0	0	0	0	comp1069_c0	-Inf	NA	1	1	64164.5	0
comp10700_c0	2	3	0	0	1	2	comp10700_c0	0.370252174031369	-1.10257703193975	0.782815275648544	1	32619	0
comp10703_c0	1	0	1	0	0	2	comp10703_c0	-0.617969894638198	-0.385165354990804	1	1	64164.5	0
comp10704_c0	0	0	0	0	0	0	comp10704_c0	-Inf	NA	1	1	64164.5	0
comp10705_c0	0	0	0	0	3	0	comp10705_c0	-Inf	Inf	0.384321574697304	1	12288	0
comp10706_c0	0	0	0	0	0	1	comp10706_c0	-Inf	Inf	1	1	64164.5	0
comp10707_c0	2	0	0	1	0	0	comp10707_c0	-1.1516478942698	-1.09962119989385	0.999999999999999	1	43796	0
comp10709_c0	0	0	0	1	0	0	comp10709_c0	-Inf	Inf	1	1	64164.5	0
comp1071196_c0	0	0	0	0	0	0	comp1071196_c0	-Inf	NA	1	1	64164.5	0
comp10713_c0	1	2	1	0	3	1	comp10713_c0	0.468431039813564	-0.361211070495863	1	1	64164.5	0
comp10714_c0	1	0	0	1	1	1	comp10714_c0	-0.873352325410812	1.45696993782412	0.652744419996423	1	26065	0
comp1071525_c0	0	3	6	8	6	5	comp1071525_c0	2.21148837817717	0.627479075171731	0.565088346474155	1	20981	0
comp10716_c0	0	1	1	1	3	0	comp10716_c0	0.0199368103687692	0.588225169982467	0.740413872138337	1	30779	0
comp10717_c0	0	0	1	1	0	0	comp10717_c0	-1.48482186146044	-0.433273265512572	1	1	64164.5	0
comp10718_c0	0	0	1	0	0	0	comp10718_c0	-Inf	-Inf	1	1	64164.5	0
comp10719464_c0	0	0	1	0	0	0	comp10719464_c0	-Inf	-Inf	0.999999999999996	1	41527	0
comp10720_c0	2	0	0	0	0	0	comp10720_c0	-Inf	-Inf	0.584281933470276	1	22164	0
comp10721375_c0	0	0	0	0	0	1	comp10721375_c0	-Inf	Inf	1	1	64164.5	0
comp10722_c0	1	0	0	1	0	0	comp10722_c0	-1.6516478942698	-0.0996211998938468	1	1	64164.5	0
comp1072580_c0	4	1	2	2	2	3	comp1072580_c0	1.21118604945192	-0.289839871282854	0.840500918690312	1	34906	0
comp10725_c0	0	0	0	1	1	1	comp10725_c0	-Inf	Inf	0.259278356787995	1	7623	0
comp1072655_c0	5	2	1	5	4	0	comp1072655_c0	1.50336119826895	-0.0513694426075539	1	1	45886	0
comp10726_c0	0	1	0	1	1	2	comp10726_c0	-0.514891180139494	1.53060023775965	0.431319287393926	1	13654	0
comp1072939_c0	1	1	0	1	0	0	comp1072939_c0	-1.06676375113913	-1.26938948615518	0.999999999999996	1	41383.5	0
comp10729_c0	0	0	0	0	0	1	comp10729_c0	-Inf	Inf	1	1	64164.5	0
comp10730723_c0	0	0	0	0	0	0	comp10730723_c0	-Inf	NA	1	1	64164.5	0
comp10730_c0	0	1	6	15	7	6	comp10730_c0	2.31296708943489	1.5510128877978	0.136619570287123	1	4541	0
comp107333_c0	63	52	38	77	69	76	comp107333_c0	5.95985531837237	0.206574134627028	0.738841864414294	1	30697	0
comp10733_c0	0	1	1	2	0	1	comp10733_c0	-0.213063846275344	0.12222385669424	1	1	64164.5	0
comp10734447_c0	0	1	0	1	0	0	comp10734447_c0	-1.49082489661802	-0.421267195197405	1	1	64164.5	0
comp10736_c0	0	0	0	1	2	0	comp10736_c0	-Inf	Inf	0.300291886432397	1	9296	0
comp10737_c0	0	0	0	0	0	0	comp10737_c0	-Inf	NA	1	1	64164.5	0
comp10739_c0	0	1	0	0	0	0	comp10739_c0	-Inf	-Inf	1	1	64164.5	0
comp10741_c0	0	0	0	0	0	0	comp10741_c0	-Inf	NA	1	1	64164.5	0
comp10744_c0	2	0	1	2	0	0	comp10744_c0	-0.299167784410748	-0.804581419611945	0.999999999999997	1	42183.5	0
comp10745_c0	3	1	2	2	3	2	comp10745_c0	1.12099048252582	-0.0727219482779156	0.999999999999994	1	40607	0
comp10746_c0	1	0	2	0	0	0	comp10746_c0	-Inf	-Inf	0.309969329706121	1	10180	0
comp10747782_c0	1	0	1	0	0	0	comp10747782_c0	-Inf	-Inf	0.520657386391724	1	19061	0
comp10747_c0	0	0	0	1	0	1	comp10747_c0	-Inf	Inf	0.500397761309423	1	16878	0
comp10751_c0	0	1	0	0	0	0	comp10751_c0	-Inf	-Inf	1	1	64164.5	0
comp10752_c0	3	1	0	5	5	1	comp10752_c0	1.12170658914591	1.27232801391678	0.333253241465987	1	10859	0
comp10753407_c0	0	0	1	0	0	0	comp10753407_c0	-Inf	-Inf	0.999999999999996	1	41383.5	0
comp1075372_c0	6	5	3	12	5	9	comp1075372_c0	2.68352427629344	0.565430365560453	0.561547165118122	1	20887	0
comp107564_c0	15	7	11	8	9	16	comp107564_c0	3.46408080698137	-0.334289653683429	0.652614025297291	1	26053	0
comp1075875_c0	3	3	3	1	2	7	comp1075875_c0	1.67196538953192	-0.24522473213239	0.999999999999998	1	43267.5	0
comp10758_c0	0	0	0	0	0	1	comp10758_c0	-Inf	Inf	1	1	64164.5	0
comp10759214_c0	0	0	0	0	0	0	comp10759214_c0	-Inf	NA	1	1	64164.5	0
comp1075_c0	0	2	0	1	0	0	comp1075_c0	-0.990824896618019	-1.4212671951974	1	1	64164.5	0
comp1076090_c0	0	2	0	0	1	0	comp1076090_c0	-0.980504715626999	-1.40062683321536	1	1	64164.5	0
comp10763_c0	0	0	0	0	0	3	comp10763_c0	-Inf	Inf	0.389801432354202	1	12564	0
comp10766819_c0	0	0	1	0	0	0	comp10766819_c0	-Inf	-Inf	0.999999999999989	1	39568	0
comp1076887_c0	0	0	0	1	1	1	comp1076887_c0	-Inf	Inf	0.259270629820466	1	7621	0
comp10769884_c0	0	0	0	1	0	0	comp10769884_c0	-Inf	Inf	1	1	64164.5	0
comp10769_c0	1	0	8	2	4	12	comp10769_c0	2.13488250233487	0.533252189155716	0.67421568821988	1	27762	0
comp10770_c0	1	0	0	0	0	0	comp10770_c0	-Inf	-Inf	1	1	46068.5	0
comp10771105_c0	0	0	0	0	0	0	comp10771105_c0	-Inf	NA	1	1	64164.5	0
comp10771_c0	1	0	1	0	0	0	comp10771_c0	-Inf	-Inf	0.520659636671018	1	19063	0
comp1077250_c0	1	0	0	0	3	3	comp1077250_c0	-0.380551169847792	2.44257224895017	0.309818793842533	1	10124	0
comp10772_c0	0	0	0	0	0	0	comp10772_c0	-Inf	NA	1	1	64164.5	0
comp10773_c0	0	3	0	1	3	3	comp10773_c0	0.687043309056132	0.764544214708584	0.814166463996389	1	33928	0
comp10774_c0	10	9	9	0	4	2	comp10774_c0	2.14334241175499	-2.56231965329082	0.00575616085540257	0.480800463393077	983	0
comp10778_c0	0	0	0	0	0	2	comp10778_c0	-Inf	Inf	0.607377015837273	1	24614	0
comp10779_c0	0	0	0	1	3	0	comp10779_c0	-Inf	Inf	0.195704984522216	1	6229	0
comp107817_c0	17	21	30	11	19	21	comp107817_c0	4.33696027222852	-0.803915711489695	0.244931725884586	1	7321	0
comp10781_c0	0	0	1	0	0	0	comp10781_c0	-Inf	-Inf	1	1	64164.5	0
comp10783_c0	2	8	4	0	3	2	comp10783_c0	1.5397627441818	-1.89831078706755	0.0912065650996422	1	3393	0
comp10784312_c0	0	0	0	0	0	0	comp10784312_c0	-Inf	NA	1	1	64164.5	0
comp10786_c0	0	0	0	0	0	0	comp10786_c0	-Inf	NA	1	1	64164.5	0
comp10787_c0	0	0	0	0	1	0	comp10787_c0	-Inf	Inf	1	1	64164.5	0
comp10789_c0	0	0	0	0	0	0	comp10789_c0	-Inf	NA	1	1	64164.5	0
comp1079094_c0	1	0	0	6	2	3	comp1079094_c0	0.0655214040221477	3.33471739669004	0.0454932854925596	1	2198	0
comp10790_c0	2	0	0	0	1	0	comp10790_c0	-1.14132771327878	-1.07898083791181	0.999999999999999	1	43656	0
comp10792_c0	0	0	0	0	0	0	comp10792_c0	-Inf	NA	1	1	64164.5	0
comp10794_c0	1	0	0	0	0	0	comp10794_c0	-Inf	-Inf	0.999999999999999	1	45187.5	0
comp10795072_c0	0	0	0	1	0	0	comp10795072_c0	-Inf	Inf	1	1	64164.5	0
comp10797_c0	12	1	4	1	0	27	comp10797_c0	2.79601675945651	0.40965447600521	0.747052144047692	1	31081	0
comp10798_c0	1	0	0	0	0	0	comp10798_c0	-Inf	-Inf	1	1	64164.5	0
comp1079911_c0	3	0	0	1	2	0	comp1079911_c0	-0.0597888936312361	-0.0858282000590365	1	1	64164.5	0
comp107_c0	2	2	0	5	3	1	comp107_c0	1.0158223279458	0.895782672014688	0.517579054265163	1	18323	0
comp10800_c0	0	0	0	1	1	1	comp10800_c0	-Inf	Inf	0.259301712569716	1	7624	0
comp1080298_c0	3	0	0	0	0	0	comp1080298_c0	-Inf	-Inf	0.366078744211184	1	11523	0
comp1080303_c0	3	0	0	1	1	0	comp1080303_c0	-0.353988097464195	-0.674226607724954	1	1	64164.5	0
comp10804855_c0	0	0	1	0	0	0	comp10804855_c0	-Inf	-Inf	0.999999999999989	1	39556	0
comp10808_c0	2	0	0	2	2	0	comp10808_c0	-0.146469347824773	0.910735892996203	0.744890161452113	1	31005	0
comp10809_c0	0	1	0	0	0	0	comp10809_c0	-Inf	-Inf	0.999999999999999	1	44202	0
comp10815_c0	0	0	0	1	1	0	comp10815_c0	-Inf	Inf	0.500397761309423	1	16878	0
comp10816_c0	0	0	0	1	0	0	comp10816_c0	-Inf	Inf	1	1	64164.5	0
comp10819_c0	0	0	0	1	1	1	comp10819_c0	-Inf	Inf	0.259332756479367	1	7626	0
comp10820_c0	0	0	0	0	0	0	comp10820_c0	-Inf	NA	1	1	64164.5	0
comp10823_c0	0	0	0	1	0	0	comp10823_c0	-Inf	Inf	1	1	64164.5	0
comp1083006_c0	0	0	0	0	0	0	comp1083006_c0	-Inf	NA	1	1	64164.5	0
comp10831427_c0	0	2	0	0	0	0	comp10831427_c0	-Inf	-Inf	0.587381390659096	1	22668	0
comp10831_c0	0	0	0	1	0	2	comp10831_c0	-Inf	Inf	0.296364079127478	1	8755	0
comp10832_c0	0	0	0	0	0	0	comp10832_c0	-Inf	NA	1	1	64164.5	0
comp10833_c0	0	0	0	0	0	1	comp10833_c0	-Inf	Inf	1	1	64164.5	0
comp10836_c0	0	0	0	0	0	0	comp10836_c0	-Inf	NA	1	1	64164.5	0
comp10837567_c0	0	0	0	0	0	0	comp10837567_c0	-Inf	NA	1	1	64164.5	0
comp10837_c0	0	0	0	1	0	0	comp10837_c0	-Inf	Inf	1	1	64164.5	0
comp10838_c0	4	1	2	1	1	3	comp10838_c0	0.958227526053691	-0.795756918079313	0.503184674318435	1	17835	0
comp1083_c0	3	0	0	0	1	5	comp1083_c0	0.389991991524452	0.813733570252339	0.799837644188039	1	33337	0
comp10840_c0	0	1	0	0	0	0	comp10840_c0	-Inf	-Inf	0.999999999999999	1	43656	0
comp10841701_c0	0	0	1	0	0	0	comp10841701_c0	-Inf	-Inf	1	1	64164.5	0
comp1084230_c0	0	0	0	0	0	1	comp1084230_c0	-Inf	Inf	1	1	64164.5	0
comp10842_c0	2	0	0	2	0	0	comp10842_c0	-0.651647894269798	-0.0996211998938469	1	1	64164.5	0
comp10843_c0	0	0	0	1	0	0	comp10843_c0	-Inf	Inf	1	1	64164.5	0
comp1084498_c0	0	0	0	0	0	0	comp1084498_c0	-Inf	NA	1	1	64164.5	0
comp10845_c0	1	3	0	0	1	1	comp10845_c0	-0.0491800162933617	-1.39009505960101	0.742933844277252	1	30906	0
comp10846_c0	0	0	0	2	0	1	comp10846_c0	-Inf	Inf	0.302260162564343	1	9507	0
comp108475_c0	7	7	5	2	11	6	comp108475_c0	2.69299522141848	-0.335655087369007	0.775050384707733	1	32285	0
comp10847_c0	0	0	0	0	0	0	comp10847_c0	-Inf	NA	1	1	64164.5	0
comp1085212_c0	0	1	0	2	0	0	comp1085212_c0	-0.990824896618019	0.578732804802595	0.999999999999995	1	41123.5	0
comp108524_c0	0	0	1	1	1	3	comp108524_c0	-0.353918080845057	1.82853429571818	0.438702542317209	1	13962	0
comp10854204_c0	0	0	0	0	1	0	comp10854204_c0	-Inf	Inf	1	1	64164.5	0
comp1085671_c0	2	2	2	0	3	8	comp1085671_c0	1.44752451225179	0.475818514749665	0.744130158789152	1	30948	0
comp10857_c0	0	27	5	0	0	0	comp10857_c0	-Inf	-Inf	0.00015346519191608	0.0326443522742112	386	1
comp10860726_c0	0	0	1	0	0	1	comp10860726_c0	-1.53936890041887	-0.54236734342945	1	1	64164.5	0
comp10860_c0	1	2	1	0	7	2	comp10860_c0	1.0551524833892	0.812231816655408	0.698703868956207	1	28604	0
comp10865_c0	1	0	1	5	0	8	comp10865_c0	0.753720471304543	2.35821537689468	0.101601279423541	1	3641	0
comp10869_c0	0	2.96	0	2	1	0	comp10869_c0	0.0879114334134751	-0.394988886842867	1	1	64164.5	0
comp10870_c0	0	1	0	0	0	0	comp10870_c0	-Inf	-Inf	1	1	64164.5	0
comp10871_c0	0	1	1	3	5	1	comp10871_c0	0.597082709613511	1.74251696847195	0.350878706290769	1	11173	0
comp10872050_c0	0	0	0	0	1	0	comp10872050_c0	-Inf	Inf	1	1	64164.5	0
comp10873_c0	0	10.53	6	0	0	0	comp10873_c0	-Inf	-Inf	0.00150999700636693	0.18644035217861	665	0
comp10875_c0	0	0	0	3	4	1	comp10875_c0	-Inf	Inf	0.0393065252656022	1	2069	0
comp108765_c0	2	0	0	0	1	0	comp108765_c0	-1.14132771327878	-1.07898083791181	1	1	64164.5	0
comp1087691_c0	1	2	1	1	1	1	comp1087691_c0	0.252084609281373	-0.793903931560245	0.767102687160459	1	31845	0
comp1087774_c0	0	0	0	1	0	0	comp1087774_c0	-Inf	Inf	1	1	64164.5	0
comp10877_c0	1	1	4	3	2	5	comp10877_c0	1.41772647751864	0.307070912242999	0.859042815066085	1	35556	0
comp1087806_c0	0	2	2.83	0	0	1	comp1087806_c0	-0.405836977402692	-2.80943118946182	0.219849880491588	1	6799	0
comp10878_c0	2	0	3	0	2	1	comp10878_c0	0.395782055959651	-1.06719894170014	0.61002472840139	1	24871	0
comp10881_c0	1	0	0	3	2	2	comp10881_c0	-0.260112428965013	2.68344973071572	0.187671393013488	1	5917	0
comp1088297_c0	0	0	0	0	0	0	comp1088297_c0	-Inf	NA	1	1	64164.5	0
comp10884079_c0	0	0	0	0	0	0	comp10884079_c0	-Inf	NA	1	1	64164.5	0
comp10884183_c0	0	0	0	0	0	0	comp10884183_c0	-Inf	NA	1	1	64164.5	0
comp10886_c0	3	2	1	4	3	2	comp10886_c0	1.30353846639316	0.296828539658037	0.999999999999996	1	41462	0
comp1088922_c0	0	0	0	0	0	0	comp1088922_c0	-Inf	NA	1	1	64164.5	0
comp108939_c0	0	0	0	0	1	0	comp108939_c0	-Inf	Inf	1	1	64164.5	0
comp1089475_c0	0	0	0	2	0	1	comp1089475_c0	-Inf	Inf	0.302302232829716	1	9530	0
comp10894_c0	1	1	2	7	3	6	comp10894_c0	1.45739607718722	1.61039477311937	0.189153902565745	1	5968	0
comp1089826_c0	0	0	0	0	0	0	comp1089826_c0	-Inf	NA	1	1	64164.5	0
comp10898_c0	0	0	0	2	0	0	comp10898_c0	-Inf	Inf	0.597236247248602	1	23101	0
comp1089962_c0	0	3	0	3	1	0	comp1089962_c0	0.304250274046564	-0.0010418553105509	1	1	64164.5	0
comp1089_c0	3	1	2	0	1	0	comp1089_c0	-0.261733337784952	-2.83816958889946	0.127175515691613	1	4334	0
comp108_c0	1	0	1	1	1	0	comp108_c0	-0.558244309234734	-0.265714184183875	1	1	64164.5	0
comp1090165_c0	3	0	0	3	1	0	comp1090165_c0	0.143427276394785	0.320604139993007	1	1	64164.5	0
comp10901_c0	0	0	0	3	1	0	comp10901_c0	-Inf	Inf	0.195728948717014	1	6233	0
comp1090320_c0	0	1	0	1	2	0	comp1090320_c0	-0.691447146340035	1.17748830535856	0.673547225844761	1	27481	0
comp1090373_c0	0	0	1	2	1	1	comp1090373_c0	-0.495434883635212	1.54550069013787	0.433562756650873	1	13772	0
comp1090582_c0	0	0	0	3	0	1	comp1090582_c0	-Inf	Inf	0.197270252006216	1	6277	0
comp1090783_c0	0	0	0	1	0	0	comp1090783_c0	-Inf	Inf	1	1	64164.5	0
comp1090913_c0	0	1	0	0	0	0	comp1090913_c0	-Inf	-Inf	0.999999999999997	1	41852	0
comp10909535_c0	0	0	0	0	1	0	comp10909535_c0	-Inf	Inf	1	1	64164.5	0
comp1090_c0	1	0	0	0	0	0	comp1090_c0	-Inf	-Inf	1	1	64164.5	0
comp109101_c0	83	164	388	2	42	74	comp109101_c0	6.56062641138865	-2.87830703853012	0.00124362005044049	0.160552130662843	636	0
comp10910_c0	2	2	1	3	3	7	comp10910_c0	1.43520436072757	1.022090641469	0.483451888141474	1	15681	0
comp1091250_c0	0	0	0	13	0	0	comp1091250_c0	-Inf	Inf	0.0221529545453957	1	1589	0
comp1091275_c0	16	3	0	1	2	0	comp1091275_c0	1.29959345061182	-2.80459288854515	0.0458917393803561	1	2210	0
comp1091367_c0	0	2	1	0	1	1	comp1091367_c0	-0.217721604565887	-1.05301188305596	0.736131321177541	1	30468	0
comp10917_c0	0	0	0	2	0	0	comp10917_c0	-Inf	Inf	0.597222517063876	1	23096	0
comp1091900_c0	0	1	0	1	0	0	comp1091900_c0	-1.49082489661802	-0.421267195197405	1	1	64164.5	0
comp10919_c0	1	0	0	1	2	0	comp10919_c0	-0.852270143991814	1.49913430066212	0.67213617654005	1	27175	0
comp1091_c0	0	0	0	0	0	0	comp1091_c0	-Inf	NA	1	1	64164.5	0
comp1091_c1	0	0	1	0	1	0	comp1091_c1	-1.47450168046942	-0.412632903530531	1	1	64164.5	0
comp1092024_c0	2	0	1	0	0	0	comp1092024_c0	-Inf	-Inf	0.302012049193012	1	9482	0
comp10920_c0	0	0	0	0	0	0	comp10920_c0	-Inf	NA	1	1	64164.5	0
comp10922126_c0	0	0	0	0	0	0	comp10922126_c0	-Inf	NA	1	1	64164.5	0
comp1092219_c0	4	0	0	2	0	0	comp1092219_c0	-0.151647894269798	-1.09962119989385	0.772073553975507	1	32030	0
comp1092276_c0	4	5	3	2	0	3	comp1092276_c0	1.38227477484454	-1.65253380033605	0.155249940860138	1	4927	0
comp10925_c0	0	0	0	2	0	0	comp10925_c0	-Inf	Inf	0.597208790033127	1	23091	0
comp1092668_c0	0	0	2	0	1	0	comp1092668_c0	-0.974501680469415	-1.41263290353053	1	1	46068.5	0
comp10926_c0	0	0	0	4	1	1	comp10926_c0	-Inf	Inf	0.106513919048681	1	3732	0
comp1092701_c0	1	2	1	0	1	0	comp1092701_c0	-0.515890778586593	-2.32985470729618	0.43128062554344	1	13637	0
comp1092776_c0	3	5	0	10	5	5	comp1092776_c0	2.10333451292216	0.991818086797855	0.337394896619325	1	10938	0
comp10927_c0	0	0	0	0	0	0	comp10927_c0	-Inf	NA	1	1	64164.5	0
comp10928013_c0	0	0	0	0	0	0	comp10928013_c0	-Inf	NA	1	1	64164.5	0
comp10929_c0	2	2	1	1	4	0	comp10929_c0	0.780582243243332	-0.287153593499477	1	1	64164.5	0
comp10931_c0	0	0	0	0	0	0	comp10931_c0	-Inf	NA	1	1	64164.5	0
comp1093260_c0	0	0	0	0	0	1	comp1093260_c0	-Inf	Inf	1	1	64164.5	0
comp1093293_c0	0	0	1	0	0	1	comp1093293_c0	-1.53936890041887	-0.54236734342945	1	1	64164.5	0
comp10932_c0	2	0	1	0	0	1	comp10932_c0	-0.853714823369188	-1.91367549752882	0.669438712803085	1	26934	0
comp1093499_c0	1	1	1	0	0	1	comp1093499_c0	-0.800468658628321	-2.02016782701056	0.65274574451144	1	26068	0
comp1093576_c0	1	1	0	2	0	0	comp1093576_c0	-0.566763751139132	-0.269389486155178	1	1	64164.5	0
comp10936_c0	3	0	3	0	2	2	comp10936_c0	0.707673868742247	-0.903802829672225	0.469566893116107	1	15345	0
comp1093781_c0	5	2	2	2	1	2	comp1093781_c0	1.15252661668563	-1.14086748887828	0.306311215998126	1	9841	0
comp10937_c0	6	2	6	7	2	7	comp10937_c0	2.32906619533329	-0.149120159710548	0.909512867364303	1	37181	0
comp10939_c0	1	0	0	0	0	2	comp10939_c0	-1.20619493322824	0.791284722189274	0.999999999999996	1	41763	0
comp1093_c0	0	0	1	7	0	7	comp1093_c0	0.39209755126391	3.32056555993612	0.0347850425721658	1	1927	0
comp10940247_c0	0	1	0	1	0	0	comp10940247_c0	-1.49082489661802	-0.421267195197405	1	1	64164.5	0
comp10942_c0	1	0	0	1	0	0	comp10942_c0	-1.6516478942698	-0.0996211998938468	1	1	64164.5	0
comp1094327_c0	2	1	1	1	0	4	comp1094327_c0	0.552570022621447	-0.0374114661652717	1	1	64164.5	0
comp10944_c0	0	1	1	1	2	1	comp10944_c0	0.00420213953648227	0.556755828317893	0.726956757130723	1	29948	0
comp10947_c0	2	1	5	1	0	0	comp10947_c0	-0.0238406705248033	-3.35523564738384	0.0703172646159146	1	2827	0
comp10948_c0	0	0	0	0	0	0	comp10948_c0	-Inf	NA	1	1	64164.5	0
comp10948_c1	0	0	0	0	0	0	comp10948_c1	-Inf	NA	1	1	64164.5	0
comp1094936_c0	0	3	0	2	0	1	comp1094936_c0	0.0764096418868079	-0.456723119630063	1	1	64164.5	0
comp1094974_c0	0	3	0	0	3	0	comp1094974_c0	0.104457785094158	-0.400626833215364	0.999999999999995	1	40755	0
comp1095021_c0	3	1	3	0	0	2	comp1095021_c0	0.29653685152748	-2.21417884732216	0.203575814305809	1	6501	0
comp1095150_c0	0	2	0	2	1	1	comp1095150_c0	-0.00143791879279601	0.557506760453041	0.738408187204643	1	30666	0
comp10951_c0	1	0	0	3	0	0	comp10951_c0	-0.85916664390922	1.48534130082731	0.709311525923618	1	29266	0
comp1095274_c0	0	0	1	0	0	0	comp1095274_c0	-Inf	-Inf	1	1	45430.5	0
comp10953_c0	0	1	0	0	0	1	comp10953_c0	-1.54537193557646	-0.530361273114283	1	1	64164.5	0
comp1095578_c0	6	4	1	9	3	4	comp1095578_c0	2.14497725678013	0.262038098697121	0.901045824531344	1	36941	0
comp10955_c0	1	1	1	2	2	0	comp10955_c0	0.259256926775144	0.0992833437963698	1	1	64164.5	0
comp1095633_c0	0	2	6	0	1	0	comp1095633_c0	0.0240022377201152	-3.40964073990959	0.0919470585746427	1	3414	0
comp1095650_c0	2	0	0	2	2	0	comp1095650_c0	-0.146469347824773	0.910735892996203	0.744893853170266	1	31008	0
comp1095672_c0	3	4	3	0	7	8	comp1095672_c0	2.05735944102916	0.201951106832731	0.89885686123586	1	36870	0
comp10958_c0	0	1	1	0	0	1	comp10958_c0	-1.04236417337803	-1.53637679751114	1	1	64164.5	0
comp1095_c0	1	0	0	0	0	0	comp1095_c0	-Inf	-Inf	1	1	64164.5	0
comp1095_c1	1	1	0	0	0	0	comp1095_c1	-Inf	-Inf	0.519350882056005	1	18390	0
comp10961_c0	0	0	0	0	0	0	comp10961_c0	-Inf	NA	1	1	64164.5	0
comp10962_c0	1	3	1	1	1	1	comp10962_c0	0.420266103230255	-1.13026691945801	0.588353840117473	1	22731	0
comp1096463_c0	0	0	1	1	0	2	comp1096463_c0	-0.728243221908255	1.07988401359179	0.673233704512295	1	27306	0
comp10964_c0	0	4	0	1	0	0	comp10964_c0	-0.490824896618019	-2.4212671951974	0.375268333749053	1	12006	0
comp10965_c0	0	0	0	1	0	0	comp10965_c0	-Inf	Inf	1	1	64164.5	0
comp1096667_c0	0	1	7	0	0	3	comp1096667_c0	0.752364696897437	-1.95590953661976	0.216672529934248	1	6717	0
comp10966_c0	0	0	0	1	1	0	comp10966_c0	-Inf	Inf	0.500397761309423	1	16878	0
comp10967693_c0	1	0	0	0	1	0	comp10967693_c0	-1.64132771327878	-0.0789808379118062	1	1	64164.5	0
comp10968635_c0	1	0	0	0	0	0	comp10968635_c0	-Inf	-Inf	1	1	64164.5	0
comp10972_c0	3	1	1	2	6	4	comp10972_c0	1.35943258604047	0.998458669165585	0.487247169319311	1	15765	0
comp10975030_c0	1	0	0	1	0	0	comp10975030_c0	-1.6516478942698	-0.0996211998938468	1	1	64164.5	0
comp10975_c0	1	0	0	1	0	1	comp10975_c0	-1.17840594257425	0.84686270349724	1	1	64164.5	0
comp10976_c0	0	0	0	0	0	0	comp10976_c0	-Inf	NA	1	1	64164.5	0
comp1097741_c0	2	5	8	3	6	8	comp1097741_c0	2.4687982220416	-0.251057518993169	0.834186929440035	1	34671	0
comp10979_c0	0	0	0	0	0	0	comp10979_c0	-Inf	NA	1	1	64164.5	0
comp1097_c0	0	0	1	2	0	0	comp1097_c0	-0.984821861460435	0.566726734487428	0.999999999999996	1	41683.5	0
comp10981_c0	1	0	0	0	1	0	comp10981_c0	-1.64132771327878	-0.0789808379118062	1	1	64164.5	0
comp10982_c0	18	7	7	28	22	21	comp10982_c0	3.98708949715302	0.872700976307737	0.221841563005076	1	6849	0
comp1098313_c0	3	1	1	8	10	8	comp1098313_c0	1.91732146435738	2.11423642579941	0.0428784396294981	1	2146	0
comp1098394_c0	0	0	0	1	0	0	comp1098394_c0	-Inf	Inf	1	1	64164.5	0
comp10986439_c0	0	0	0	0	0	1	comp10986439_c0	-Inf	Inf	1	1	64164.5	0
comp1098650_c0	0	2	2	0	1	0	comp1098650_c0	-0.477496953428572	-2.40664235761222	0.309355689089795	1	9972	0
comp1098822_c0	2	0	0	1	1	2	comp1098822_c0	-0.175714177791272	0.852246233063203	0.73380511390979	1	30245	0
comp1098889_c0	1	1	5	3	4	12	comp1098889_c0	1.98866395327807	0.988899627846515	0.316922214887869	1	10471	0
comp10990_c0	0	0	0	0	1	0	comp10990_c0	-Inf	Inf	1	1	64164.5	0
comp10990_c1	1	0	0	0	1	0	comp10990_c1	-1.64132771327878	-0.0789808379118062	1	1	64164.5	0
comp1099293_c0	0	3	0	0	0	0	comp1099293_c0	-Inf	-Inf	0.373787484987176	1	11919	0
comp10992_c0	3	3	1	1	9	7	comp10992_c0	1.87662407286563	0.953510527442036	0.41998504876828	1	13296	0
comp1099325_c0	9	2	2	4	4	1	comp1099325_c0	1.83679859019029	-0.741538611810409	0.48593142309934	1	15733	0
comp10993_c0	0	0	0	0	0	2	comp10993_c0	-Inf	Inf	0.607387565681039	1	24615	0
comp1099483_c0	3	4	3	4	2	3	comp1099483_c0	1.6970606873878	-0.51864640044999	0.745261802870696	1	31019	0
comp10994_c0	0	0	0	0	1	0	comp10994_c0	-Inf	Inf	1	1	64164.5	0
comp1099587_c0	0	85	0	0	1	0	comp1099587_c0	1.72419075244185	-6.81001776935307	0.000258654257040151	0.049047537498967	433	1
comp10995_c0	0	0	0	0	1	0	comp10995_c0	-Inf	Inf	1	1	64164.5	0
comp10996_c0	0	1	6	0	0	1	comp10996_c0	-0.136545963298803	-3.34801321766959	0.134794864344461	1	4508	0
comp10997_c0	0	0	1	3	3	2	comp10997_c0	0.00588246513079127	2.54813538766988	0.127153998312597	1	4331	0
comp10998_c0	0	0	0	0	1	0	comp10998_c0	-Inf	Inf	1	1	64164.5	0
comp1099948_c0	0	0	0	0	2	0	comp1099948_c0	-Inf	Inf	0.598096927318249	1	23557	0
comp10999_c0	0	0	0	0	0	0	comp10999_c0	-Inf	NA	1	1	64164.5	0
comp109_c0	1	0	0	1	2	1	comp109_c0	-0.659628620313723	1.8844173480183	0.430203154326942	1	13580	0
comp1100153_c0	0	0	1	4	3	3	comp1100153_c0	0.163387692253385	2.86314584191507	0.059168397805727	1	2539	0
comp11001_c0	2	1	2	0	0	0	comp11001_c0	-Inf	-Inf	0.0905944850101676	1	3362	0
comp1100364_c0	0	0	0	0	1	0.92	comp1100364_c0	-Inf	Inf	0.500397761309423	1	16878	0
comp11004571_c0	0	0	0	0	0	0	comp11004571_c0	-Inf	NA	1	1	64164.5	0
comp1100521_c0	0	1	4	6	7	7	comp1100521_c0	1.82100727468554	1.53931528546202	0.135045950996145	1	4512	0
comp1100571_c0	2	2	2	4	6	0	comp1100571_c0	1.42125223719933	0.423273964644747	0.862483676607843	1	35688	0
comp11007_c0	0	0	0	0	0	0	comp11007_c0	-Inf	NA	1	1	64164.5	0
comp1100804_c0	13	3	1	2	9	4	comp1100804_c0	2.37932408180575	-0.379044285238839	0.68260332633695	1	28149	0
comp1100979_c0	3	0	0	1	2	6	comp1100979_c0	0.692316901655507	1.41838339051445	0.374815780011238	1	11944	0
comp1100_c0	0	0	0	0	0	0	comp1100_c0	-Inf	NA	1	1	64164.5	0
comp1101104_c0	1	0	1	0	2	3	comp1101104_c0	0.0696450091855287	0.990064452656649	0.73602324697817	1	30436	0
comp11011407_c0	0	0	0	0	0	0	comp11011407_c0	-Inf	NA	1	1	64164.5	0
comp1101152_c0	7	0	1	10	4	0	comp1101152_c0	1.77808159397837	0.667484548063579	0.617704371543354	1	25088	0
comp11011_c0	0	0	1	0	0	1	comp11011_c0	-1.53936890041887	-0.54236734342945	1	1	64164.5	0
comp11012_c0	1	3	0	0	0	0	comp11012_c0	-Inf	-Inf	0.194716344003023	1	6131	0
comp11013_c0	0	0	0	1	0	0	comp11013_c0	-Inf	Inf	1	1	64164.5	0
comp11014_c0	1	0	0	1	0	0	comp11014_c0	-1.6516478942698	-0.0996211998938468	1	1	64164.5	0
comp11015_c0	0	0	2	0	0	0	comp11015_c0	-Inf	-Inf	0.582583791434741	1	21883	0
comp11017_c0	3	0	0	2	2	1	comp11017_c0	0.29541990199961	0.624589391202656	1	1	64164.5	0
comp11018_c0	0	0	0	0	0	0	comp11018_c0	-Inf	NA	1	1	64164.5	0
comp11021242_c0	0	0	0	0	0	0	comp11021242_c0	-Inf	NA	1	1	64164.5	0
comp11022_c0	1	1	1	0	0	0	comp11022_c0	-Inf	-Inf	0.272750662249235	1	8053	0
comp1102422_c0	0	0	0	0	0	0	comp1102422_c0	-Inf	NA	1	1	64164.5	0
comp11024261_c0	0	0	0	0	0	1	comp11024261_c0	-Inf	Inf	1	1	64164.5	0
comp11024_c0	0	4	1	0	1	2	comp11024_c0	0.431554837217153	-1.22518235831132	0.621069194842746	1	25160	0
comp11025_c0	1	0	0	1	0	0	comp11025_c0	-1.6516478942698	-0.0996211998938468	1	1	64164.5	0
comp110279_c0	6	4	4	3	7	8	comp110279_c0	2.41553761510286	0.0275776993147612	1	1	64164.5	0
comp11027_c0	0	0	0	0	0	0	comp11027_c0	-Inf	NA	1	1	64164.5	0
comp11028_c0	0	0	0	0	0	0	comp11028_c0	-Inf	NA	1	1	64164.5	0
comp11030_c0	0	0	0	0	0	0	comp11030_c0	-Inf	NA	1	1	64164.5	0
comp1103142_c0	0	3	1	1	0	1	comp1103142_c0	-0.0160774961622821	-1.4777941893267	0.549007990700683	1	20472	0
comp11032_c0	0	0	0	0	0	0	comp11032_c0	-Inf	NA	1	1	64164.5	0
comp11034384_c0	0	0	0	0	0	0	comp11034384_c0	-Inf	NA	1	1	64164.5	0
comp11034643_c0	0	0	0	0	0	0	comp11034643_c0	-Inf	NA	1	1	64164.5	0
comp11034663_c0	0	0	0	0	0	1	comp11034663_c0	-Inf	Inf	1	1	64164.5	0
comp1103577_c0	0	0	0	0	0	0	comp1103577_c0	-Inf	NA	1	1	64164.5	0
comp11035978_c0	0	0	1	0	0	0	comp11035978_c0	-Inf	-Inf	1	1	64164.5	0
comp11037_c0	0	0	0	0	0	0	comp11037_c0	-Inf	NA	1	1	64164.5	0
comp11038_c0	0	0	0	0	0	0	comp11038_c0	-Inf	NA	1	1	64164.5	0
comp11038_c1	0	0	0	0	0	0	comp11038_c1	-Inf	NA	1	1	64164.5	0
comp11040_c0	2	2	0	4	2	0	comp11040_c0	0.729173990965249	0.322485998053585	0.999999999999996	1	41527	0
comp1104209_c0	1	0	2	1	2	0	comp1104209_c0	0.0555993047160353	-0.316604596753579	1	1	64164.5	0
comp110425_c0	2	1	4	1	1	0	comp110425_c0	0.379264849427025	-2.14073250150739	0.202252708660642	1	6469	0
comp11042_c0	0	0	1	0	0	1	comp11042_c0	-1.53936890041887	-0.54236734342945	1	1	64164.5	0
comp11043_c0	0	0	0	0	0	2	comp11043_c0	-Inf	Inf	0.607398113770256	1	24617	0
comp1104521_c0	2	1	0	2	1	3	comp1104521_c0	0.466036545651977	0.73508523029176	0.772615972274284	1	32069	0
comp11045_c0	0	1	0	0	0	1	comp11045_c0	-1.54537193557646	-0.530361273114283	1	1	64164.5	0
comp11046_c0	0	1	1	0	2	3	comp11046_c0	0.145250730445695	0.838853010136318	0.736668106307091	1	30539	0
comp11047_c0	0	0	0	0	0	2	comp11047_c0	-Inf	Inf	0.607408660105213	1	24620	0
comp1104843_c0	0	0	0	0	1	0	comp1104843_c0	-Inf	Inf	1	1	64164.5	0
comp11049_c0	0	1	2	0	2	0	comp11049_c0	-0.184015896182268	-0.993604472104826	0.748605958037483	1	31214	0
comp1104_c0	0	0	0	1	1	0	comp1104_c0	-Inf	Inf	0.500397761309423	1	16878	0
comp1105030_c0	1	2	1	1	0	0	comp1105030_c0	-0.526210959577613	-2.35049506927822	0.431331823183647	1	13661	0
comp11050680_c0	0	0	0	1	1	0	comp11050680_c0	-Inf	Inf	0.500397761309423	1	16878	0
comp1105100_c0	1	1	1	0	0	1	comp1105100_c0	-0.800468658628321	-2.02016782701056	0.652743106534327	1	26064	0
comp11051_c0	1	0	1	1	0	0	comp11051_c0	-1.06342285567976	-1.27607127707393	0.999999999999997	1	42400.5	0
comp11052574_c0	0	0	0	1	0	1	comp11052574_c0	-Inf	Inf	0.500397761309423	1	16878	0
comp11055403_c0	0	0	0	0	1	0	comp11055403_c0	-Inf	Inf	1	1	64164.5	0
comp1105598_c0	5	5	1	1	2	1	comp1105598_c0	1.16281735747839	-1.76047460756593	0.119823147785057	1	4120	0
comp1105601_c0	0	0	0	0	1	1	comp1105601_c0	-Inf	Inf	0.500397761309423	1	16878	0
comp1105792_c0	2	0	0	0	1	0	comp1105792_c0	-1.14132771327878	-1.07898083791181	0.999999999999995	1	41123.5	0
comp11062_c0	1	0	1	2	4	0	comp11062_c0	0.235954894598225	1.32268422348204	0.402307446267727	1	12922	0
comp11066_c0	0	0	0	0	0	0	comp11066_c0	-Inf	NA	1	1	64164.5	0
comp1106935_c0	0	0	0	0	0	0	comp1106935_c0	-Inf	NA	1	1	64164.5	0
comp1107054_c0	0	9	2	0	5	2	comp1107054_c0	1.636037737883	-1.0907858967375	0.415079741767746	1	13178	0
comp11071_c0	0	0	0	1	0	1	comp11071_c0	-Inf	Inf	0.500397761309423	1	16878	0
comp1107250_c0	2	0	0	0	1	0	comp1107250_c0	-1.14132771327878	-1.07898083791181	0.999999999999993	1	40278.5	0
comp1107267_c0	1	0	0	0	0	1	comp1107267_c0	-1.70619493322824	-0.208715277810726	1	1	64164.5	0
comp1107267_c1	1	0	0	0	0	0	comp1107267_c1	-Inf	-Inf	0.999999999999999	1	44806	0
comp11075_c0	0	1	0	0	1	0	comp11075_c0	-1.480504715627	-0.400626833215364	1	1	64164.5	0
comp1107606_c0	0	0	0	0	0	0	comp1107606_c0	-Inf	NA	1	1	64164.5	0
comp11078_c0	0	0	0	0	2	0	comp11078_c0	-Inf	Inf	0.59808924989229	1	23551	0
comp1107_c0	0	0	0	0	0	0	comp1107_c0	-Inf	NA	1	1	64164.5	0
comp11080_c0	4	3	2	1	2	1	comp11080_c0	1.02053003519448	-1.47589996299809	0.189430438320426	1	5978	0
comp110828_c0	219	16	23	130	80	118	comp110828_c0	6.54356738297327	0.158839024154801	0.84358436500434	1	35029	0
comp11084_c0	0	0	8	0	1	0	comp11084_c0	0.025498319530585	-3.41263290353053	0.133085078739555	1	4487	0
comp11085_c0	0	0	0	1	2	0	comp11085_c0	-Inf	Inf	0.30027607935329	1	9294	0
comp11086405_c0	0	0	0	1	0	0	comp11086405_c0	-Inf	Inf	1	1	64164.5	0
comp1109026_c0	1	13	3	1	2	0	comp1109026_c0	1.34482986592464	-2.89506571917079	0.0318085581018369	1	1853	0
comp110917_c0	3	2	2	3	2	6	comp110917_c0	1.55258578546891	0.301674040046866	0.866989486272153	1	35825	0
comp1109389_c0	0	0	0	0	0	1	comp1109389_c0	-Inf	Inf	1	1	64164.5	0
comp11093_c0	0	0	1	0	3	1	comp11093_c0	-0.490179862069259	1.55601073326978	0.467430364785478	1	15279	0
comp11096540_c0	0	1	0	0	0	1	comp11096540_c0	-1.54537193557646	-0.530361273114283	1	1	64164.5	0
comp11100_c0	0	0	0	0	1	0	comp11100_c0	-Inf	Inf	1	1	64164.5	0
comp1110219_c0	1	0	0	0	2	0	comp1110219_c0	-1.14132771327878	0.921019162088194	0.999999999999999	1	45187.5	0
comp11102_c0	0	0	0	1	0	1	comp11102_c0	-Inf	Inf	0.500397761309423	1	16878	0
comp11103_c0	0	1	0	0	0	0	comp11103_c0	-Inf	-Inf	1	1	64164.5	0
comp11106821_c0	0	0	2	0	0	0	comp11106821_c0	-Inf	-Inf	0.582565107773868	1	21876	0
comp11106_c0	0	0	0	0	0	0	comp11106_c0	-Inf	NA	1	1	64164.5	0
comp1110700_c0	1	0	0	0	0	0	comp1110700_c0	-Inf	-Inf	1	1	64164.5	0
comp11107_c0	0	1	0	2	1	3	comp11107_c0	-0.22330606911073	2.11377045981717	0.288200324690743	1	8522	0
comp1110816_c0	4	3	0	2	2	1	comp1110816_c0	0.979968560377116	-0.744507925552356	0.517134105522524	1	18311	0
comp11109_c0	0	0	0	0	1	0	comp11109_c0	-Inf	Inf	1	1	64164.5	0
comp11111304_c0	0	0	0	0	0	0	comp11111304_c0	-Inf	NA	1	1	64164.5	0
comp1111138_c0	5	0	0	4	3	4	comp1111138_c0	1.2225766343705	1.00497166761202	0.474757570590548	1	15455	0
comp1111190_c0	0	0	0	2	0	0	comp1111190_c0	-Inf	Inf	0.597195066155256	1	23086	0
comp1111345_c0	0	1	0	1	0	0	comp1111345_c0	-1.49082489661802	-0.421267195197405	1	1	64164.5	0
comp1111371_c0	1	0	0	0	0	1	comp1111371_c0	-1.70619493322824	-0.208715277810726	1	1	64164.5	0
comp11115_c0	0	0	0	0	0	0	comp11115_c0	-Inf	NA	1	1	64164.5	0
comp11117_c0	2	0	0	0	0	0	comp11117_c0	-Inf	-Inf	0.584276939247482	1	22163	0
comp11119_c0	1	2	0	1	0	3	comp11119_c0	0.211410084732153	0.0121879021426664	1	1	64164.5	0
comp1111_c0	0	0	0	0	0	0	comp1111_c0	-Inf	NA	1	1	64164.5	0
comp11121_c0	0	0	1	2	0	1	comp11121_c0	-0.710068573316187	1.11623331077593	0.675519471179437	1	27901	0
comp1112277_c0	0	0	1	0	0	1	comp1112277_c0	-1.53936890041887	-0.54236734342945	1	1	64164.5	0
comp11122_c0	0	0	0	2	1	0	comp11122_c0	-Inf	Inf	0.30008402776579	1	9248	0
comp11123_c0	3	1	0	5	6	7	comp11123_c0	1.45983609109311	1.94858701781118	0.0767494429249795	1	3013	0
comp11124_c0	0	0	0	0	1	0	comp11124_c0	-Inf	Inf	1	1	64164.5	0
comp11126_c0	0	0	0	0	0	0	comp11126_c0	-Inf	NA	1	1	64164.5	0
comp11126_c1	0	0	0	0	0	1	comp11126_c1	-Inf	Inf	1	1	64164.5	0
comp11127_c0	0	0	3	0	0	0	comp11127_c0	-Inf	-Inf	0.3718723543476	1	11756	0
comp11130702_c0	0	0	0	0	0	0	comp11130702_c0	-Inf	NA	1	1	64164.5	0
comp11130_c0	0	1	0	0	0	0	comp11130_c0	-Inf	-Inf	1	1	64164.5	0
comp1113168_c0	1	1	0	1	0	0	comp1113168_c0	-1.06676375113913	-1.26938948615518	1	1	64164.5	0
comp11131_c0	0	0	0	0	0	1	comp11131_c0	-Inf	Inf	1	1	64164.5	0
comp1113364_c0	3	0	0	0	1	0	comp1113364_c0	-0.848846462918199	-1.66394333863296	0.704904983981511	1	28796	0
comp11134357_c0	0	0	0	0	0	0	comp11134357_c0	-Inf	NA	1	1	64164.5	0
comp1113457_c0	0	0	0	0	0	0	comp1113457_c0	-Inf	NA	1	1	64164.5	0
comp1113767_c0	3	0	0	2	0	0	comp1113767_c0	-0.359166643909219	-0.684583700615003	1	1	64164.5	0
comp11137_c0	7	1	2	6	1	0	comp11137_c0	1.46799646715546	-0.718266550111123	0.528069942224705	1	19831	0
comp11139_c0	0	0	0	0	0	0	comp11139_c0	-Inf	NA	1	1	64164.5	0
comp11142296_c0	0	1	0	0	0	0	comp11142296_c0	-Inf	-Inf	1	1	64164.5	0
comp11145696_c0	0	0	0	0	0	0	comp11145696_c0	-Inf	NA	1	1	64164.5	0
comp11147662_c0	0	0	0	1	0	0	comp11147662_c0	-Inf	Inf	1	1	64164.5	0
comp11147961_c0	0	0	0	0	0	0	comp11147961_c0	-Inf	NA	1	1	64164.5	0
comp11148725_c0	0	0	0	0	0	0	comp11148725_c0	-Inf	NA	1	1	64164.5	0
comp11148867_c0	0	1	0	0	0	0	comp11148867_c0	-Inf	-Inf	1	1	64164.5	0
comp11149718_c0	0	0	0	0	0	0	comp11149718_c0	-Inf	NA	1	1	64164.5	0
comp11149_c0	1	0	2	1	2	1	comp11149_c0	0.248240828394127	0.0686784506026036	1	1	64164.5	0
comp11150243_c0	0	0	1	1	0	0	comp11150243_c0	-1.48482186146044	-0.433273265512572	1	1	64164.5	0
comp11150_c0	0	1	2	10	3	3	comp11150_c0	1.29771883083805	1.96986498193581	0.138585238834449	1	4575	0
comp11151353_c0	0	0	0	0	0	0	comp11151353_c0	-Inf	NA	1	1	64164.5	0
comp1115171_c0	0	0	0	1	2	0	comp1115171_c0	-Inf	Inf	0.300260275632697	1	9290	0
comp11153157_c0	0	1	0	0	0	1	comp11153157_c0	-1.54537193557646	-0.530361273114283	1	1	64164.5	0
comp11154808_c0	0	0	0	0	0	0	comp11154808_c0	-Inf	NA	1	1	64164.5	0
comp11154_c0	1	0	0	0	0	1	comp11154_c0	-1.70619493322824	-0.208715277810726	1	1	64164.5	0
comp11155988_c0	0	1	0	0	0	0	comp11155988_c0	-Inf	-Inf	1	1	64164.5	0
comp1115605_c0	2	1	0	0	0	0	comp1115605_c0	-Inf	-Inf	0.302035613478105	1	9500	0
comp11158_c0	0	1	0	0	0	0	comp11158_c0	-Inf	-Inf	0.999999999999998	1	42671.5	0
comp11159682_c0	0	0	0	0	0	0	comp11159682_c0	-Inf	NA	1	1	64164.5	0
comp11160026_c0	0	0	0	1	0	0	comp11160026_c0	-Inf	Inf	1	1	64164.5	0
comp1116054_c0	2	0	0	21	2	5	comp1116054_c0	1.2433385026756	3.69035159399694	0.00551040296519822	0.469124611476191	964	0
comp11160_c0	0	0	0	0	0	0	comp11160_c0	-Inf	NA	1	1	64164.5	0
comp11161122_c0	0	0	0	0	0	0	comp11161122_c0	-Inf	NA	1	1	64164.5	0
comp1116169_c0	1	1	1	1	2	1	comp1116169_c0	0.246097654286194	0.0729647988184699	1	1	64164.5	0
comp11163856_c0	0	0	0	1	0	0	comp11163856_c0	-Inf	Inf	1	1	64164.5	0
comp11164234_c0	0	0	0	1	0	0	comp11164234_c0	-Inf	Inf	1	1	64164.5	0
comp11164_c0	0	0	0	1	3	0	comp11164_c0	-Inf	Inf	0.19568714557483	1	6223	0
comp11165064_c0	2	0	0	0	0	0	comp11165064_c0	-Inf	-Inf	0.584271945726999	1	22162	0
comp11165_c0	2	2	3	1	1	2	comp11165_c0	0.849110746035001	-1.19740361458934	0.330313398894601	1	10775	0
comp11166837_c0	0	0	0	1	0	0	comp11166837_c0	-Inf	Inf	1	1	64164.5	0
comp11166841_c0	0	0	0	0	0	0	comp11166841_c0	-Inf	NA	1	1	64164.5	0
comp11168_c0	0	3	0	0	0	0	comp11168_c0	-Inf	-Inf	0.373763380875976	1	11918	0
comp11169857_c0	0	0	0	1	0	0	comp11169857_c0	-Inf	Inf	1	1	64164.5	0
comp11169_c0	1	1	1	7	1	0	comp11169_c0	0.755376506428272	1.09152250310263	0.486718655888445	1	15752	0
comp1117024_c0	1	0	0	0	0	0	comp1117024_c0	-Inf	-Inf	1	1	64164.5	0
comp1117089_c0	1	1	1	4	3	2	comp1117089_c0	0.830783995549567	1.24233748134522	0.496069030469109	1	15956	0
comp11170971_c0	0	1	0	0	0	0	comp11170971_c0	-Inf	-Inf	0.999999999999998	1	43536	0
comp111710_c0	74	23	17	29	53	72	comp111710_c0	5.43852269295903	0.168426123898152	0.826508812095181	1	34361	0
comp11171619_c0	0	0	0	0	0	0	comp11171619_c0	-Inf	NA	1	1	64164.5	0
comp11171821_c0	0	0	0	0	0	0	comp11171821_c0	-Inf	NA	1	1	64164.5	0
comp11172599_c0	0	0	0	0	0	0	comp11172599_c0	-Inf	NA	1	1	64164.5	0
comp11172602_c0	0	0	0	0	0	0	comp11172602_c0	-Inf	NA	1	1	64164.5	0
comp11172919_c0	0	0	0	0	0	0	comp11172919_c0	-Inf	NA	1	1	64164.5	0
comp11172_c0	0	1	1	0	0	1	comp11172_c0	-1.04236417337803	-1.53637679751114	1	1	64164.5	0
comp11174162_c0	0	0	0	0	0	1	comp11174162_c0	-Inf	Inf	1	1	64164.5	0
comp11174_c0	1	0	0	1	0	0	comp11174_c0	-1.6516478942698	-0.0996211998938468	1	1	64164.5	0
comp11176_c0	0	0	1	0	0	0	comp11176_c0	-Inf	-Inf	0.999999999999997	1	41852	0
comp11178042_c0	0	1	0	0	0	0	comp11178042_c0	-Inf	-Inf	1	1	45727.5	0
comp11179479_c0	1	0	0	0	0	0	comp11179479_c0	-Inf	-Inf	0.999999999999998	1	42905	0
comp11180647_c0	0	0	0	0	0	0	comp11180647_c0	-Inf	NA	1	1	64164.5	0
comp11182_c0	0	0	0	0	1	0	comp11182_c0	-Inf	Inf	1	1	64164.5	0
comp11183837_c0	0	0	0	0	0	0	comp11183837_c0	-Inf	NA	1	1	64164.5	0
comp11183_c0	0	0	0	0	0	0	comp11183_c0	-Inf	NA	1	1	64164.5	0
comp11184700_c0	0	0	0	0	0	0	comp11184700_c0	-Inf	NA	1	1	64164.5	0
comp1118613_c0	0	0	0	1	0	0	comp1118613_c0	-Inf	Inf	1	1	64164.5	0
comp11186530_c0	0	0	0	1	1	0	comp11186530_c0	-Inf	Inf	0.500397761309423	1	16878	0
comp11187885_c0	0	0	1	0	0	0	comp11187885_c0	-Inf	-Inf	0.999999999999992	1	39954	0
comp11188306_c0	0	0	0	0	0	0	comp11188306_c0	-Inf	NA	1	1	64164.5	0
comp11188958_c0	0	0	0	0	0	0	comp11188958_c0	-Inf	NA	1	1	64164.5	0
comp11189064_c0	0	0	0	0	0	1	comp11189064_c0	-Inf	Inf	1	1	64164.5	0
comp11190_c0	2	4	0	4	0	1	comp11190_c0	0.902308456591318	-0.606015354139004	0.669602655136333	1	26943	0
comp11192596_c0	0	0	0	0	1	0	comp11192596_c0	-Inf	Inf	1	1	64164.5	0
comp11192_c0	0	0	1	1	0	0	comp11192_c0	-1.48482186146044	-0.433273265512572	1	1	64164.5	0
comp11193829_c0	0	1	0	1	0	0	comp11193829_c0	-1.49082489661802	-0.421267195197405	1	1	64164.5	0
comp11195070_c0	0	1	1	0	0	1	comp11195070_c0	-1.04236417337803	-1.53637679751114	1	1	64164.5	0
comp11195156_c0	0	0	0	0	0	0	comp11195156_c0	-Inf	NA	1	1	64164.5	0
comp11195468_c0	0	0	0	0	0	0	comp11195468_c0	-Inf	NA	1	1	64164.5	0
comp11195674_c0	0	0	0	0	1	0	comp11195674_c0	-Inf	Inf	1	1	64164.5	0
comp11195_c0	1	0	0	0	5	1	comp11195_c0	-0.359260630982316	2.48515332668112	0.336377080634115	1	10911	0
comp11199_c0	1	0	0	1	2	0	comp11199_c0	-0.852270143991814	1.49913430066212	0.672132167645153	1	27172	0
comp111_c0	1	0	0	3	0	1	comp111_c0	-0.664902853376723	1.8738688818923	0.46541726316138	1	15113	0
comp111_c1	4	2	0	6	6	1	comp111_c1	1.54949337136814	0.901998881724086	0.430838085442248	1	13604	0
comp11200724_c0	0	0	0	2	0	0	comp11200724_c0	-Inf	Inf	0.597181345429174	1	23079	0
comp11202093_c0	0	0	0	0	1	0	comp11202093_c0	-Inf	Inf	1	1	64164.5	0
comp11203209_c0	0	0	1	0	0	0	comp11203209_c0	-Inf	-Inf	0.999999999999992	1	39954	0
comp11203410_c0	0	0	0	0	0	0	comp11203410_c0	-Inf	NA	1	1	64164.5	0
comp11203533_c0	0	1	0	0	0	0	comp11203533_c0	-Inf	-Inf	0.999999999999998	1	42787.5	0
comp11204_c0	0	1	1	0	0	0	comp11204_c0	-Inf	-Inf	0.52259060051451	1	19580	0
comp11205021_c0	0	0	0	0	0	0	comp11205021_c0	-Inf	NA	1	1	64164.5	0
comp11205199_c0	1	0	0	0	0	0	comp11205199_c0	-Inf	-Inf	1	1	64164.5	0
comp11205951_c0	0	0	0	1	0	0	comp11205951_c0	-Inf	Inf	1	1	64164.5	0
comp11206301_c0	1	0	0	0	0	0	comp11206301_c0	-Inf	-Inf	0.999999999999999	1	44543.5	0
comp11207048_c0	0	1	0	0	0	0	comp11207048_c0	-Inf	-Inf	1	1	64164.5	0
comp11207295_c0	0	0	0	0	0	0	comp11207295_c0	-Inf	NA	1	1	64164.5	0
comp11207540_c0	0	0	0	0	0	0	comp11207540_c0	-Inf	NA	1	1	64164.5	0
comp11207_c0	0	0	3	0	3	0	comp11207_c0	0.110460820251741	-0.412632903530531	0.999999999999999	1	43796	0
comp1120874_c0	0	11	2	1	0	1	comp1120874_c0	0.833563715912848	-3.17707661347696	0.0534240673526875	1	2408	0
comp11208827_c0	0	0	0	0	0	0	comp11208827_c0	-Inf	NA	1	1	64164.5	0
comp11208_c0	0	1	0	1	1	1	comp11208_c0	-0.712529327759033	1.13532394252057	0.656284790184212	1	26321	0
comp11209184_c0	0	0	0	0	0	0	comp11209184_c0	-Inf	NA	1	1	64164.5	0
comp11209577_c0	0	0	0	0	1	0	comp11209577_c0	-Inf	Inf	1	1	64164.5	0
comp11209878_c0	1	0	0	0	0	0	comp11209878_c0	-Inf	-Inf	0.999999999999998	1	43536	0
comp11210844_c0	0	0	0	0	0	0	comp11210844_c0	-Inf	NA	1	1	64164.5	0
comp1121153_c0	0	0	0	0	0	0	comp1121153_c0	-Inf	NA	1	1	64164.5	0
comp11211_c0	0	0	0	0	0	0	comp11211_c0	-Inf	NA	1	1	64164.5	0
comp11212330_c0	0	0	0	1	0	0	comp11212330_c0	-Inf	Inf	1	1	64164.5	0
comp11212_c0	0	1	1	0	2	2	comp11212_c0	-0.00920166035816453	0.529948228528599	0.734336602275582	1	30323	0
comp11217478_c0	1	0	0	0	0	0	comp11217478_c0	-Inf	-Inf	0.999999999999999	1	44202	0
comp1121807_c0	0	0	0	0	0	0	comp1121807_c0	-Inf	NA	1	1	64164.5	0
comp11219_c0	0	1	0	1	0	0	comp11219_c0	-1.49082489661802	-0.421267195197405	1	1	64164.5	0
comp11221360_c0	0	0	0	0	0	2	comp11221360_c0	-Inf	Inf	0.607419204686209	1	24621	0
comp11222361_c0	0	0	0	0	0	0	comp11222361_c0	-Inf	NA	1	1	64164.5	0
comp11222658_c0	0	0	0	0	1	0	comp11222658_c0	-Inf	Inf	1	1	64164.5	0
comp11222958_c0	0	0	2	0	0	0	comp11222958_c0	-Inf	-Inf	0.582559420981536	1	21872	0
comp11223517_c0	0	0	0	0	1	0	comp11223517_c0	-Inf	Inf	1	1	64164.5	0
comp11223_c0	3	2	9	3	2	10	comp11223_c0	2.3043160249673	-0.335557608941345	0.826047420211149	1	34342	0
comp11224276_c0	0	0	0	0	0	1	comp11224276_c0	-Inf	Inf	1	1	64164.5	0
comp11225841_c0	0	1	0	0	0	0	comp11225841_c0	-Inf	-Inf	1	1	64164.5	0
comp11226_c0	0	0	0	0	0	0	comp11226_c0	-Inf	NA	1	1	64164.5	0
comp11227193_c0	0	0	0	0	1	1	comp11227193_c0	-Inf	Inf	0.500397761309423	1	16878	0
comp11227853_c0	0	0	0	0	0	0	comp11227853_c0	-Inf	NA	1	1	64164.5	0
comp1122836_c0	1	2	0	0	1	1	comp1122836_c0	-0.269455706216523	-0.949543679754685	0.999999999999997	1	41852	0
comp1122837_c0	0	0	0	0	0	0	comp1122837_c0	-Inf	NA	1	1	64164.5	0
comp11228_c0	2	0	0	1	0	0	comp11228_c0	-1.1516478942698	-1.09962119989385	1	1	64164.5	0
comp11230_c0	0	0	0	0	0	0	comp11230_c0	-Inf	NA	1	1	64164.5	0
comp11231497_c0	0	0	0	0	1	0	comp11231497_c0	-Inf	Inf	1	1	64164.5	0
comp11231562_c0	0	1	0	0	0	0	comp11231562_c0	-Inf	-Inf	1	1	64164.5	0
comp11232017_c0	0	0	0	0	0	1	comp11232017_c0	-Inf	Inf	1	1	64164.5	0
comp1123267_c0	5	1	2	1	0	2	comp1123267_c0	0.671231871859025	-1.71906617394277	0.265555051678639	1	7906	0
comp11232_c0	0	0	0	0	1	0	comp11232_c0	-Inf	Inf	1	1	64164.5	0
comp11233_c0	4	0	0	1	1	1	comp11233_c0	0.126647674589188	-0.543030062175876	1	1	64164.5	0
comp11234177_c0	0	0	0	0	1	0	comp11234177_c0	-Inf	Inf	1	1	64164.5	0
comp11234427_c0	0	0	0	0	0	0	comp11234427_c0	-Inf	NA	1	1	64164.5	0
comp11235697_c0	0	0	0	0	0	0	comp11235697_c0	-Inf	NA	1	1	64164.5	0
comp11236046_c0	0	1	0	0	0	0	comp11236046_c0	-Inf	-Inf	1	1	64164.5	0
comp11236_c0	0	1	0	0	1	0	comp11236_c0	-1.480504715627	-0.400626833215364	1	1	64164.5	0
comp11236_c1	0	0	0	0	0	0	comp11236_c1	-Inf	NA	1	1	64164.5	0
comp11237_c0	7	4	1	3	10	4	comp11237_c0	2.25027141349376	0.246369007086401	0.907381342506226	1	37110	0
comp11239802_c0	2	0	0	0	0	0	comp11239802_c0	-Inf	-Inf	0.584266952908669	1	22161	0
comp11239804_c0	1	0	0	0	1	0	comp11239804_c0	-1.64132771327878	-0.0789808379118062	1	1	64164.5	0
comp11239_c0	1	2	2	3	4	2	comp11239_c0	1.22109596838102	0.466382654120443	0.840631126321866	1	34913	0
comp11240_c0	2	0	0	1	2	0	comp11240_c0	-0.352270143991814	0.49913430066212	0.999999999999999	1	43796	0
comp11241440_c0	0	0	1	0	1	0	comp11241440_c0	-1.47450168046942	-0.412632903530531	1	1	64164.5	0
comp11243982_c0	0	0	0	1	0	0	comp11243982_c0	-Inf	Inf	1	1	64164.5	0
comp11244404_c0	1	0	0	0	0	0	comp11244404_c0	-Inf	-Inf	1	1	64164.5	0
comp11244688_c0	0	0	0	0	1	0	comp11244688_c0	-Inf	Inf	1	1	64164.5	0
comp11244912_c0	0	0	0	0	0	0	comp11244912_c0	-Inf	NA	1	1	64164.5	0
comp11244_c0	1	1	0	0	0	0	comp11244_c0	-Inf	-Inf	0.51935563293542	1	18391	0
comp11245_c0	0	0	0	0	0	1	comp11245_c0	-Inf	Inf	1	1	64164.5	0
comp11246609_c0	0	0	0	0	0	0	comp11246609_c0	-Inf	NA	1	1	64164.5	0
comp11246690_c0	1	1	0	0	0	0	comp11246690_c0	-Inf	-Inf	0.519360383627019	1	18392	0
comp1124683_c0	1	0	4	2	3	3	comp1124683_c0	1.12974297746117	0.273682382275287	1	1	64164.5	0
comp11246_c0	0	0	0	1	0	1	comp11246_c0	-Inf	Inf	0.500397761309423	1	16878	0
comp11247049_c0	0	0	0	0	0	0	comp11247049_c0	-Inf	NA	1	1	64164.5	0
comp11247390_c0	0	0	0	0	0	0	comp11247390_c0	-Inf	NA	1	1	64164.5	0
comp11248309_c0	0	0	0	0	0	0	comp11248309_c0	-Inf	NA	1	1	64164.5	0
comp11248_c0	0	0	0	3	0	0	comp11248_c0	-Inf	Inf	0.388897375186104	1	12528	0
comp11249908_c0	0	1	0	0	0	0	comp11249908_c0	-Inf	-Inf	0.999999999999999	1	43986.5	0
comp11249_c0	1	1	4	1	2	1	comp11249_c0	0.773385537546283	-0.98161096770171	0.455804776048476	1	14603	0
comp11250068_c0	0	0	0	0	0	0	comp11250068_c0	-Inf	NA	1	1	64164.5	0
comp11252260_c0	1	0	0	0	0	0	comp11252260_c0	-Inf	-Inf	1	1	64164.5	0
comp11252270_c0	0	0	0	0	0	0	comp11252270_c0	-Inf	NA	1	1	64164.5	0
comp11253_c0	0	0	0	1	0	0	comp11253_c0	-Inf	Inf	1	1	64164.5	0
comp11254_c0	0	0	0	1	0	0	comp11254_c0	-Inf	Inf	1	1	64164.5	0
comp11254_c1	0	0	0	0	0	0	comp11254_c1	-Inf	NA	1	1	64164.5	0
comp11255113_c0	0	0	1	0	0	0	comp11255113_c0	-Inf	-Inf	0.999999999999998	1	42787.5	0
comp11255_c0	2	2	0	0	0	0	comp11255_c0	-Inf	-Inf	0.178059507145158	1	5524	0
comp11256092_c0	0	0	0	0	0	0	comp11256092_c0	-Inf	NA	1	1	64164.5	0
comp11260471_c0	0	0	1	0	0	0	comp11260471_c0	-Inf	-Inf	0.999999999999986	1	39450.5	0
comp11260708_c0	0	0	0	0	0	0	comp11260708_c0	-Inf	NA	1	1	64164.5	0
comp11260878_c0	0	0	0	0	0	0	comp11260878_c0	-Inf	NA	1	1	64164.5	0
comp11260_c0	2	0	0	0	0	1	comp11260_c0	-1.20619493322824	-1.20871527781073	1	1	64164.5	0
comp11261450_c0	0	1	0	0	0	0	comp11261450_c0	-Inf	-Inf	0.999999999999998	1	42588	0
comp11263_c0	1	0	0	4	0	0	comp11263_c0	-0.651647894269798	1.90037880010615	0.510544995949828	1	18140	0
comp11264683_c0	0	0	1	0	0	0	comp11264683_c0	-Inf	-Inf	1	1	64164.5	0
comp11264701_c0	1	0	0	0	0	0	comp11264701_c0	-Inf	-Inf	1	1	64164.5	0
comp11265142_c0	0	0	0	0	0	0	comp11265142_c0	-Inf	NA	1	1	64164.5	0
comp11266_c0	3	1	0	5	1	0	comp11266_c0	0.686253610531321	0.401422056687605	1	1	64164.5	0
comp11267285_c0	0	0	1	0	1	0	comp11267285_c0	-1.47450168046942	-0.412632903530531	1	1	64164.5	0
comp11267298_c0	0	0	1	1	0	0	comp11267298_c0	-1.48482186146044	-0.433273265512572	1	1	64164.5	0
comp11268_c0	0	0	1	2	0	2	comp11268_c0	-0.511579909764892	1.51321063787852	0.452381959051669	1	14370	0
comp11269547_c0	0	0	0	0	0	1	comp11269547_c0	-Inf	Inf	1	1	64164.5	0
comp11272_c0	0	0	0	0	1	1	comp11272_c0	-Inf	Inf	0.500397761309423	1	16878	0
comp11275899_c0	0	0	0	0	0	0	comp11275899_c0	-Inf	NA	1	1	64164.5	0
comp11275935_c0	1	0	0	0	0	0	comp11275935_c0	-Inf	-Inf	0.999999999999999	1	44543.5	0
comp11275_c0	0	0	0	0	1	0	comp11275_c0	-Inf	Inf	1	1	64164.5	0
comp11276_c0	0	0	0	0	0	0	comp11276_c0	-Inf	NA	1	1	64164.5	0
comp11277884_c0	1	0	0	1	0	0	comp11277884_c0	-1.6516478942698	-0.0996211998938468	1	1	64164.5	0
comp11277_c0	1	0	0	0	0	0	comp11277_c0	-Inf	-Inf	1	1	45727.5	0
comp11278498_c0	0	0	0	0	0	0	comp11278498_c0	-Inf	NA	1	1	64164.5	0
comp11278_c0	1	0	0	0	1	0	comp11278_c0	-1.64132771327878	-0.0789808379118062	1	1	64164.5	0
comp11280162_c0	1	0	0	0	0	0	comp11280162_c0	-Inf	-Inf	1	1	64164.5	0
comp11281604_c0	0	0	1	1	0	0	comp11281604_c0	-1.48482186146044	-0.433273265512572	1	1	64164.5	0
comp1128193_c0	2	0	0	3	0	1	comp1128193_c0	-0.164902853376723	0.873868881892303	0.751691216286418	1	31322	0
comp11283369_c0	0	0	0	0	0	0	comp11283369_c0	-Inf	NA	1	1	64164.5	0
comp11283648_c0	0	0	0	1	1	0	comp11283648_c0	-Inf	Inf	0.500397761309423	1	16878	0
comp11283_c0	0	0	0	0	1	0	comp11283_c0	-Inf	Inf	1	1	64164.5	0
comp11284029_c0	1	0	0	0	0	0	comp11284029_c0	-Inf	-Inf	1	1	64164.5	0
comp11284_c0	1	1	0	0	1	0	comp11284_c0	-1.05644357014811	-1.24874912417314	1	1	64164.5	0
comp11285556_c0	0	0	0	1	1	0	comp11285556_c0	-Inf	Inf	0.500397761309423	1	16878	0
comp11287_c0	1	0	0	0	0	0	comp11287_c0	-Inf	-Inf	1	1	64164.5	0
comp11288307_c0	0	0	0	1	0	0	comp11288307_c0	-Inf	Inf	1	1	64164.5	0
comp11288578_c0	0	1	0	0	0	1	comp11288578_c0	-1.54537193557646	-0.530361273114283	1	1	64164.5	0
comp11288_c0	0	0	5	2	4	5	comp11288_c0	1.38547255364651	0.663459374926586	0.623355195565694	1	25228	0
comp1128_c0	0	0	0	2	1	1	comp1128_c0	-Inf	Inf	0.155249524812821	1	4926	0
comp11290879_c0	0	0	0	0	0	1	comp11290879_c0	-Inf	Inf	1	1	64164.5	0
comp11290_c0	0	0	0	0	0	0	comp11290_c0	-Inf	NA	1	1	64164.5	0
comp11291491_c0	0	2	0	0	0	0	comp11291491_c0	-Inf	-Inf	0.587367473724712	1	22661	0
comp11291_c0	0	3	2	0	3	1	comp11291_c0	0.667188362442709	-0.758725715754154	0.815909665657252	1	34006	0
comp11292780_c0	0	0	0	0	0	0	comp11292780_c0	-Inf	NA	1	1	64164.5	0
comp11293_c0	0	0	0	0	0	0	comp11293_c0	-Inf	NA	1	1	64164.5	0
comp11294984_c0	0	0	0	0	1	0	comp11294984_c0	-Inf	Inf	1	1	64164.5	0
comp11294_c0	0	0	0	0	0	0	comp11294_c0	-Inf	NA	1	1	64164.5	0
comp11295060_c0	0	0	0	0	0	1	comp11295060_c0	-Inf	Inf	1	1	64164.5	0
comp11295_c0	0	0	0	0	0	0	comp11295_c0	-Inf	NA	1	1	64164.5	0
comp11296542_c0	0	1	0	0	0	0	comp11296542_c0	-Inf	-Inf	1	1	45727.5	0
comp11296_c0	0	0	6	1	1	12	comp11296_c0	1.66563081295584	0.697707081877673	0.61425984001078	1	24991	0
comp11298_c0	0	0	1	1	1	1	comp11298_c0	-0.70652629260145	1.1233178722054	0.6563796978256	1	26390	0
comp112_c0	0	2	1	0	0	1	comp112_c0	-0.750884117585754	-2.11933690909569	0.455302409792335	1	14533	0
comp112_c1	3	2	1	1	1	0	comp112_c1	0.232011397618734	-1.84622559789081	0.266823444341045	1	7927	0
comp11300048_c0	0	0	1	0	0	0	comp11300048_c0	-Inf	-Inf	1	1	64164.5	0
comp11301_c0	0	2	4	1	0	2	comp11301_c0	0.562242562378892	-1.50108755498251	0.479583110102775	1	15601	0
comp11302_c0	0	0	0	1	0	1	comp11302_c0	-Inf	Inf	0.500397761309423	1	16878	0
comp11306545_c0	0	1	0	0	0	1	comp11306545_c0	-1.54537193557646	-0.530361273114283	1	1	64164.5	0
comp11306906_c0	0	0	1	0	0	1	comp11306906_c0	-1.53936890041887	-0.54236734342945	1	1	64164.5	0
comp11307101_c0	0	0	0	0	0	0	comp11307101_c0	-Inf	NA	1	1	64164.5	0
comp11307934_c0	0	0	0	0	0	0	comp11307934_c0	-Inf	NA	1	1	64164.5	0
comp11308_c0	0	0	0	0	0	0	comp11308_c0	-Inf	NA	1	1	64164.5	0
comp11311_c0	0	1	0	0	0	0	comp11311_c0	-Inf	-Inf	1	1	64164.5	0
comp11312699_c0	0	0	1	0	0	0	comp11312699_c0	-Inf	-Inf	1	1	64164.5	0
comp11312_c0	0	0	1	0	0	0	comp11312_c0	-Inf	-Inf	1	1	64164.5	0
comp11313061_c0	0	0	0	0	0	0	comp11313061_c0	-Inf	NA	1	1	64164.5	0
comp11313612_c0	1	0	0	1	0	0	comp11313612_c0	-1.6516478942698	-0.0996211998938468	1	1	64164.5	0
comp11313813_c0	0	1	0	0	1	0	comp11313813_c0	-1.480504715627	-0.400626833215364	1	1	64164.5	0
comp11313_c0	1	2	0	0	1	2	comp11313_c0	0.0121398958611559	-0.386352475599328	1	1	64164.5	0
comp11314226_c0	0	0	0	0	0	0	comp11314226_c0	-Inf	NA	1	1	64164.5	0
comp11314_c0	0	1	1	0	0	2	comp11314_c0	-0.542364173378032	-0.536376797511136	1	1	64164.5	0
comp11315770_c0	0	0	0	0	0	0	comp11315770_c0	-Inf	NA	1	1	64164.5	0
comp11315_c0	4	5	5	1	0	2	comp11315_c0	1.12930060222518	-2.63520363467508	0.0183223996567587	1	1490	0
comp11316_c0	1	0	0	0	0	1	comp11316_c0	-1.70619493322824	-0.208715277810726	1	1	64164.5	0
comp1131843_c0	0	1	0	1	0	1	comp1131843_c0	-1.01758294492248	0.525216708193682	1	1	64164.5	0
comp11318798_c0	0	0	0	0	0	0	comp11318798_c0	-Inf	NA	1	1	64164.5	0
comp11318_c0	0	0	0	0	0	0	comp11318_c0	-Inf	NA	1	1	64164.5	0
comp11318_c1	0	0	0	0	0	0	comp11318_c1	-Inf	NA	1	1	64164.5	0
comp1131978_c0	0	0	4	0	1	0	comp1131978_c0	-0.474501680469415	-2.41263290353053	0.375225500781677	1	11994	0
comp11319_c0	2	0	2	0	3	2	comp11319_c0	0.582610066752615	0.0159945677908226	1	1	64164.5	0
comp11320830_c0	0	0	0	0	2	0	comp11320830_c0	-Inf	Inf	0.598081574008982	1	23546	0
comp11321_c0	1	0	0	0	0	1	comp11321_c0	-1.70619493322824	-0.208715277810726	1	1	64164.5	0
comp11322232_c0	0	0	0	0	1	1	comp11322232_c0	-Inf	Inf	0.500397761309423	1	16878	0
comp11323_c0	0	0	0	4	0	0	comp11323_c0	-Inf	Inf	0.258746045107707	1	7611	0
comp11325462_c0	0	0	0	0	0	0	comp11325462_c0	-Inf	NA	1	1	64164.5	0
comp11325898_c0	0	0	0	0	0	0	comp11325898_c0	-Inf	NA	1	1	64164.5	0
comp1132593_c0	0	0	0	0	0	0	comp1132593_c0	-Inf	NA	1	1	64164.5	0
comp11325_c0	0	0	0	0	0	0	comp11325_c0	-Inf	NA	1	1	64164.5	0
comp11328407_c0	0	0	0	0	0	0	comp11328407_c0	-Inf	NA	1	1	64164.5	0
comp1132938_c0	0	0	0	0	5	2	comp1132938_c0	-Inf	Inf	0.0794656697941603	1	3074	0
comp11330378_c0	0	0	0	1	0	0	comp11330378_c0	-Inf	Inf	1	1	64164.5	0
comp11330552_c0	0	0	0	0	0	0	comp11330552_c0	-Inf	NA	1	1	64164.5	0
comp11330_c0	0	1	0	0	0	0	comp11330_c0	-Inf	-Inf	1	1	64164.5	0
comp11332435_c0	0	0	0	0	0	0	comp11332435_c0	-Inf	NA	1	1	64164.5	0
comp11333999_c0	0	0	1	0	1	0	comp11333999_c0	-1.47450168046942	-0.412632903530531	1	1	64164.5	0
comp11333_c0	0	2	4	1	2	2	comp11333_c0	0.949571366318856	-0.726429947102578	0.650199254154822	1	25984	0
comp1133551_c0	0	0	0	0	0	0	comp1133551_c0	-Inf	NA	1	1	64164.5	0
comp11335986_c0	0	0	0	0	0	0	comp11335986_c0	-Inf	NA	1	1	64164.5	0
comp11335_c0	1	0	0	0	0	0	comp11335_c0	-Inf	-Inf	0.999999999999999	1	44543.5	0
comp1133610_c0	5	3	1	1	3	3	comp1133610_c0	1.39538563055957	-0.652140428298299	0.58809902559138	1	22716	0
comp11336685_c0	0	1	0	0	0	1	comp11336685_c0	-1.54537193557646	-0.530361273114283	1	1	64164.5	0
comp11337652_c0	0	0	0	0	0	0	comp11337652_c0	-Inf	NA	1	1	64164.5	0
comp11337_c0	0	0	0	0	0	0	comp11337_c0	-Inf	NA	1	1	64164.5	0
comp11338_c0	0	1	0	0	0	0	comp11338_c0	-Inf	-Inf	1	1	64164.5	0
comp11340_c0	0	0	0	0	1	0	comp11340_c0	-Inf	Inf	1	1	64164.5	0
comp11342475_c0	0	0	0	1	0	0	comp11342475_c0	-Inf	Inf	1	1	64164.5	0
comp11342575_c0	1	0	0	0	0	0	comp11342575_c0	-Inf	-Inf	1	1	64164.5	0
comp11342_c0	0	0	0	0	0	0	comp11342_c0	-Inf	NA	1	1	64164.5	0
comp11344572_c0	0	0	0	0	0	0	comp11344572_c0	-Inf	NA	1	1	64164.5	0
comp11346590_c0	0	0	0	0	0	0	comp11346590_c0	-Inf	NA	1	1	64164.5	0
comp11346_c0	0	0	0	0	0	0	comp11346_c0	-Inf	NA	1	1	64164.5	0
comp11347424_c0	0	1	0	0	0	0	comp11347424_c0	-Inf	-Inf	1	1	45727.5	0
comp11349864_c0	1	0	1	0	0	0	comp11349864_c0	-Inf	-Inf	0.520661887004198	1	19065	0
comp1135081_c0	1	0	0	0	0	0	comp1135081_c0	-Inf	-Inf	1	1	64164.5	0
comp11350_c0	0	1	1	0	0	0	comp11350_c0	-Inf	-Inf	0.522575423401654	1	19557	0
comp11351198_c0	0	0	0	0	0	0	comp11351198_c0	-Inf	NA	1	1	64164.5	0
comp11351210_c0	0	0	0	0	0	0	comp11351210_c0	-Inf	NA	1	1	64164.5	0
comp11352272_c0	1	0	0	0	0	0	comp11352272_c0	-Inf	-Inf	1	1	64164.5	0
comp11352825_c0	0	0	0	0	0	0	comp11352825_c0	-Inf	NA	1	1	64164.5	0
comp11356404_c0	0	0	0	0	0	0	comp11356404_c0	-Inf	NA	1	1	64164.5	0
comp11357013_c0	0	0	1	0	1	0	comp11357013_c0	-1.47450168046942	-0.412632903530531	1	1	64164.5	0
comp11358643_c0	0	0	1	0	0	1	comp11358643_c0	-1.53936890041887	-0.54236734342945	1	1	64164.5	0
comp11358_c0	1	4	2	0	10	1	comp11358_c0	1.62810400322824	0.278371731025326	0.88692446609933	1	36493	0
comp11359057_c0	0	0	0	0	1	0	comp11359057_c0	-Inf	Inf	1	1	64164.5	0
comp11360201_c0	0	0	0	0	0	0	comp11360201_c0	-Inf	NA	1	1	64164.5	0
comp11360638_c0	0	0	0	0	0	0	comp11360638_c0	-Inf	NA	1	1	64164.5	0
comp11363373_c0	0	0	0	1	0	0	comp11363373_c0	-Inf	Inf	1	1	64164.5	0
comp11365828_c0	0	0	0	0	0	0	comp11365828_c0	-Inf	NA	1	1	64164.5	0
comp1136596_c0	1	0	1	0	1	1	comp1136596_c0	-0.584807381618331	-0.318840328951069	1	1	64164.5	0
comp11365993_c0	0	0	0	0	0	0	comp11365993_c0	-Inf	NA	1	1	64164.5	0
comp11366045_c0	0	0	0	1	0	0	comp11366045_c0	-Inf	Inf	1	1	64164.5	0
comp11366687_c0	0	0	0	0	0	0	comp11366687_c0	-Inf	NA	1	1	64164.5	0
comp11366_c0	2	0	3	3	0	0	comp11366_c0	0.406442766657077	-1.04587752030528	0.628425071978752	1	25345	0
comp11366_c1	0	0	0	0	0	0	comp11366_c1	-Inf	NA	1	1	64164.5	0
comp11367386_c0	0	0	0	0	0	0	comp11367386_c0	-Inf	NA	1	1	64164.5	0
comp11367_c0	0	0	0	0	0	0	comp11367_c0	-Inf	NA	1	1	64164.5	0
comp11368538_c0	0	1	0	0	0	0	comp11368538_c0	-Inf	-Inf	0.999999999999999	1	43986.5	0
comp11369_c0	1	0	0	0	0	0	comp11369_c0	-Inf	-Inf	1	1	46068.5	0
comp11370_c0	0	1	0	1	0	0	comp11370_c0	-1.49082489661802	-0.421267195197405	1	1	64164.5	0
comp11371_c0	0	2	0	0	2	0	comp11371_c0	-0.480504715626999	-0.400626833215364	1	1	64164.5	0
comp11372140_c0	0	0	0	1	0	0	comp11372140_c0	-Inf	Inf	1	1	64164.5	0
comp11372762_c0	0	0	1	0	0	0	comp11372762_c0	-Inf	-Inf	1	1	64164.5	0
comp11372_c0	1	2	0	1	0	1	comp11372_c0	-0.274829228582407	-0.960290724486454	1	1	64164.5	0
comp11373116_c0	0	0	0	0	0	1	comp11373116_c0	-Inf	Inf	1	1	64164.5	0
comp11373_c0	0	0	0	1	0	0	comp11373_c0	-Inf	Inf	1	1	64164.5	0
comp11374629_c0	0	0	0	1	1	0	comp11374629_c0	-Inf	Inf	0.500397761309423	1	16878	0
comp1137795_c0	4	1	0	7	7	7	comp1137795_c0	1.72645026622512	1.87207459866747	0.0687478640887753	1	2797	0
comp11379366_c0	0	0	0	0	0	0	comp11379366_c0	-Inf	NA	1	1	64164.5	0
comp11380214_c0	0	0	0	0	0	0	comp11380214_c0	-Inf	NA	1	1	64164.5	0
comp11380466_c0	0	0	0	0	0	0	comp11380466_c0	-Inf	NA	1	1	64164.5	0
comp11380_c0	0	0	0	0	0	0	comp11380_c0	-Inf	NA	1	1	64164.5	0
comp11382428_c0	0	0	0	0	0	0	comp11382428_c0	-Inf	NA	1	1	64164.5	0
comp1138340_c0	0	0	0	0	0	0	comp1138340_c0	-Inf	NA	1	1	64164.5	0
comp11384324_c0	0	0	0	0	0	0	comp11384324_c0	-Inf	NA	1	1	64164.5	0
comp1138453_c0	1	0	1	1	4	4	comp1138453_c0	0.502562725237047	1.85589988475969	0.201327306053971	1	6449	0
comp11385229_c0	0	1	0	0	0	0	comp11385229_c0	-Inf	-Inf	1	1	64164.5	0
comp11386_c0	1	0	1	0	1	0	comp11386_c0	-1.05310267468874	-1.25543091509188	1	1	64164.5	0
comp11388520_c0	0	0	0	0	1	0	comp11388520_c0	-Inf	Inf	1	1	64164.5	0
comp11388_c0	0	0	0	1	0	0	comp11388_c0	-Inf	Inf	1	1	64164.5	0
comp1138_c0	0	0	0	2	0	0	comp1138_c0	-Inf	Inf	0.597194410337996	1	23085	0
comp11390169_c0	0	0	0	0	0	1	comp11390169_c0	-Inf	Inf	1	1	64164.5	0
comp11390336_c0	0	0	0	0	0	0	comp11390336_c0	-Inf	NA	1	1	64164.5	0
comp1139281_c0	1	3	6	2	4	1	comp1139281_c0	1.56136898495329	-0.917213772758138	0.422554052977103	1	13339	0
comp11392_c0	1	1	0	1	2	2	comp11392_c0	0.077143692353012	1.01842540082911	0.725515841842898	1	29811	0
comp11393213_c0	0	0	0	0	1	0	comp11393213_c0	-Inf	Inf	1	1	64164.5	0
comp11394336_c0	0	0	0	0	1	0	comp11394336_c0	-Inf	Inf	1	1	64164.5	0
comp11394_c0	3	1	1	2	4	4	comp11394_c0	1.22327982211262	0.726153141309888	0.54471731380274	1	20330	0
comp11395419_c0	0	0	0	0	0	0	comp11395419_c0	-Inf	NA	1	1	64164.5	0
comp1139800_c0	0	0	0	0	0	0	comp1139800_c0	-Inf	NA	1	1	64164.5	0
comp11399073_c0	0	0	0	0	0	1	comp11399073_c0	-Inf	Inf	1	1	64164.5	0
comp113_c0	1	3	2	0	0	1	comp113_c0	-0.275250424415972	-3.07060429543526	0.132507661073039	1	4464	0
comp11401783_c0	0	0	0	0	0	0	comp11401783_c0	-Inf	NA	1	1	64164.5	0
comp11402848_c0	0	1	0	0	0	0	comp11402848_c0	-Inf	-Inf	1	1	64164.5	0
comp11403910_c0	0	0	0	0	0	0	comp11403910_c0	-Inf	NA	1	1	64164.5	0
comp11403930_c0	0	0	0	0	0	0	comp11403930_c0	-Inf	NA	1	1	64164.5	0
comp11406631_c0	0	0	1	1	0	0	comp11406631_c0	-1.48482186146044	-0.433273265512572	1	1	64164.5	0
comp11408_c0	0	0	0	0	0	0	comp11408_c0	-Inf	NA	1	1	64164.5	0
comp1140917_c0	1	0	1	0	0	2	comp1140917_c0	-0.617969894638198	-0.385165354990804	1	1	64164.5	0
comp11409_c0	0	0	0	0	0	0	comp11409_c0	-Inf	NA	1	1	64164.5	0
comp11410_c0	4	2	0	3	3	1	comp11410_c0	1.09913833947444	0.00128881793669122	1	1	64164.5	0
comp11412_c0	0	17	14	0	1	0	comp11412_c0	0.999310675500535	-5.36025761547043	0.000426956368623498	0.0725808147307208	483	0
comp11413378_c0	0	0	1	0	0	0	comp11413378_c0	-Inf	-Inf	0.999999999999991	1	39715.5	0
comp11414401_c0	0	1	0	0	0	0	comp11414401_c0	-Inf	-Inf	0.999999999999996	1	41462	0
comp11414_c0	0	0	0	0	1	0	comp11414_c0	-Inf	Inf	1	1	64164.5	0
comp11415030_c0	0	0	0	1	0	0	comp11415030_c0	-Inf	Inf	1	1	64164.5	0
comp11415841_c0	0	1	0	0	0	0	comp11415841_c0	-Inf	-Inf	1	1	45430.5	0
comp11415_c0	0	1	0	0	1	0	comp11415_c0	-1.480504715627	-0.400626833215364	1	1	64164.5	0
comp11416092_c0	0	1	0	0	0	0	comp11416092_c0	-Inf	-Inf	1	1	64164.5	0
comp11416510_c0	0	0	0	0	0	0	comp11416510_c0	-Inf	NA	1	1	64164.5	0
comp11417_c0	1	2	0	0	2	1	comp11417_c0	0.0337493593852016	-0.343133548551237	1	1	64164.5	0
comp11418110_c0	0	0	0	0	0	1	comp11418110_c0	-Inf	Inf	1	1	64164.5	0
comp1141964_c0	1	0	0	0	0	0	comp1141964_c0	-Inf	-Inf	1	1	46068.5	0
comp11419_c0	0	0	1	0	0	0	comp11419_c0	-Inf	-Inf	1	1	64164.5	0
comp1141_c0	0	0	0	0	0	1	comp1141_c0	-Inf	Inf	1	1	64164.5	0
comp11420531_c0	0	0	0	0	1	1	comp11420531_c0	-Inf	Inf	0.500397761309423	1	16878	0
comp11421_c0	2	0	0	0	0	0	comp11421_c0	-Inf	-Inf	0.584261960792335	1	22160	0
comp114224_c0	10	4	1	12	10	4	comp114224_c0	2.70606892851823	0.569439830372652	0.587726150431197	1	22703	0
comp11423_c0	0	0	0	0	1	0	comp11423_c0	-Inf	Inf	1	1	64164.5	0
comp1142451_c0	0	0	0	0	0	1	comp1142451_c0	-Inf	Inf	1	1	64164.5	0
comp11426588_c0	0	0	0	0	0	0	comp11426588_c0	-Inf	NA	1	1	64164.5	0
comp11427_c0	0	3	2	0	1	1	comp11427_c0	0.151161837112961	-1.79077876641365	0.401682103255521	1	12904	0
comp11428_c0	0	0	0	0	0	0	comp11428_c0	-Inf	NA	1	1	64164.5	0
comp11429519_c0	0	0	0	0	0	2	comp11429519_c0	-Inf	Inf	0.607429747513537	1	24626	0
comp11429_c0	0	2	0	1	1	0	comp11429_c0	-0.485646350172994	-0.410910102307355	1	1	64164.5	0
comp1143051_c0	0	1	0	0	0	0	comp1143051_c0	-Inf	-Inf	1	1	64164.5	0
comp11430_c0	1	1	1	17	3	1	comp11430_c0	1.44921958379776	2.47920865784161	0.0662830327172474	1	2750	0
comp11431732_c0	1	0	0	0	0	0	comp11431732_c0	-Inf	-Inf	0.999999999999999	1	44806	0
comp1143225_c0	0	1	0	0	1	0	comp1143225_c0	-1.480504715627	-0.400626833215364	1	1	64164.5	0
comp1143257_c0	0	0	0	0	0	0	comp1143257_c0	-Inf	NA	1	1	64164.5	0
comp11432667_c0	0	0	0	0	0	0	comp11432667_c0	-Inf	NA	1	1	64164.5	0
comp11433_c0	0	0	0	1	0	0	comp11433_c0	-Inf	Inf	1	1	64164.5	0
comp11436030_c0	0	0	1	0	1	0	comp11436030_c0	-1.47450168046942	-0.412632903530531	1	1	64164.5	0
comp11436990_c0	0	0	0	0	0	1	comp11436990_c0	-Inf	Inf	1	1	64164.5	0
comp11436_c0	0	0	0	0	0	0	comp11436_c0	-Inf	NA	1	1	64164.5	0
comp11437628_c0	0	0	1	0	0	0	comp11437628_c0	-Inf	-Inf	1	1	64164.5	0
comp114379_c0	27	23	37	37	43	47	comp114379_c0	5.16543006562403	0.179186815251748	0.788882995894705	1	32903	0
comp11437_c0	3	2	5	4	2	3	comp11437_c0	1.69833865030793	-0.52120232629025	0.748149660705414	1	31152	0
comp11438296_c0	0	0	1	0	0	0	comp11438296_c0	-Inf	-Inf	0.999999999999996	1	41683.5	0
comp11439527_c0	0	0	0	0	0	0	comp11439527_c0	-Inf	NA	1	1	64164.5	0
comp11440917_c0	0	0	0	1	0	0	comp11440917_c0	-Inf	Inf	1	1	64164.5	0
comp11441642_c0	0	0	0	1	0	0	comp11441642_c0	-Inf	Inf	1	1	64164.5	0
comp11441_c0	0	1	1	0	0	0	comp11441_c0	-Inf	-Inf	0.522577483151125	1	19560	0
comp11443717_c0	0	0	0	0	0	0	comp11443717_c0	-Inf	NA	1	1	64164.5	0
comp11444647_c0	0	0	0	2	0	0	comp11444647_c0	-Inf	Inf	0.597208273688059	1	23090	0
comp11445290_c0	0	0	0	2	0	0	comp11445290_c0	-Inf	Inf	0.597222135048786	1	23095	0
comp11446510_c0	0	2	0	0	0	0	comp11446510_c0	-Inf	-Inf	0.587353559546819	1	22653	0
comp11446712_c0	0	0	0	0	1	0	comp11446712_c0	-Inf	Inf	1	1	64164.5	0
comp11447940_c0	2	0	0	0	0	0	comp11447940_c0	-Inf	-Inf	0.584256969377843	1	22159	0
comp11449_c0	1	2	0	2	1	1	comp11449_c0	0.241315797547272	0.0719993277729047	0.999999999999997	1	42090	0
comp11450_c0	0	0	0	0	0	0	comp11450_c0	-Inf	NA	1	1	64164.5	0
comp11451_c0	5	3	3	5	5	5	comp11451_c0	2.11126121111586	0.131599054545513	0.99999999999999	1	39657	0
comp11452_c0	0	1	0	0	0	1	comp11452_c0	-1.54537193557646	-0.530361273114283	1	1	64164.5	0
comp11453_c0	4	5	1	4	11	2	comp11453_c0	2.15497229054246	0.464243663078661	0.717330604495185	1	29553	0
comp11454_c0	1	0	2	1	1	6	comp11454_c0	0.717075877902777	1.0063485496199	0.474604959168726	1	15451	0
comp11455444_c0	0	0	0	0	0	0	comp11455444_c0	-Inf	NA	1	1	64164.5	0
comp11455_c0	0	0	1	0	0	0	comp11455_c0	-Inf	-Inf	0.999999999999992	1	40060	0
comp11457671_c0	1	1	0	0	0	0	comp11457671_c0	-Inf	-Inf	0.519365134131132	1	18393	0
comp11458396_c0	0	0	0	0	0	0	comp11458396_c0	-Inf	NA	1	1	64164.5	0
comp11458_c0	0	0	0	0	0	0	comp11458_c0	-Inf	NA	1	1	64164.5	0
comp1145953_c0	0	1	1	4	0	2	comp1145953_c0	0.286936153724656	1.12222385669424	0.545894931590598	1	20380	0
comp1145_c0	3	0	0	0	0	2	comp1145_c0	-0.413713682867659	-0.793677778531882	1	1	64164.5	0
comp11460923_c0	0	0	0	0	0	0	comp11460923_c0	-Inf	NA	1	1	64164.5	0
comp11460995_c0	0	0	0	0	0	2	comp11460995_c0	-Inf	Inf	0.607440288587488	1	24627	0
comp1146218_c0	5	0	0	2	5	0	comp1146218_c0	0.920380207413139	0.400578813697302	1	1	64164.5	0
comp11462_c0	0	0	1	1	0	2	comp11462_c0	-0.728243221908255	1.07988401359179	0.673244123635231	1	27311	0
comp11463664_c0	0	0	0	0	0	0	comp11463664_c0	-Inf	NA	1	1	64164.5	0
comp11464_c0	0	0	0	0	0	0	comp11464_c0	-Inf	NA	1	1	64164.5	0
comp11464_c1	0	0	0	0	0	0	comp11464_c1	-Inf	NA	1	1	64164.5	0
comp114653_c0	66	28	34	16	44	52	comp114653_c0	5.31559039706857	-0.501785597198006	0.440513256312292	1	14000	0
comp1146548_c0	1	1	0	2	0	0	comp1146548_c0	-0.566763751139132	-0.269389486155178	1	1	64164.5	0
comp11465_c0	0	2	0	0	0	0	comp11465_c0	-Inf	-Inf	0.587339648124585	1	22646	0
comp1146636_c0	0	0	0	2	0	1	comp1146636_c0	-Inf	Inf	0.302344278087152	1	9557	0
comp1146641_c0	2	2	2	8	3	4	comp1146641_c0	1.69549327107882	0.971756032403729	0.4362475557351	1	13875	0
comp11466_c0	0	0	0	0	0	0	comp11466_c0	-Inf	NA	1	1	64164.5	0
comp11467_c0	1	2	1	0	3	4	comp11467_c0	0.851436798005824	0.404800445888657	0.999999999999999	1	43986.5	0
comp1146866_c0	1	0	2	1	2	1	comp1146866_c0	0.248240828394127	0.0686784506026036	0.999999999999998	1	42588	0
comp11468_c0	1	0	0	0	0	0	comp11468_c0	-Inf	-Inf	0.999999999999998	1	42905	0
comp114696_c0	27	23	20	40	27	49	comp114696_c0	4.92675918404902	0.379332794296924	0.567579692257838	1	21050	0
comp11469_c0	0	3	2	0	7	5	comp11469_c0	1.44902492292901	0.80494740521845	0.529995288621816	1	19876	0
comp1147049_c0	1	6	4	1	1	3	comp1147049_c0	1.35879817990583	-1.5968982257836	0.168300488034106	1	5319	0
comp11471_c0	0	1	0	0	0	0	comp11471_c0	-Inf	-Inf	1	1	64164.5	0
comp11471_c1	0	0	0	0	0	0	comp11471_c1	-Inf	NA	1	1	64164.5	0
comp11472243_c0	1	0	0	0	0	0	comp11472243_c0	-Inf	-Inf	1	1	64164.5	0
comp11472308_c0	0	0	0	0	0	1	comp11472308_c0	-Inf	Inf	1	1	64164.5	0
comp1147312_c0	0	0	0	0	0	0	comp1147312_c0	-Inf	NA	1	1	64164.5	0
comp1147354_c0	0	1	1	0	0	0	comp1147354_c0	-Inf	-Inf	0.522579542572736	1	19563	0
comp11473_c0	7	0	2	12	4	2	comp11473_c0	2.05528952222253	0.81220959739982	0.478782540952131	1	15577	0
comp1147401_c0	0	1	0	0	0	0	comp1147401_c0	-Inf	-Inf	1	1	64164.5	0
comp1147409_c0	1	1	0	0	2	0	comp1147409_c0	-0.556443570148112	-0.248749124173138	1	1	64164.5	0
comp1147421_c0	0	0	0	0	0	0	comp1147421_c0	-Inf	NA	1	1	64164.5	0
comp1147564_c0	0	3	2	0	0	1	comp1147564_c0	-0.382000675906907	-2.85710379245339	0.219702669784371	1	6793	0
comp1147613_c0	0	0	0	0	0	0	comp1147613_c0	-Inf	NA	1	1	64164.5	0
comp11477_c0	1	0	0	1	0	0	comp11477_c0	-1.6516478942698	-0.0996211998938468	1	1	64164.5	0
comp1148034_c0	0	1	2	0	1	0	comp1148034_c0	-0.684015896182268	-1.99360447210483	0.456241388976555	1	14692	0
comp1148068_c0	1	0	0	1	0	0	comp1148068_c0	-1.6516478942698	-0.0996211998938468	1	1	64164.5	0
comp11481_c0	0	4	3	0	4	1	comp11481_c0	1.07420047575151	-0.916241690401077	0.546104799559155	1	20386	0
comp11482264_c0	1	1	0	0	0	0	comp11482264_c0	-Inf	-Inf	0.519369884448082	1	18394	0
comp11483562_c0	0	0	0	0	0	0	comp11483562_c0	-Inf	NA	1	1	64164.5	0
comp11483_c0	0	3	1	0	0	0	comp11483_c0	-Inf	-Inf	0.123802744478121	1	4281	0
comp1148437_c0	1	0	0	0	4	0	comp1148437_c0	-0.641327713278777	1.92101916208819	0.510755746672231	1	18148	0
comp11484_c0	0	0	0	0	0	0	comp11484_c0	-Inf	NA	1	1	64164.5	0
comp11485_c0	1	0	0	4	1	0	comp11485_c0	-0.488607964913603	2.22645865881854	0.328328779832903	1	10727	0
comp11487106_c0	0	0	0	0	0	0	comp11487106_c0	-Inf	NA	1	1	64164.5	0
comp11489_c0	1	2	1	0	0	0	comp11489_c0	-Inf	-Inf	0.158591985374919	1	5119	0
comp11490081_c0	0	0	0	1	1	0	comp11490081_c0	-Inf	Inf	0.500397761309423	1	16878	0
comp11491424_c0	0	0	0	0	0	0	comp11491424_c0	-Inf	NA	1	1	64164.5	0
comp114921_c0	1	0	0	1	0	1	comp114921_c0	-1.17840594257425	0.84686270349724	0.999999999999997	1	42004.5	0
comp11494895_c0	0	0	0	0	0	1	comp11494895_c0	-Inf	Inf	1	1	64164.5	0
comp1149501_c0	1	0	0	5	3	0	comp1149501_c0	-0.147760503289461	2.90815358206683	0.155462691156552	1	4959	0
comp11495875_c0	0	1	1	0	0	0	comp11495875_c0	-Inf	-Inf	0.522581601666552	1	19566	0
comp11495_c0	1	1	0	0	0	1	comp11495_c0	-1.12131079009757	-1.37848356407206	1	1	64164.5	0
comp11496_c0	0	0	1	0	0	2	comp11496_c0	-1.03936890041887	0.45763265657055	0.999999999999996	1	41763	0
comp1149775_c0	1	2	1	0	1	2	comp1149775_c0	0.234000116561493	-0.830072917000003	0.772140245676768	1	32044	0
comp1149812_c0	2	2	1	3	2	3	comp1149812_c0	1.09404198280431	0.339765885622472	1	1	64164.5	0
comp11499603_c0	0	0	0	0	0	0	comp11499603_c0	-Inf	NA	1	1	64164.5	0
comp11499_c0	0	0	0	0	0	0	comp11499_c0	-Inf	NA	1	1	64164.5	0
comp11501127_c0	0	0	0	1	0	0	comp11501127_c0	-Inf	Inf	1	1	64164.5	0
comp1150469_c0	4	1	0	4	5	3	comp1150469_c0	1.32810139546723	1.07537685715168	0.371336316014157	1	11701	0
comp11505850_c0	0	0	0	0	1	0	comp11505850_c0	-Inf	Inf	1	1	64164.5	0
comp1150674_c0	0	0	0	0	0	0	comp1150674_c0	-Inf	NA	1	1	64164.5	0
comp11507115_c0	0	0	0	0	0	0	comp11507115_c0	-Inf	NA	1	1	64164.5	0
comp1150975_c0	1	0	0	0	0	0	comp1150975_c0	-Inf	-Inf	1	1	64164.5	0
comp1151003_c0	0	0	0	0	0	0	comp1151003_c0	-Inf	NA	1	1	64164.5	0
comp1151141_c0	2	0	2	0	2	1	comp1151141_c0	0.218397683983394	-0.712430197747621	1	1	64164.5	0
comp11511_c0	0	1	0	0	0	0	comp11511_c0	-Inf	-Inf	1	1	64164.5	0
comp1151280_c0	0	2	0	0	1	1	comp1151280_c0	-0.512209422556591	-0.464036247074548	1	1	64164.5	0
comp11513_c0	2	5	4	0	1	1	comp11513_c0	0.693079151852838	-2.87461339589341	0.0448580980087324	1	2178	0
comp1151442_c0	0	0	0	0	0	0	comp1151442_c0	-Inf	NA	1	1	64164.5	0
comp11514_c0	0	12	2	2	3	1	comp11514_c0	1.70262688111957	-1.6525160482941	0.160625466240027	1	5167	0
comp11515_c0	0	2	0	0	1	0	comp11515_c0	-0.980504715626999	-1.40062683321536	0.999999999999998	1	43403.5	0
comp11517_c0	0	3	0	0	1	0	comp11517_c0	-0.68802346526642	-1.98558933393652	0.705672453004804	1	28892	0
comp11518_c0	0	0	0	1	0	0	comp11518_c0	-Inf	Inf	1	1	64164.5	0
comp11519210_c0	0	0	0	0	0	0	comp11519210_c0	-Inf	NA	1	1	64164.5	0
comp1151971_c0	1	1	1	0	2	1	comp1151971_c0	0.035898919993271	-0.347432669767376	1	1	64164.5	0
comp11519818_c0	0	1	0	0	0	0	comp11519818_c0	-Inf	-Inf	1	1	64164.5	0
comp1151_c0	11	16	10	12	17	10	comp1151_c0	3.70515395832202	-0.278403152135824	0.735869422939613	1	30424	0
comp1151_c1	1	0	1	1	0	0	comp1151_c1	-1.06342285567976	-1.27607127707393	1	1	64164.5	0
comp11521_c0	0	0	0	0	0	3	comp11521_c0	-Inf	Inf	0.389794787850824	1	12563	0
comp11523_c0	0	0	0	0	0	0	comp11523_c0	-Inf	NA	1	1	64164.5	0
comp115245_c0	1	0	0	0	0	0	comp115245_c0	-Inf	-Inf	1	1	64164.5	0
comp11524920_c0	1	0	0	0	0	0	comp11524920_c0	-Inf	-Inf	1	1	64164.5	0
comp1152509_c0	1	0	0	0	1	0	comp1152509_c0	-1.64132771327878	-0.0789808379118062	1	1	64164.5	0
comp11525351_c0	0	0	0	0	0	1	comp11525351_c0	-Inf	Inf	1	1	64164.5	0
comp11525_c0	1	0	0	0	1	0	comp11525_c0	-1.64132771327878	-0.0789808379118062	1	1	64164.5	0
comp11526_c0	0	0	1	0	0	0	comp11526_c0	-Inf	-Inf	1	1	64164.5	0
comp11527_c0	0	0	0	1	0	0	comp11527_c0	-Inf	Inf	1	1	64164.5	0
comp1152874_c0	0	0	1	0	1	1	comp1152874_c0	-1.00620638739901	0.523957682610285	1	1	64164.5	0
comp1152875_c0	0	0	0	0	0	0	comp1152875_c0	-Inf	NA	1	1	64164.5	0
comp11528770_c0	0	0	0	0	0	0	comp11528770_c0	-Inf	NA	1	1	64164.5	0
comp11528_c0	0	0	0	1	0	0	comp11528_c0	-Inf	Inf	1	1	64164.5	0
comp1152960_c0	0	0	0	0	1	2	comp1152960_c0	-Inf	Inf	0.297342782692292	1	8836	0
comp11530186_c0	0	0	0	0	0	0	comp11530186_c0	-Inf	NA	1	1	64164.5	0
comp11531252_c0	0	0	0	0	0	0	comp11531252_c0	-Inf	NA	1	1	64164.5	0
comp11531_c0	0	0	0	0	0	0	comp11531_c0	-Inf	NA	1	1	64164.5	0
comp11532394_c0	0	0	0	0	0	0	comp11532394_c0	-Inf	NA	1	1	64164.5	0
comp11533332_c0	0	0	0	1	0	0	comp11533332_c0	-Inf	Inf	1	1	64164.5	0
comp11533_c0	1	1	0	0	0	1	comp11533_c0	-1.12131079009757	-1.37848356407206	1	1	64164.5	0
comp1153411_c0	1	0	6	1	0	0	comp1153411_c0	-0.102741666221049	-3.19743365599134	0.136631067278323	1	4542	0
comp11534737_c0	0	0	0	0	0	0	comp11534737_c0	-Inf	NA	1	1	64164.5	0
comp1153585_c0	4	0	1	2	2	3	comp1153585_c0	0.929773158884668	0.272985909851651	0.999999999999997	1	42261	0
comp11535_c0	1	0	0	3	1	1	comp11535_c0	-0.499161736040896	2.20535111656396	0.293056703597354	1	8658	0
comp11536423_c0	0	0	1	0	0	0	comp11536423_c0	-Inf	-Inf	1	1	64164.5	0
comp11536902_c0	0	0	0	1	0	0	comp11536902_c0	-Inf	Inf	1	1	64164.5	0
comp1153721_c0	0	1	0	1	4	7	comp1153721_c0	0.27394998495743	3.10828256795349	0.0369952783010409	1	2002	0
comp1153731_c0	1	0	5	0	0	2	comp1153731_c0	0.227851826612081	-2.07680879749136	0.33956246357514	1	10978	0
comp11538613_c0	0	1	0	0	0	0	comp11538613_c0	-Inf	-Inf	1	1	64164.5	0
comp1153937_c0	0	1	0	1	0	1	comp1153937_c0	-1.01758294492248	0.525216708193682	1	1	64164.5	0
comp11540785_c0	0	0	0	0	0	0	comp11540785_c0	-Inf	NA	1	1	64164.5	0
comp11542_c0	0	0	0	0	0	0	comp11542_c0	-Inf	NA	1	1	64164.5	0
comp11544184_c0	0	0	0	0	0	0	comp11544184_c0	-Inf	NA	1	1	64164.5	0
comp11544_c0	0	0	0	0	0	0	comp11544_c0	-Inf	NA	1	1	64164.5	0
comp11545515_c0	0	0	0	0	0	0	comp11545515_c0	-Inf	NA	1	1	64164.5	0
comp1154560_c0	1	0	0	1	0	1	comp1154560_c0	-1.17840594257425	0.84686270349724	1	1	64164.5	0
comp11546072_c0	0	0	0	0	2	0	comp11546072_c0	-Inf	Inf	0.598073899667885	1	23541	0
comp1154633_c0	2	0	1	1	3	1	comp1154633_c0	0.357513051114202	0.508780251437955	0.999999999999992	1	39866	0
comp11546_c0	1	0	0	0	0	0	comp11546_c0	-Inf	-Inf	1	1	64164.5	0
comp11547320_c0	0	0	0	0	0	0	comp11547320_c0	-Inf	NA	1	1	64164.5	0
comp1154839_c0	1	2	2	3	1	2	comp1154839_c0	0.919749676411316	-0.136309929818964	1	1	64164.5	0
comp1154_c0	0	0	0	1	0	0	comp1154_c0	-Inf	Inf	1	1	64164.5	0
comp11550_c0	0	0	0	2	0	0	comp11550_c0	-Inf	Inf	0.597235994420705	1	23100	0
comp1155160_c0	0	0	0	0	0	0	comp1155160_c0	-Inf	NA	1	1	64164.5	0
comp1155166_c0	3	1	0	7	0	0	comp1155166_c0	0.795719505014201	0.620353845653364	0.833927130188686	1	34657	0
comp11552690_c0	0	0	0	0	0	0	comp11552690_c0	-Inf	NA	1	1	64164.5	0
comp11555_c0	0	1	0	0	0	0	comp11555_c0	-Inf	-Inf	1	1	64164.5	0
comp1155630_c0	5	1	5	5	1	4	comp1155630_c0	1.8139105374677	-0.467908319436977	0.772679588212866	1	32081	0
comp11557_c0	0	0	0	1	0	0	comp11557_c0	-Inf	Inf	1	1	64164.5	0
comp11558_c0	0	0	0	0	0	0	comp11558_c0	-Inf	NA	1	1	64164.5	0
comp11559129_c0	0	0	0	0	0	0	comp11559129_c0	-Inf	NA	1	1	64164.5	0
comp1155987_c0	3	2	3	2	0	1	comp1155987_c0	0.730176308507554	-1.76425645287156	0.253610353155201	1	7463	0
comp11559_c0	0	0	0	0	0	1	comp11559_c0	-Inf	Inf	1	1	64164.5	0
comp11561_c0	1	0	2	0	0	0	comp11561_c0	-Inf	-Inf	0.309973062963093	1	10185	0
comp11562602_c0	0	1	0	0	0	0	comp11562602_c0	-Inf	-Inf	1	1	64164.5	0
comp11563_c0	0	1	2	3	1	1	comp11563_c0	0.458150081055614	0.290727482370937	1	1	64164.5	0
comp11566502_c0	0	0	0	0	0	0	comp11566502_c0	-Inf	NA	1	1	64164.5	0
comp11566777_c0	0	1	0	1	0	0	comp11566777_c0	-1.49082489661802	-0.421267195197405	1	1	64164.5	0
comp11567_c0	0	0	0	1	0	0	comp11567_c0	-Inf	Inf	1	1	64164.5	0
comp11568503_c0	0	0	1	0	0	0	comp11568503_c0	-Inf	-Inf	0.999999999999997	1	41852	0
comp1156955_c0	0	0	0	0	0	0	comp1156955_c0	-Inf	NA	1	1	64164.5	0
comp1156976_c0	0	0	0	0	0	0	comp1156976_c0	-Inf	NA	1	1	64164.5	0
comp1157026_c0	2	0	0	3	4	1	comp1157026_c0	0.346981022974235	1.89763663459422	0.287980369772205	1	8504	0
comp1157066_c0	1	2	0	2	0	1	comp1157066_c0	0.0266821078662981	-0.357268051589044	1	1	64164.5	0
comp115706_c0	0	0	22	0	0	43	comp115706_c0	3.40347928625082	0.42446579263535	0.791492688091743	1	33004	0
comp11570951_c0	1	0	0	0	0	0	comp11570951_c0	-Inf	-Inf	1	1	45727.5	0
comp11570_c0	0	0	1	0	0	0	comp11570_c0	-Inf	-Inf	1	1	64164.5	0
comp11571_c0	0	0	0	0	2	0	comp11571_c0	-Inf	Inf	0.598066226868552	1	23536	0
comp11572313_c0	0	0	0	0	1	0	comp11572313_c0	-Inf	Inf	1	1	64164.5	0
comp11572_c0	2	0	0	0	1	1	comp11572_c0	-0.67303242020837	-0.142390251770991	1	1	64164.5	0
comp11573745_c0	0	0	0	0	0	0	comp11573745_c0	-Inf	NA	1	1	64164.5	0
comp1157384_c0	3	1	3	2	1	2	comp1157384_c0	0.992859573717528	-0.821533402942062	0.498762676775491	1	16019	0
comp11576_c0	27	4	3	29	8	6	comp11576_c0	3.63660056282849	0.154743336672087	0.887508385081679	1	36514	0
comp1157881_c0	2	0	1	0	0	0	comp1157881_c0	-Inf	-Inf	0.302016344077847	1	9490	0
comp11581_c0	0	0	0	0	0	0	comp11581_c0	-Inf	NA	1	1	64164.5	0
comp1158221_c0	0	1	1	1	1	0	comp1158221_c0	-0.482638587974568	-0.416925626704207	1	1	64164.5	0
comp11582_c0	4	2	0	0	2	0	comp11582_c0	0.208837899135708	-1.77931206274078	0.41484468453096	1	13175	0
comp11583892_c0	0	0	0	1	0	0	comp11583892_c0	-Inf	Inf	1	1	64164.5	0
comp11584391_c0	0	0	0	0	1	0	comp11584391_c0	-Inf	Inf	1	1	64164.5	0
comp11586_c0	0	0	0	0	0	0	comp11586_c0	-Inf	NA	1	1	64164.5	0
comp11587401_c0	0	0	0	0	0	0	comp11587401_c0	-Inf	NA	1	1	64164.5	0
comp11588_c0	1	1	2	1	0	1	comp11588_c0	-0.0513879500990487	-1.40717328145317	0.520626499066434	1	19037	0
comp1158_c0	0	0	0	1	0	1	comp1158_c0	-Inf	Inf	0.500397761309423	1	16878	0
comp11590043_c0	0	0	0	0	0	0	comp11590043_c0	-Inf	NA	1	1	64164.5	0
comp1159112_c0	6	2	2	4	6	1	comp1159112_c0	1.80998131417261	-0.100443874570131	0.999999999999996	1	41683.5	0
comp1159161_c0	0	0	0	0	2	2	comp1159161_c0	-Inf	Inf	0.178217376932352	1	5576	0
comp11591637_c0	0	0	0	0	0	0	comp11591637_c0	-Inf	NA	1	1	64164.5	0
comp11594353_c0	0	0	0	0	0	0	comp11594353_c0	-Inf	NA	1	1	64164.5	0
comp11594829_c0	0	0	0	0	0	0	comp11594829_c0	-Inf	NA	1	1	64164.5	0
comp11597_c0	0	0	0	0	0	0	comp11597_c0	-Inf	NA	1	1	64164.5	0
comp11600_c0	1	0	0	1	0	2	comp11600_c0	-0.895069254717617	1.41353607921051	0.670653858642198	1	27000	0
comp11601_c0	0	0	1	0	2	0	comp11601_c0	-0.974501680469415	0.587367096469469	1	1	64164.5	0
comp11602_c0	2	2	0	0	9	13	comp11602_c0	1.63565027935001	2.1354385748231	0.066400497497253	1	2751	0
comp11603649_c0	0	0	0	0	0	0	comp11603649_c0	-Inf	NA	1	1	64164.5	0
comp11603_c0	1.41	0	0	0	0	2	comp11603_c0	-0.958347351916202	0.295589559565205	0.999999999999995	1	40912	0
comp11604985_c0	0	2	0	0	0	0	comp11604985_c0	-Inf	-Inf	0.587342512888384	1	22647	0
comp1160700_c0	3	0	9	1	4	6	comp1160700_c0	1.97382964378938	-0.53297349503813	0.722428535620718	1	29678	0
comp1160_c0	0	0	0	0	0	0	comp1160_c0	-Inf	NA	1	1	64164.5	0
comp1160_c1	0	1	0	0	0	3	comp1160_c1	-0.75289068521588	1.05460122760687	0.71057777229017	1	29371	0
comp11610217_c0	0	0	0	1	0	0	comp11610217_c0	-Inf	Inf	1	1	64164.5	0
comp11611586_c0	0	0	0	0	0	0	comp11611586_c0	-Inf	NA	1	1	64164.5	0
comp1161428_c0	0	1	0	0	0	0	comp1161428_c0	-Inf	-Inf	1	1	64164.5	0
comp11614_c0	0	0	1	0	0	2	comp11614_c0	-1.03936890041887	0.45763265657055	1	1	64164.5	0
comp11615_c0	3	6	0	0	2	2	comp11615_c0	1.02302554414406	-1.53450618047584	0.237375975690489	1	7142	0
comp11616751_c0	0	0	0	0	0	1	comp11616751_c0	-Inf	Inf	1	1	64164.5	0
comp1161814_c0	0	1	0	0	0	0	comp1161814_c0	-Inf	-Inf	1	1	64164.5	0
comp11618_c0	1	0	0	2	0	0	comp11618_c0	-1.1516478942698	0.900378800106153	0.999999999999996	1	41527	0
comp11619_c0	0	0	0	0	0	0	comp11619_c0	-Inf	NA	1	1	64164.5	0
comp11621_c0	0	0	0	0	0	0	comp11621_c0	-Inf	NA	1	1	64164.5	0
comp1162240_c0	0	8	7	0	0	0	comp1162240_c0	-Inf	-Inf	0.00214178806103563	0.240773497451193	729	0
comp11624716_c0	0	0	0	0	0	1	comp11624716_c0	-Inf	Inf	1	1	64164.5	0
comp11625_c0	0	1	1	2	0	2	comp11625_c0	-0.0145751827240493	0.51920118379683	0.734142769154099	1	30304	0
comp11627686_c0	0	0	0	0	0	0	comp11627686_c0	-Inf	NA	1	1	64164.5	0
comp1162930_c0	1	2	4	1	0	2	comp1162930_c0	0.652074874803638	-1.680752179832	0.35060075915291	1	11166	0
comp11629_c0	1	2	3	3	4	1	comp11629_c0	1.27896109857495	0.0336764833927881	1	1	64164.5	0
comp11630_c0	0	0	1	0	0	4	comp11630_c0	-0.539368900418875	1.45763265657055	0.70732667135217	1	29111	0
comp1163147_c0	5	0	3	3	4	3	comp1163147_c0	1.56477848570181	0.0645930669852659	1	1	64164.5	0
comp11633_c0	0	0	0	0	0	0	comp11633_c0	-Inf	NA	1	1	64164.5	0
comp11634_c0	0	0	0	0	0	0	comp11634_c0	-Inf	NA	1	1	64164.5	0
comp11636382_c0	0	0	0	0	0	0	comp11636382_c0	-Inf	NA	1	1	64164.5	0
comp1163717_c0	0	0	1	0	0	0	comp1163717_c0	-Inf	-Inf	0.999999999999999	1	45029.5	0
comp11637292_c0	0	0	0	0	0	0	comp11637292_c0	-Inf	NA	1	1	64164.5	0
comp1163824_c0	1	0	0	0	3	0	comp1163824_c0	-0.848846462918199	1.50598166280935	0.708962600434963	1	29212	0
comp11638723_c0	0	0	0	0	0	0	comp11638723_c0	-Inf	NA	1	1	64164.5	0
comp11638_c0	0	0	0	1	0	0	comp11638_c0	-Inf	Inf	1	1	64164.5	0
comp1163_c0	0	0	0	0	0	0	comp1163_c0	-Inf	NA	1	1	64164.5	0
comp11641_c0	0	0	1	4	0	1	comp11641_c0	-0.334442224591167	1.86748600822597	0.332730623765585	1	10846	0
comp11642_c0	1	0	0	0	0	0	comp11642_c0	-Inf	-Inf	1	1	64164.5	0
comp11644_c0	0	1	0	4	0	1	comp11644_c0	-0.34044525974875	1.87949207854113	0.332595631684261	1	10839	0
comp11647322_c0	0	1	0	0	1	0	comp11647322_c0	-1.480504715627	-0.400626833215364	1	1	64164.5	0
comp1164771_c0	0	0	0	0	1	0	comp1164771_c0	-Inf	Inf	1	1	64164.5	0
comp1164790_c0	0	0	0	0	0	0	comp1164790_c0	-Inf	NA	1	1	64164.5	0
comp11647_c0	0	0	0	3	0	0	comp11647_c0	-Inf	Inf	0.388866945639177	1	12526	0
comp1165128_c0	0	0	1	0	0	3	comp1165128_c0	-0.746887650058297	1.04259515729171	0.71058490503097	1	29372	0
comp1165142_c0	2	2	1	4	2	1	comp1165142_c0	1.01047813641496	0.172638192843785	1	1	64164.5	0
comp1165155_c0	2	0	2	1	0	2	comp1165155_c0	0.193155783872422	-0.762913997969564	1	1	46068.5	0
comp11651_c0	0	0	0	1	1	0	comp11651_c0	-Inf	Inf	0.500397761309423	1	16878	0
comp11652_c0	0	0	1	0	0	0	comp11652_c0	-Inf	-Inf	1	1	64164.5	0
comp11654240_c0	0	0	0	0	0	0	comp11654240_c0	-Inf	NA	1	1	64164.5	0
comp11654_c0	0	0	0	1	1	0	comp11654_c0	-Inf	Inf	0.500397761309423	1	16878	0
comp11655032_c0	0	0	0	0	0	0	comp11655032_c0	-Inf	NA	1	1	64164.5	0
comp11657669_c0	1	0	0	0	0	0	comp11657669_c0	-Inf	-Inf	1	1	45430.5	0
comp11657_c0	4	3	1	2	1	3	comp11657_c0	1.20159175196856	-0.73602518234141	0.5473483477199	1	20416	0
comp11658048_c0	0	0	0	0	0	0	comp11658048_c0	-Inf	NA	1	1	64164.5	0
comp11658551_c0	0	0	0	0	0	0	comp11658551_c0	-Inf	NA	1	1	64164.5	0
comp11658_c1	0	0	1	0	0	0	comp11658_c1	-Inf	-Inf	1	1	64164.5	0
comp1165911_c0	2	1	1	4	3	2	comp1165911_c0	1.01161424596313	0.880676980518093	0.497583701497248	1	15994	0
comp1165940_c0	1	1	0	0	0	0	comp1165940_c0	-Inf	-Inf	0.519374634578201	1	18395	0
comp11660_c0	0	0	1	1	1	3	comp11660_c0	-0.353918080845057	1.82853429571818	0.43871007654361	1	13963	0
comp1166215_c0	0	0	0	0	0	0	comp1166215_c0	-Inf	NA	1	1	64164.5	0
comp1166262_c0	4	1	2	5	2	3	comp1166262_c0	1.47447454445499	0.236737118723276	0.99999999999999	1	39620.5	0
comp11664726_c0	0	1	0	0	0	0	comp11664726_c0	-Inf	-Inf	0.999999999999999	1	43986.5	0
comp1166490_c0	1	2	1	1	0	0	comp1166490_c0	-0.526210959577613	-2.35049506927822	0.431343220766915	1	13662	0
comp11664_c0	0	2	0	0	0	0	comp11664_c0	-Inf	-Inf	0.58734537715627	1	22648	0
comp11665643_c0	0	0	0	0	0	0	comp11665643_c0	-Inf	NA	1	1	64164.5	0
comp11665_c0	2	1	2	4	4.99	2	comp11665_c0	1.33685941544675	0.820173537805384	0.583631585991794	1	22108	0
comp11666780_c0	0	1	0	0	0	0	comp11666780_c0	-Inf	-Inf	0.999999999999998	1	43010.5	0
comp11666_c0	3	7	0	5	1	0	comp11666_c0	1.4197530636579	-1.06557684956555	0.429346484502412	1	13516	0
comp11667634_c0	0	0	0	0	0	1	comp11667634_c0	-Inf	Inf	1	1	64164.5	0
comp11669217_c0	1	0	0	0	0	0	comp11669217_c0	-Inf	-Inf	1	1	64164.5	0
comp11669509_c0	0	0	0	0	0	0	comp11669509_c0	-Inf	NA	1	1	64164.5	0
comp11669_c0	0	0	1	0	2	1	comp11669_c0	-0.703001321797283	1.13036781381373	0.674884677923865	1	27811	0
comp1167087_c0	2	0	0	0	2	3	comp1167087_c0	-0.0185800294045104	1.16651452983673	0.745426234064978	1	31022	0
comp11671_c0	0	0	0	0	0	0	comp11671_c0	-Inf	NA	1	1	64164.5	0
comp11672079_c0	0	0	0	0	0	0	comp11672079_c0	-Inf	NA	1	1	64164.5	0
comp1167401_c0	0	5	1	1	0	1	comp1167401_c0	0.27590228695993	-2.06175375557113	0.321340652138832	1	10555	0
comp11675276_c0	0	0	0	1	0	0	comp11675276_c0	-Inf	Inf	1	1	64164.5	0
comp11675_c0	1	0	0	0	1	0	comp11675_c0	-1.64132771327878	-0.0789808379118062	1	1	64164.5	0
comp11677_c0	0	0	0	0	0	0	comp11677_c0	-Inf	NA	1	1	64164.5	0
comp11681000_c0	0	0	2	0	0	0	comp11681000_c0	-Inf	-Inf	0.582553734891925	1	21871	0
comp1168399_c0	6	11	9	5	3	5	comp1168399_c0	2.65970977438371	-1.39358036387902	0.0842442241742251	1	3163	0
comp1168446_c0	0	0	0	1	0	0	comp1168446_c0	-Inf	Inf	1	1	64164.5	0
comp11685_c0	0	1	0	3	0	0	comp11685_c0	-0.698343646257441	1.16369530552375	0.707718758024157	1	29168	0
comp11688670_c0	0	0	0	0	0	0	comp11688670_c0	-Inf	NA	1	1	64164.5	0
comp11688_c0	0	0	0	0	0	0	comp11688_c0	-Inf	NA	1	1	64164.5	0
comp11689_c0	0	0	0	0	0	0	comp11689_c0	-Inf	NA	1	1	64164.5	0
comp11691834_c0	0	0	0	0	0	0	comp11691834_c0	-Inf	NA	1	1	64164.5	0
comp11692555_c0	0	1	0	0	0	0	comp11692555_c0	-Inf	-Inf	1	1	64164.5	0
comp11692_c0	0	0	1	0	0	0	comp11692_c0	-Inf	-Inf	1	1	64164.5	0
comp11694_c0	1	6	0	5	4	0	comp11694_c0	1.48152655767916	-0.00770016142797836	1	1	64164.5	0
comp11695_c0	2	2	4	11	7	10	comp11695_c0	2.36269954907581	1.42100171689654	0.0970198776104256	1	3539	0
comp1169681_c0	0	0	0	1	0	0	comp1169681_c0	-Inf	Inf	1	1	64164.5	0
comp11696_c0	2	2	0	2	0	0	comp11696_c0	-0.066763751139132	-1.26938948615518	0.744586392758026	1	30974	0
comp11698187_c0	0	0	0	0	0	0	comp11698187_c0	-Inf	NA	1	1	64164.5	0
comp11698_c0	1	0	0	0	1	0	comp11698_c0	-1.64132771327878	-0.0789808379118062	1	1	64164.5	0
comp11701_c0	3	2	0	0	2	2	comp11701_c0	0.556619278987541	-0.601693650162812	0.780553082672218	1	32493	0
comp1170209_c0	2	0	1	3	0	1	comp1170209_c0	0.187577256482327	0.168908662174205	1	1	64164.5	0
comp11702930_c0	0	0	0	0	0	0	comp11702930_c0	-Inf	NA	1	1	64164.5	0
comp11702_c0	0	2	0	3	4	0	comp11702_c0	0.418767877681427	1.39791835340149	0.417562316175084	1	13236	0
comp11704259_c0	0	0	0	0	0	0	comp11704259_c0	-Inf	NA	1	1	64164.5	0
comp11705975_c0	0	0	0	0	0	0	comp11705975_c0	-Inf	NA	1	1	64164.5	0
comp11705_c0	0	0	0	2	0	0	comp11705_c0	-Inf	Inf	0.597249851804345	1	23105	0
comp11708_c0	0	0	1	0	0	0	comp11708_c0	-Inf	-Inf	1	1	64164.5	0
comp11709_c0	6	3	2	6	4	4	comp11709_c0	2.04839958793901	0.0664256969076837	1	1	64164.5	0
comp117124_c0	0	1	1	3	0	0	comp117124_c0	-0.195335884059015	0.157679781126899	1	1	64164.5	0
comp11713_c0	1	0	0	0	0	0	comp11713_c0	-Inf	-Inf	1	1	64164.5	0
comp1171458_c0	4	3	0	10	4	1	comp1171458_c0	1.77809639245816	0.851747738609737	0.512077130289816	1	18201	0
comp11714812_c0	1	0	0	1	0	0	comp11714812_c0	-1.6516478942698	-0.0996211998938468	1	1	64164.5	0
comp11717_c0	1	0	0	0	1	0	comp11717_c0	-1.64132771327878	-0.0789808379118062	1	1	64164.5	0
comp11719_c0	1	1	0	0	2	0	comp11719_c0	-0.556443570148112	-0.248749124173138	1	1	64164.5	0
comp11720_c0	1	0	0	1	0	0	comp11720_c0	-1.6516478942698	-0.0996211998938468	1	1	64164.5	0
comp1172104_c0	1	1	6	1	0	1	comp1172104_c0	0.468790639361033	-2.44753046037333	0.17054620461648	1	5364	0
comp11721129_c0	0	0	0	0	0	0	comp11721129_c0	-Inf	NA	1	1	64164.5	0
comp1172168_c0	0	0	1	0	0	1	comp1172168_c0	-1.53936890041887	-0.54236734342945	1	1	64164.5	0
comp11722_c0	2	0	1	0	0	0	comp11722_c0	-Inf	-Inf	0.302020638010011	1	9496	0
comp11723_c0	1	0	1	1	0	1	comp11723_c0	-0.590180903984215	-0.329587373682839	1	1	64164.5	0
comp11724_c0	0	0	0	0	0	0	comp11724_c0	-Inf	NA	1	1	64164.5	0
comp11728011_c0	0	0	0	2	0	0	comp11728011_c0	-Inf	Inf	0.597263707200231	1	23108	0
comp1172807_c0	0	3	1	0	1	3	comp1172807_c0	0.472905325459882	-0.499828546082376	0.787769997644203	1	32873	0
comp11728_c0	0	0	0	0	0	0	comp11728_c0	-Inf	NA	1	1	64164.5	0
comp11729_c0	0	0	0	0	0	0	comp11729_c0	-Inf	NA	1	1	64164.5	0
comp11730926_c0	0	0	1	0	0	0	comp11730926_c0	-Inf	-Inf	0.999999999999997	1	41852	0
comp11731498_c0	0	0	0	1	0	0	comp11731498_c0	-Inf	Inf	1	1	64164.5	0
comp1173285_c0	1	0	0	0	0	0	comp1173285_c0	-Inf	-Inf	1	1	64164.5	0
comp11733136_c0	0	0	1	0	1	0	comp11733136_c0	-1.47450168046942	-0.412632903530531	1	1	64164.5	0
comp1173322_c0	0	0	0	0	1	0	comp1173322_c0	-Inf	Inf	1	1	64164.5	0
comp11734_c0	0	0	0	0	0	0	comp11734_c0	-Inf	NA	1	1	64164.5	0
comp11735_c0	0	0	0	0	0	1	comp11735_c0	-Inf	Inf	1	1	64164.5	0
comp11736296_c0	0	0	0	0	0	0	comp11736296_c0	-Inf	NA	1	1	64164.5	0
comp11737_c0	0	0	0	1	0	0	comp11737_c0	-Inf	Inf	1	1	64164.5	0
comp11738_c0	3	37	32	9	23	19	comp11738_c0	4.41197502365838	-0.942177049605358	0.250524895132137	1	7417	0
comp11740958_c0	1	0	0	1	0	0	comp11740958_c0	-1.6516478942698	-0.0996211998938468	1	1	64164.5	0
comp1174133_c0	1	0	0	0	0	1	comp1174133_c0	-1.70619493322824	-0.208715277810726	1	1	64164.5	0
comp11741_c0	0	0	0	0	1	0	comp11741_c0	-Inf	Inf	1	1	64164.5	0
comp1174250_c0	0	0	0	0	0	0	comp1174250_c0	-Inf	NA	1	1	64164.5	0
comp11743112_c0	0	0	1	0	0	1	comp11743112_c0	-1.53936890041887	-0.54236734342945	1	1	64164.5	0
comp1174412_c0	0	1	1	0	0	0	comp1174412_c0	-Inf	-Inf	0.522583660432681	1	19569	0
comp11745361_c0	0	0	0	0	1	0	comp11745361_c0	-Inf	Inf	1	1	64164.5	0
comp1174537_c0	2	5	0	2	4	2	comp1174537_c0	1.36246158599527	-0.159763064599677	1	1	64164.5	0
comp11748687_c0	0	0	0	1	0	0	comp11748687_c0	-Inf	Inf	1	1	64164.5	0
comp1175076_c0	10	7	4	10	14	8	comp1175076_c0	3.12582820355317	0.310875004066144	0.698067796703884	1	28587	0
comp11751031_c0	1	0	0	0	0	0	comp11751031_c0	-Inf	-Inf	1	1	46068.5	0
comp11751460_c0	0	0	0	0	0	0	comp11751460_c0	-Inf	NA	1	1	64164.5	0
comp1175184_c0	0	0	0	0	0	1	comp1175184_c0	-Inf	Inf	1	1	64164.5	0
comp11752777_c0	1	1	0	0	0	0	comp11752777_c0	-Inf	-Inf	0.519379384521823	1	18396	0
comp11753_c0	0	0	0	0	0	0	comp11753_c0	-Inf	NA	1	1	64164.5	0
comp11755051_c0	0	0	0	0	0	0	comp11755051_c0	-Inf	NA	1	1	64164.5	0
comp1175785_c0	1	2	0	1	2	1	comp1175785_c0	0.243948093678124	0.0772639200346087	1	1	64164.5	0
comp11761_c0	0	0	0	0	0	0	comp11761_c0	-Inf	NA	1	1	64164.5	0
comp11763519_c0	0	0	1	0	0	0	comp11763519_c0	-Inf	-Inf	0.999999999999994	1	40380	0
comp1176368_c0	1	8	3	10	4	0	comp1176368_c0	2.1977142428097	-0.17178074959907	1	1	64164.5	0
comp11764_c0	5	1	2	2	3	9	comp11764_c0	1.78607455908311	0.510619200505404	0.773633852944988	1	32164	0
comp11767_c0	0	1	0	0	0	0	comp11767_c0	-Inf	-Inf	1	1	64164.5	0
comp1177165_c0	2	1	0	14	6	0	comp1177165_c0	1.36259335251965	2.5281988440271	0.0483934787233956	1	2264	0
comp11771_c0	0	0	0	0	0	1	comp11771_c0	-Inf	Inf	1	1	64164.5	0
comp11773_c0	0	1	0	0	3	0	comp11773_c0	-0.68802346526642	1.18433566750579	0.70697736940982	1	29092	0
comp1177541_c0	2.02	1	1	3	2	1	comp1177541_c0	0.725271059898136	0.295223247799553	0.999999999999992	1	40060	0
comp11778028_c0	0	0	0	0	1	0	comp11778028_c0	-Inf	Inf	1	1	64164.5	0
comp11778720_c0	0	1	0	0	2	0	comp11778720_c0	-0.980504715626998	0.599373166784636	1	1	64164.5	0
comp1177952_c0	8	3	1	1	7	3	comp1177952_c0	1.92105799239833	-0.357189159988301	0.793892214161644	1	33102	0
comp11779615_c0	0	1	0	0	0	0	comp11779615_c0	-Inf	-Inf	1	1	64164.5	0
comp11780566_c0	0	0	0	0	0	0	comp11780566_c0	-Inf	NA	1	1	64164.5	0
comp117832_c0	16	13	8	14	14	18	comp117832_c0	3.79430333757952	-0.0148280863636905	1	1	64164.5	0
comp1178524_c0	0	0	0	0	0	2	comp1178524_c0	-Inf	Inf	0.607450827908357	1	24629	0
comp11785_c0	3	2	1	5	2	1	comp11785_c0	1.22285352507597	0.135458657023653	1	1	64164.5	0
comp1178605_c0	1	0	0	1	0	1	comp1178605_c0	-1.17840594257425	0.84686270349724	0.999999999999996	1	41462	0
comp11786_c0	0	0	0	1	2	0	comp11786_c0	-Inf	Inf	0.300244475265873	1	9286	0
comp11787_c0	0	0	0	0	1	2	comp11787_c0	-Inf	Inf	0.297347764366364	1	8837	0
comp11788513_c0	0	0	2	0	0	0	comp11788513_c0	-Inf	-Inf	0.582548049504908	1	21870	0
comp1179010_c0	0	0	0	0	0	0	comp1179010_c0	-Inf	NA	1	1	64164.5	0
comp11790_c0	1	0	0	0	0	0	comp11790_c0	-Inf	-Inf	0.999999999999999	1	44806	0
comp117945_c0	8	37	24	3	162	93	comp117945_c0	5.54176514987918	1.48593286111695	0.102526496795639	1	3658	0
comp1179563_c0	0	0	1	0	1	0	comp1179563_c0	-1.47450168046942	-0.412632903530531	1	1	64164.5	0
comp11796_c0	0	0	0	0	0	0	comp11796_c0	-Inf	NA	1	1	64164.5	0
comp11796_c1	0	0	0	0	1	0	comp11796_c1	-Inf	Inf	1	1	64164.5	0
comp1179770_c0	0	0	0	1	0	0	comp1179770_c0	-Inf	Inf	1	1	64164.5	0
comp11803_c0	0	4	3	0	0	3	comp11803_c0	0.653365624769804	-1.75791139236449	0.244735664817488	1	7319	0
comp11805506_c0	1	0	0	0	0	0	comp11805506_c0	-Inf	-Inf	1	1	64164.5	0
comp11806100_c0	1	0	0	0	0	0	comp11806100_c0	-Inf	-Inf	1	1	64164.5	0
comp11806782_c0	0	0	1	0	0	1	comp11806782_c0	-1.53936890041887	-0.54236734342945	1	1	64164.5	0
comp11808_c0	0	1	1	0	2	2	comp11808_c0	-0.00920166035816453	0.529948228528599	0.734330315079724	1	30318	0
comp11809194_c0	0	0	0	0	0	0	comp11809194_c0	-Inf	NA	1	1	64164.5	0
comp11810_c0	1	2	2	1	0	2	comp11810_c0	0.399801713104219	-1.17620585643316	0.58974037536138	1	22785	0
comp11812427_c0	0	0	0	0	0	0	comp11812427_c0	-Inf	NA	1	1	64164.5	0
comp11816_c0	0	0	1	0	0	0	comp11816_c0	-Inf	-Inf	0.999999999999988	1	39539.5	0
comp11816_c1	0	0	0	0	0	0	comp11816_c1	-Inf	NA	1	1	64164.5	0
comp1181705_c0	0	1	0	0	0	0	comp1181705_c0	-Inf	-Inf	1	1	64164.5	0
comp118187_c0	40	53	34	51	66	61	comp118187_c0	5.68191846671991	0.127551611515679	0.849452305153125	1	35238	0
comp11821022_c0	0	0	0	0	0	0	comp11821022_c0	-Inf	NA	1	1	64164.5	0
comp1182163_c0	0	5	0	0	0	0	comp1182163_c0	-Inf	-Inf	0.11935440519303	1	4105	0
comp11822_c0	0	0	0	0	0	0	comp11822_c0	-Inf	NA	1	1	64164.5	0
comp11823538_c0	0	0	0	0	0	0	comp11823538_c0	-Inf	NA	1	1	64164.5	0
comp11824317_c0	0	1	0	0	0	0	comp11824317_c0	-Inf	-Inf	1	1	64164.5	0
comp11824_c0	2	1	0	0	0	2	comp11824_c0	-0.356029320813751	-0.909046502639697	1	1	64164.5	0
comp11826_c0	0	0	0	0	0	1	comp11826_c0	-Inf	Inf	1	1	64164.5	0
comp11830667_c0	0	0	0	0	0	1	comp11830667_c0	-Inf	Inf	1	1	64164.5	0
comp1183363_c0	0	0	0	1	0	1	comp1183363_c0	-Inf	Inf	0.500397761309423	1	16878	0
comp11836_c0	1	0	1	1	2	1	comp11836_c0	-0.0714035817236837	0.707967270838225	0.726061818449944	1	29888	0
comp11838704_c0	1	0	0	0	0	0	comp11838704_c0	-Inf	-Inf	0.999999999999998	1	43267.5	0
comp11838_c0	0	0	0	3	0	0	comp11838_c0	-Inf	Inf	0.388836523199936	1	12524	0
comp11839007_c0	0	0	0	0	0	0	comp11839007_c0	-Inf	NA	1	1	64164.5	0
comp11839_c0	1	0	0	4	0	0	comp11839_c0	-0.651647894269798	1.90037880010615	0.510538935228833	1	18139	0
comp1183_c0	0	0	0	0	0	0	comp1183_c0	-Inf	NA	1	1	64164.5	0
comp11843542_c0	0	0	1	0	0	0	comp11843542_c0	-Inf	-Inf	1	1	64164.5	0
comp11843772_c0	0	1	0	0	0	0	comp11843772_c0	-Inf	-Inf	1	1	64164.5	0
comp11844_c0	0	0	0	0	0	0	comp11844_c0	-Inf	NA	1	1	64164.5	0
comp11846_c0	0	2	0	0	0	0	comp11846_c0	-Inf	-Inf	0.587348240928376	1	22649	0
comp11847939_c0	0	0	0	0	0	0	comp11847939_c0	-Inf	NA	1	1	64164.5	0
comp11847_c0	0	0	0	1	0	0	comp11847_c0	-Inf	Inf	1	1	64164.5	0
comp1185098_c0	3	2	3	12	4	3	comp1185098_c0	2.07325395931061	0.921898848734559	0.378715460933433	1	12083	0
comp11851_c0	0	0	0	0	1	2	comp11851_c0	-Inf	Inf	0.297352744802621	1	8839	0
comp118526_c0	19	54	88	13	62	109	comp118526_c0	5.89440311509378	-0.257246814752665	0.745111833461416	1	31016	0
comp11854129_c0	0	0	0	0	1	0	comp11854129_c0	-Inf	Inf	1	1	64164.5	0
comp11855795_c0	0	0	0	0	0	0	comp11855795_c0	-Inf	NA	1	1	64164.5	0
comp11857296_c0	0	0	0	0	0	0	comp11857296_c0	-Inf	NA	1	1	64164.5	0
comp118591_c0	2	6	5	3	14	9	comp118591_c0	2.67677726648098	0.593609504309543	0.51460978182822	1	18246	0
comp11859461_c0	0	0	0	0	0	0	comp11859461_c0	-Inf	NA	1	1	64164.5	0
comp11860_c0	1	6	4	2	4	4	comp11860_c0	1.8718018427826	-0.570890900030067	0.674384203802319	1	27766	0
comp11861_c0	2	0	0	1	0	0	comp11861_c0	-1.1516478942698	-1.09962119989385	1	1	64164.5	0
comp11862423_c0	0	0	1	1	0	0	comp11862423_c0	-1.48482186146044	-0.433273265512572	1	1	64164.5	0
comp118642_c0	23	14	19	32	24	23	comp118642_c0	4.49294819970168	0.169785347227146	0.836253581458391	1	34744	0
comp11868_c0	0	0	0	0	0	0	comp11868_c0	-Inf	NA	1	1	64164.5	0
comp1186907_c0	2	1	1	0	1	1	comp1186907_c0	-0.0864758951948909	-1.31550330179795	0.723577205680818	1	29707	0
comp11869_c0	0	1	0	0	0	0	comp11869_c0	-Inf	-Inf	1	1	64164.5	0
comp11869_c1	0	0	1	0	0	0	comp11869_c1	-Inf	-Inf	0.999999999999995	1	41123.5	0
comp11870_c0	1	0	6	5	0	9	comp11870_c0	1.76634666903716	0.540743014525069	0.697769138694326	1	28576	0
comp11871358_c0	0	0	0	0	0	0	comp11871358_c0	-Inf	NA	1	1	64164.5	0
comp11872507_c0	0	0	0	0	0	1	comp11872507_c0	-Inf	Inf	1	1	64164.5	0
comp11872783_c0	0	0	0	0	0	0	comp11872783_c0	-Inf	NA	1	1	64164.5	0
comp11873375_c0	0	0	0	0	0	0	comp11873375_c0	-Inf	NA	1	1	64164.5	0
comp11873_c0	0	2	0	0	4	2	comp11873_c0	0.290995643045133	1.1423738841289	0.562551297449602	1	20916	0
comp11875015_c0	0	0	0	0	0	0	comp11875015_c0	-Inf	NA	1	1	64164.5	0
comp11876_c0	1	5	8	2	2	0	comp11876_c0	1.41114607250531	-2.20449494766397	0.0980559849792653	1	3559	0
comp11880959_c0	0	0	0	0	1	0	comp11880959_c0	-Inf	Inf	1	1	64164.5	0
comp11880_c0	1	0	2	3	1	2	comp11880_c0	0.532748157297329	0.637693108409009	0.774940837639133	1	32275	0
comp11881_c0	1	1	1	0	3	2	comp11881_c0	0.400111302762493	0.380992095771068	1	1	64164.5	0
comp1188241_c0	0	0	1	1	1	1	comp1188241_c0	-0.70652629260145	1.1233178722054	0.656377811247807	1	26389	0
comp1188503_c0	0	0	0	1	0	0	comp1188503_c0	-Inf	Inf	1	1	64164.5	0
comp11885_c0	1	0	1	1	2	0	comp11885_c0	-0.264045105401775	0.322684223482042	0.999999999999999	1	43986.5	0
comp1188871_c0	7	2	1	7	2	6	comp1188871_c0	1.99568073776857	0.339901314283142	0.896267966305154	1	36787	0
comp1188_c0	0	0	0	1	1	2	comp1188_c0	-Inf	Inf	0.152133194105036	1	4814	0
comp1188_c1	0	1	0	2	1	2	comp1188_c1	-0.34904921338641	1.86228417126581	0.431086084100837	1	13613	0
comp1189108_c0	0	0	0	1	0	0	comp1189108_c0	-Inf	Inf	1	1	64164.5	0
comp11893573_c0	0	0	0	0	0	1	comp11893573_c0	-Inf	Inf	1	1	64164.5	0
comp11894774_c0	0	0	0	0	0	0	comp11894774_c0	-Inf	NA	1	1	64164.5	0
comp11898_c0	20	4	2	22	3	1	comp11898_c0	3.08893935598489	-0.183203151412358	0.855075753056307	1	35406	0
comp1189_c0	0	0	0	0	0	0	comp1189_c0	-Inf	NA	1	1	64164.5	0
comp11900665_c0	0	0	0	1	0	0	comp11900665_c0	-Inf	Inf	1	1	64164.5	0
comp11901_c0	0	0	0	0	0	0	comp11901_c0	-Inf	NA	1	1	64164.5	0
comp11904_c0	1	4	2	0	0	0	comp11904_c0	-Inf	-Inf	0.0264409170969189	1	1725	0
comp11906_c0	1	1	1	0	3	2	comp11906_c0	0.400111302762493	0.380992095771068	1	1	64164.5	0
comp1190705_c0	0	0	0	0	0	0	comp1190705_c0	-Inf	NA	1	1	64164.5	0
comp1190914_c0	0	1	0	0	0	0	comp1190914_c0	-Inf	-Inf	0.999999999999996	1	41600.5	0
comp11911779_c0	0	0	0	1	0	0	comp11911779_c0	-Inf	Inf	1	1	64164.5	0
comp11913_c0	1	1	1	7	1	1	comp11913_c0	0.834343249040552	1.24945598832719	0.36541469927112	1	11429	0
comp11916214_c0	0	0	0	1	1	0	comp11916214_c0	-Inf	Inf	0.500397761309423	1	16878	0
comp1191713_c0	0	0	0	1	1	0	comp1191713_c0	-Inf	Inf	0.500397761309423	1	16878	0
comp11917184_c0	0	0	0	0	1	0	comp11917184_c0	-Inf	Inf	1	1	64164.5	0
comp1191919_c0	0	1	0	1	1	0	comp1191919_c0	-0.985646350172994	0.589089897692645	1	1	64164.5	0
comp11919_c0	0	0	0	0	0	0	comp11919_c0	-Inf	NA	1	1	64164.5	0
comp11919_c1	0	0	0	0	0	0	comp11919_c1	-Inf	NA	1	1	64164.5	0
comp11920283_c0	0	0	0	0	0	1	comp11920283_c0	-Inf	Inf	1	1	64164.5	0
comp1192042_c0	0	0	0	0	1	3	comp1192042_c0	-Inf	Inf	0.193156234200336	1	6059	0
comp11922136_c0	0	0	0	0	0	0	comp11922136_c0	-Inf	NA	1	1	64164.5	0
comp11922_c0	0	1	1	1	0	0	comp11922_c0	-0.987817134419593	-1.42728271959426	1	1	64164.5	0
comp11923026_c0	0	0	0	0	0	0	comp11923026_c0	-Inf	NA	1	1	64164.5	0
comp11923095_c0	2	0	0	0	0	0	comp11923095_c0	-Inf	-Inf	0.584251978665039	1	22158	0
comp11925343_c0	0	0	0	0	0	0	comp11925343_c0	-Inf	NA	1	1	64164.5	0
comp11928_c0	2	0	1	1	0	2	comp11928_c0	-0.0425891448585681	-0.291424140507584	1	1	64164.5	0
comp1192_c0	0	0	3	2	1	3	comp1192_c0	0.575178216407432	0.516801888780851	1	1	64164.5	0
comp11931_c0	0	0	1	0	0	0	comp11931_c0	-Inf	-Inf	1	1	64164.5	0
comp11932128_c0	0	0	0	0	2	0	comp11932128_c0	-Inf	Inf	0.598058555610549	1	23530	0
comp11932_c0	1	0	0	6	0	0	comp11932_c0	-0.35916664390922	2.48534130082731	0.280374559881876	1	8294	0
comp11934_c0	0	0	0	0	0	0	comp11934_c0	-Inf	NA	1	1	64164.5	0
comp11936_c0	1	0	1	0	0	1	comp11936_c0	-1.1179698946382	-1.3851653549908	0.999999999999999	1	43656	0
comp1193722_c0	1	3	1	2	1	3	comp1193722_c0	0.909489361878559	-0.151820402161404	1	1	64164.5	0
comp11937698_c0	0	0	0	0	0	0	comp11937698_c0	-Inf	NA	1	1	64164.5	0
comp11939_c0	0	0	0	0	2	1	comp11939_c0	-Inf	Inf	0.303262560901718	1	9770	0
comp1193_c0	3	13	16	0	8	4	comp1193_c0	2.78041781960702	-1.83647046899488	0.0569524935038312	1	2481	0
comp1193_c1	0	2	0	0	2	2	comp1193_c1	-0.0122094225565908	0.535963752925452	0.74769921546271	1	31102	0
comp1194323_c0	0	0	0	0	0	0	comp1194323_c0	-Inf	NA	1	1	64164.5	0
comp1194556_c0	0	1	0	2	0	0	comp1194556_c0	-0.990824896618019	0.578732804802595	1	1	64164.5	0
comp11948_c0	0	0	0	0	1	0	comp11948_c0	-Inf	Inf	1	1	64164.5	0
comp1195316_c0	3	1	0	0	4	2	comp1195316_c0	0.673862583648551	0.376640002922065	1	1	64164.5	0
comp11953_c0	3	1	0	2	1	2	comp11953_c0	0.533817727217008	0.0965502900589784	1	1	64164.5	0
comp11957_c0	0	0	1	0	2	1	comp11957_c0	-0.703001321797283	1.13036781381373	0.674870438578128	1	27810	0
comp11959_c0	0	0	0	0	0	0	comp11959_c0	-Inf	NA	1	1	64164.5	0
comp1195_c0	1	2	2	4	5	3	comp1195_c0	1.42684723268193	0.877885182722267	0.480249920482436	1	15613	0
comp1196120_c0	0	0	0	1	0	0	comp1196120_c0	-Inf	Inf	1	1	64164.5	0
comp11961513_c0	0	0	0	0	0	0	comp11961513_c0	-Inf	NA	1	1	64164.5	0
comp11961_c0	0	0	1	0	0	0	comp11961_c0	-Inf	-Inf	0.999999999999994	1	40662.5	0
comp11962_c0	0	0	1	0	0	0	comp11962_c0	-Inf	-Inf	1	1	64164.5	0
comp11964190_c0	0	0	0	1	1	0	comp11964190_c0	-Inf	Inf	0.500397761309423	1	16878	0
comp1196511_c0	0	0	0	1	0	0	comp1196511_c0	-Inf	Inf	1	1	64164.5	0
comp11965_c0	0	0	0	0	0	0	comp11965_c0	-Inf	NA	1	1	64164.5	0
comp11967_c0	0	1	1	0	1	0	comp11967_c0	-0.977496953428572	-1.40664235761222	1	1	64164.5	0
comp11968_c0	0	4	0	0	0	0	comp11968_c0	-Inf	-Inf	0.170839909959479	1	5402	0
comp11975534_c0	0	0	0	0	1	0	comp11975534_c0	-Inf	Inf	1	1	64164.5	0
comp1197555_c0	0	0	0	1	0	1	comp1197555_c0	-Inf	Inf	0.500397761309423	1	16878	0
comp11975_c0	0	0	0	0	0	0	comp11975_c0	-Inf	NA	1	1	64164.5	0
comp11979_c0	0	0	0	1	1	1	comp11979_c0	-Inf	Inf	0.259363763883643	1	7627	0
comp11980_c0	0	0	0	0	0	0	comp11980_c0	-Inf	NA	1	1	64164.5	0
comp119831_c0	6	30	13	0	28	17	comp119831_c0	4.03271787514159	-0.538665916938859	0.565849010614661	1	21003	0
comp11983_c0	2	1	1	0	4	1	comp11983_c0	0.593677693127529	0.0448038748468914	0.999999999999994	1	40662.5	0
comp11985952_c0	0	0	0	1	0	0	comp11985952_c0	-Inf	Inf	1	1	64164.5	0
comp1198667_c0	3	0	0	2	2	0	comp1198667_c0	0.146011902535805	0.325773392275046	0.999999999999997	1	42090	0
comp11986696_c0	0	1	0	0	0	0	comp11986696_c0	-Inf	-Inf	0.999999999999996	1	41763	0
comp1198976_c0	0	0	0	0	2	1	comp1198976_c0	-Inf	Inf	0.303270774045301	1	9771	0
comp11989973_c0	0	1	0	0	0	0	comp11989973_c0	-Inf	-Inf	0.999999999999993	1	40316.5	0
comp1199025_c0	0	0	0	0	0	1	comp1199025_c0	-Inf	Inf	1	1	64164.5	0
comp11992254_c0	0	0	0	0	0	0	comp11992254_c0	-Inf	NA	1	1	64164.5	0
comp1199226_c0	1	0	1	0	0	0	comp1199226_c0	-Inf	-Inf	0.52066413739127	1	19069	0
comp1199231_c0	0	0	0	0	0	0	comp1199231_c0	-Inf	NA	1	1	64164.5	0
comp11995_c0	0	1	1	3	1	1	comp11995_c0	0.164669023809309	0.877689596863546	0.730994335842105	1	30110	0
comp119961_c0	14	18	15	8	11	11	comp119961_c0	3.68206639584638	-1.01574744676448	0.138050038347596	1	4566	0
comp1199828_c0	10	6	1	18	1	3	comp1199828_c0	2.68609044385564	0.116874500897976	0.935705500396222	1	37958	0
comp11999_c0	2	2	2	1	0	3	comp11999_c0	0.713559645340223	-0.992111219073472	0.448743193571887	1	14199	0
comp11_c0	0	0	0	0	1	0	comp11_c0	-Inf	Inf	1	1	64164.5	0
comp11_c1	0	1	0	1	0	0	comp11_c1	-1.49082489661802	-0.421267195197405	1	1	64164.5	0
comp12004_c0	0	0	0	0	0	0	comp12004_c0	-Inf	NA	1	1	64164.5	0
comp1201080_c0	2	2	2	5	4	5	comp1201080_c0	1.64178746761789	0.86434442548187	0.511076416953465	1	18161	0
comp12011_c0	0	0	0	0	0	0	comp12011_c0	-Inf	NA	1	1	64164.5	0
comp12015326_c0	0	0	0	0	0	0	comp12015326_c0	-Inf	NA	1	1	64164.5	0
comp12018_c0	0	1	0	0	0	0	comp12018_c0	-Inf	-Inf	0.999999999999991	1	39829.5	0
comp12019_c0	3	1	0	0	1	2	comp12019_c0	0.152253120124505	-0.666578924126027	1	1	64164.5	0
comp1202084_c0	5	1	0	2	1	3	comp1202084_c0	0.937770820372818	-0.208383319149922	1	1	64164.5	0
comp12021_c0	0	0	0	0	0	0	comp12021_c0	-Inf	NA	1	1	64164.5	0
comp12028_c0	0	0	2	2	2	1	comp12028_c0	0.169764684448394	0.875899826305087	0.736111534802532	1	30455	0
comp1203101_c0	1	0	0	0	0	0	comp1203101_c0	-Inf	-Inf	1	1	64164.5	0
comp12034960_c0	0	0	0	0	0	1	comp12034960_c0	-Inf	Inf	1	1	64164.5	0
comp12034_c0	0	0	0	0	0	0	comp12034_c0	-Inf	NA	1	1	64164.5	0
comp12036_c0	0	1	0	0	0	0	comp12036_c0	-Inf	-Inf	1	1	64164.5	0
comp12037246_c0	0	0	0	1	0	0	comp12037246_c0	-Inf	Inf	1	1	64164.5	0
comp12046341_c0	0	0	0	1	0	0	comp12046341_c0	-Inf	Inf	1	1	64164.5	0
comp12048783_c0	0	0	0	0	0	0	comp12048783_c0	-Inf	NA	1	1	64164.5	0
comp1204_c0	2	0	26	2	0	0	comp1204_c0	1.40813779187502	-4.21919257218349	0.00635649720448197	0.514713286455232	1014	0
comp1204_c1	1	7	61	4	0	2	comp1204_c1	2.8414233135749	-3.98675046300625	0.000731150889807821	0.109151522291528	550	0
comp1205018_c0	0	0	2	5	2	0	comp1205018_c0	0.421819319653007	1.38000909671431	0.425380159759079	1	13387	0
comp1205042_c0	1	1	2	1	0	5	comp1205042_c0	0.722686759043406	0.140976136831738	1	1	64164.5	0
comp12053_c0	1	1	0	4	0	0	comp12053_c0	-0.066763751139132	0.730610513844822	0.759359253537724	1	31613	0
comp12054_c0	1	0	0	1	0	0	comp12054_c0	-1.6516478942698	-0.0996211998938468	1	1	64164.5	0
comp12055_c0	0	0	0	0	0	0	comp12055_c0	-Inf	NA	1	1	64164.5	0
comp12059028_c0	1	0	0	0	0	0	comp12059028_c0	-Inf	-Inf	1	1	64164.5	0
comp12063534_c0	0	0	0	0	0	1	comp12063534_c0	-Inf	Inf	1	1	64164.5	0
comp1206360_c0	4	8	0	2	3	0	comp1206360_c0	1.41910267659126	-1.57242691413911	0.202956386017148	1	6483	0
comp12064372_c0	0	0	0	0	0	0	comp12064372_c0	-Inf	NA	1	1	64164.5	0
comp12067_c0	0	0	1	0	0	0	comp12067_c0	-Inf	-Inf	0.999999999999994	1	40347.5	0
comp1206_c0	0	0	0	0	0	0	comp1206_c0	-Inf	NA	1	1	64164.5	0
comp12073953_c0	1	0	0	0	0	0	comp12073953_c0	-Inf	-Inf	1	1	64164.5	0
comp1207699_c0	0	0	0	0	0	0	comp1207699_c0	-Inf	NA	1	1	64164.5	0
comp12077_c0	0	0	0	0	0	0	comp12077_c0	-Inf	NA	1	1	64164.5	0
comp12084_c0	0	0	0	0	0	0	comp12084_c0	-Inf	NA	1	1	64164.5	0
comp1208506_c0	2	2	1	3	0	1	comp1208506_c0	0.59809531378125	-0.652127452423641	0.804906543391089	1	33560	0
comp1208731_c0	1	0	0	2	0	1	comp1208731_c0	-0.876894606125549	1.44988537639465	0.673468136015828	1	27408	0
comp1208877_c0	7	5	8	3	21	8	comp1208877_c0	3.11408044898428	0.343560491600911	0.721926996486123	1	29665	0
comp12088_c0	1	0	0	1	0	0	comp12088_c0	-1.6516478942698	-0.0996211998938468	1	1	64164.5	0
comp1208917_c0	2	1	1	3	4	0	comp1208917_c0	0.844501405043127	0.546451298678087	0.806580641423037	1	33622	0
comp1208926_c0	2	2	4	0	0	1	comp1208926_c0	-0.0791769407530315	-3.46275126276114	0.0615688040526284	1	2603	0
comp1208_c0	0	6	1	4	8	5	comp1208_c0	1.94680635750313	0.835842904473032	0.434245212055356	1	13829	0
comp1209088_c0	3	4	1	0	6	3	comp1209088_c0	1.52809937228908	-0.161908572916682	1	1	64164.5	0
comp1209435_c0	0	0	4	3	1	3	comp1209435_c0	0.897512561899771	0.331395581207842	1	1	64164.5	0
comp1209609_c0	0	0	0	1	0	0	comp1209609_c0	-Inf	Inf	1	1	64164.5	0
comp12096627_c0	1	0	0	0	0	0	comp12096627_c0	-Inf	-Inf	1	1	45430.5	0
comp1209678_c0	18	4	3	35	6	0	comp1209678_c0	3.40017944331618	0.517906230574752	0.630040878081383	1	25385	0
comp1209915_c0	0	5	1	1	4	1	comp1209915_c0	1.09331289554922	-0.426932538392555	0.840983915467174	1	34925	0
comp12099_c0	0	0	1	0	0	0	comp12099_c0	-Inf	-Inf	0.999999999999996	1	41313	0
comp1210217_c0	2	1	2	1	5	5	comp1210217_c0	1.32295881638531	0.7923723396825	0.589870974542472	1	22789	0
comp1210610_c0	4	4	4	19	5	9	comp1210610_c0	2.76340835076181	1.10758619176971	0.215840319984551	1	6697	0
comp12106_c0	0	0	0	0	1	0	comp12106_c0	-Inf	Inf	1	1	64164.5	0
comp121112_c0	0	0	0	1	1	0	comp121112_c0	-Inf	Inf	0.500397761309423	1	16878	0
comp1211166_c0	0	1	1	0	0	0	comp1211166_c0	-Inf	-Inf	0.522585718871213	1	19573	0
comp1211285_c0	0	0	1	0	0	1	comp1211285_c0	-1.53936890041887	-0.54236734342945	1	1	64164.5	0
comp1211292_c0	2	2	0	5	4	1	comp1211292_c0	1.09310363866306	1.0503452934492	0.412506596467637	1	13116	0
comp12114323_c0	0	0	1	1	0	0	comp12114323_c0	-1.48482186146044	-0.433273265512572	1	1	64164.5	0
comp12118226_c0	0	0	0	0	0	0	comp12118226_c0	-Inf	NA	1	1	64164.5	0
comp1211949_c0	0	0	0	0	0	0	comp1211949_c0	-Inf	NA	1	1	64164.5	0
comp1211978_c0	2	0	2	1	3	1	comp1211978_c0	0.593257979845191	0.037290393975975	1	1	64164.5	0
comp1212160_c0	2	0	1	1	0	3	comp1212160_c0	0.160313480599355	0.114381110408262	1	1	64164.5	0
comp12124035_c0	0	0	0	1	0	0	comp12124035_c0	-Inf	Inf	1	1	64164.5	0
comp1212649_c0	0	0	1	0	0	0	comp1212649_c0	-Inf	-Inf	0.999999999999997	1	42183.5	0
comp12134061_c0	2	0	0	0	0	0	comp12134061_c0	-Inf	-Inf	0.584246988653762	1	22157	0
comp12134687_c0	1	0	0	0	0	0	comp12134687_c0	-Inf	-Inf	1	1	45430.5	0
comp12135_c0	0	0	0	1	1	0	comp12135_c0	-Inf	Inf	0.500397761309423	1	16878	0
comp12136_c0	0	0	0	0	0	0	comp12136_c0	-Inf	NA	1	1	64164.5	0
comp12137_c0	4	1	3	0	2	3	comp12137_c0	1.06881123481676	-1.00826799860581	0.405746642786031	1	12991	0
comp1213929_c0	1	5	2	0	4	2	comp1213929_c0	1.27429115074036	-0.824217131261562	0.572301393386558	1	21159	0
comp12142610_c0	0	0	0	0	0	0	comp12142610_c0	-Inf	NA	1	1	64164.5	0
comp1214343_c0	0	0	2	0	0	2	comp1214343_c0	-0.539368900418875	-0.54236734342945	1	1	64164.5	0
comp12143_c0	1	0	0	2	0	0	comp12143_c0	-1.1516478942698	0.900378800106153	0.999999999999997	1	42324	0
comp1214408_c0	0	0	0	1	2	1	comp1214408_c0	-Inf	Inf	0.15588680368569	1	4982	0
comp1214668_c0	1	0	2	1	0	2	comp1214668_c0	0.0128001939902324	-0.402202818205185	1	1	64164.5	0
comp1214841_c0	0	2	3	1	6	1	comp1214841_c0	1.17497472711597	0.252044612073592	1	1	64164.5	0
comp12151_c0	1	0	0	2	0	0	comp12151_c0	-1.1516478942698	0.900378800106153	1	1	64164.5	0
comp1215256_c0	0	0	0	0	0	0	comp1215256_c0	-Inf	NA	1	1	64164.5	0
comp12153_c0	0	0	0	0	0	0	comp12153_c0	-Inf	NA	1	1	64164.5	0
comp1215480_c0	0	1	0	2	0	1	comp1215480_c0	-0.71607160847377	1.12823938109109	0.67562290693725	1	27952	0
comp12154_c0	0	0	0	0	1	0	comp12154_c0	-Inf	Inf	1	1	64164.5	0
comp1215501_c0	0	0	0	0	0	0	comp1215501_c0	-Inf	NA	1	1	64164.5	0
comp1215617_c0	0	1	1	0	0	4	comp1215617_c0	-0.042364173378032	0.463623202488864	1	1	64164.5	0
comp1215661_c0	2	3	0	8	1	3	comp1215661_c0	1.3901491103493	0.937216840696115	0.517936703031692	1	18338	0
comp1215985_c0	3	1	1	2	3	1	comp1215985_c0	0.868286054215101	0.0161656055148431	1	1	64164.5	0
comp12162269_c0	1	0	0	0	0	0	comp12162269_c0	-Inf	-Inf	0.999999999999999	1	44543.5	0
comp1216230_c0	0	0	0	0	1	1	comp1216230_c0	-Inf	Inf	0.500397761309423	1	16878	0
comp12163_c0	0	2	1	0	1	0	comp12163_c0	-0.686016897636295	-1.98960246919677	0.455946836705426	1	14632	0
comp1216746_c0	4	2	0	6	4	1	comp1216746_c0	1.42723663489377	0.657485408775353	0.60659794774679	1	24535	0
comp1216838_c0	2	0	1	1	0	1	comp1216838_c0	-0.325925832715205	-0.858097516220859	1	1	64164.5	0
comp1217000_c0	0	0	0	0	0	0	comp1217000_c0	-Inf	NA	1	1	64164.5	0
comp1217008_c0	0	0	0	1	2	1	comp1217008_c0	-Inf	Inf	0.155878909449032	1	4981	0
comp12170_c1	0	0	0	0	0	0	comp12170_c1	-Inf	NA	1	1	64164.5	0
comp1217145_c0	0	1	0	0	0	0	comp1217145_c0	-Inf	-Inf	0.999999999999995	1	40912	0
comp12172_c0	0	0	1	0	0	1	comp12172_c0	-1.53936890041887	-0.54236734342945	1	1	64164.5	0
comp1217581_c0	2	2	0	0	0	1	comp1217581_c0	-0.621310790097571	-2.37848356407206	0.450430201929	1	14270	0
comp12176_c0	1	1	0	0	0	0	comp12176_c0	-Inf	-Inf	0.519384134279263	1	18397	0
comp1218191_c0	0	0	1	0	0	0	comp1218191_c0	-Inf	-Inf	1	1	64164.5	0
comp12181_c0	0	0	0	0	0	0	comp12181_c0	-Inf	NA	1	1	64164.5	0
comp1218527_c0	0	0	0	0	0	0	comp1218527_c0	-Inf	NA	1	1	64164.5	0
comp12185_c0	0	0	0	0	0	0	comp12185_c0	-Inf	NA	1	1	64164.5	0
comp1218700_c0	0	0	0	0	2	1	comp1218700_c0	-Inf	Inf	0.30326196425855	1	9769	0
comp1218722_c0	1	4	1	1	2	1	comp1218722_c0	0.770278832912423	-0.975397558433989	0.455457248475193	1	14570	0
comp1218761_c0	0	0	0	0	0	0	comp1218761_c0	-Inf	NA	1	1	64164.5	0
comp12187_c0	0	1	0	0	1	0	comp12187_c0	-1.480504715627	-0.400626833215364	1	1	64164.5	0
comp1218897_c0	6	1	1	6	1	0	comp1218897_c0	1.29808870349136	-0.378451022782916	0.85794945898615	1	35519	0
comp1219152_c0	11	3	0	8	7	8	comp1219152_c0	2.53614847719281	0.510828874315842	0.702798874307662	1	28720	0
comp1219398_c0	1	0	0	0	3	0	comp1219398_c0	-0.848846462918199	1.50598166280935	0.708964795360663	1	29213	0
comp12195434_c0	0	0	1	0	0	0	comp12195434_c0	-Inf	-Inf	1	1	64164.5	0
comp12196752_c0	0	0	0	0	0	0	comp12196752_c0	-Inf	NA	1	1	64164.5	0
comp12196_c0	0	0	0	0	0	0	comp12196_c0	-Inf	NA	1	1	64164.5	0
comp121_c0	0	0	0	0	1	0	comp121_c0	-Inf	Inf	1	1	64164.5	0
comp121_c1	0	0	1	0	0	0	comp121_c1	-Inf	-Inf	1	1	64164.5	0
comp1220676_c0	2	1	0	0	1	2	comp1220676_c0	-0.0412712057162054	-0.279530272444605	1	1	64164.5	0
comp12207_c0	0	1	0	0	1	1	comp12207_c0	-1.01220942255659	0.535963752925452	1	1	64164.5	0
comp1220_c0	4	2	0	5	4	3	comp1220_c0	1.48126444609645	0.765541031180703	0.494413029377954	1	15910	0
comp12210_c0	0	1	0	1	1	1	comp12210_c0	-0.712529327759033	1.13532394252057	0.656278363112338	1	26312	0
comp12214_c0	0	1	0	1	0	2	comp12214_c0	-0.734246257065838	1.09189008390696	0.673054439752249	1	27226	0
comp1221572_c0	0	0	0	0	0	0	comp1221572_c0	-Inf	NA	1	1	64164.5	0
comp1221909_c0	0	0	0	0	0	0	comp1221909_c0	-Inf	NA	1	1	64164.5	0
comp1221928_c0	0	1	0	1	0	0	comp1221928_c0	-1.49082489661802	-0.421267195197405	1	1	64164.5	0
comp122213_c0	83	73	42	125	71	42	comp122213_c0	6.20334848595597	-0.0447652511144652	0.949804263572364	1	38319	0
comp1222260_c0	1	0	0	2	5	2	comp1222260_c0	-0.0726096056639119	3.05845537731792	0.0923878948318878	1	3422	0
comp1222332_c0	0	1	1	0	0	0	comp1222332_c0	-Inf	-Inf	0.522587776982224	1	19576	0
comp12223_c0	0	0	0	0	0	0	comp12223_c0	-Inf	NA	1	1	64164.5	0
comp12224_c0	0	0	0	0	0	0	comp12224_c0	-Inf	NA	1	1	64164.5	0
comp12224_c1	0	0	0	0	0	0	comp12224_c1	-Inf	NA	1	1	64164.5	0
comp1222666_c0	3	3	7	1	6	5	comp1222666_c0	2.10432372206767	-0.509194879006962	0.71115692978114	1	29389	0
comp12226_c0	0	1	0	0	1	0	comp12226_c0	-1.480504715627	-0.400626833215364	1	1	64164.5	0
comp12227_c0	0	1	1	0	0	0	comp12227_c0	-Inf	-Inf	0.522589834765803	1	19578	0
comp1223306_c0	0	0	23	0	0	56	comp1223306_c0	3.62608953863843	0.741425622571141	0.616776954357976	1	25066	0
comp12233_c0	0	0	0	1	1	1	comp12233_c0	-Inf	Inf	0.259394737039969	1	7639	0
comp1223401_c0	1	2	3	3	1	0	comp1223401_c0	0.782926101634923	-0.958393510487268	0.645953539418381	1	25853	0
comp1223409_c0	0	0	0	0	0	0	comp1223409_c0	-Inf	NA	1	1	64164.5	0
comp1223452_c0	0	0	1	0	2	0	comp1223452_c0	-0.974501680469415	0.587367096469469	0.999999999999995	1	40974	0
comp12234_c0	0	0	0	1	0	0	comp12234_c0	-Inf	Inf	1	1	64164.5	0
[truncated: 80,109 more rows]
