# Supplementary material for: Rhinoceros beetle horn development reveals deep parallels with dung beetles
Source: PLoS Genet. 2018 Oct 4;14(10):e1007651. doi: 10.1371/journal.pgen.1007651 (PMC6171792; doi:10.1371/journal.pgen.1007651)
Supplement: S5 Appendix — (CSV) [file pgen.1007651.s022.csv]

dsRNA	mm_body_length	mm2_area	sample
Control (EGFP)	42.4	14.59932375	CG
Control (EGFP)	45.22	14.84711991	CG
Control (EGFP)	44.09	15.03948798	CG
Control (EGFP)	43.74	9.113512861	CG
Control (EGFP)	42.53	11.1609709	CG
Control (EGFP)	42.53	14.09539911	CG
Control (EGFP)	43.79	19.99468663	CG
Control (EGFP)	44.37	12.85062191	CG
Control (EGFP)	46.45	14.33619128	CG
Control (EGFP)	43.33	18.67672986	CG
Control (EGFP)	45.63	17.07837218	CG
Control (EGFP)	43.19	9.739524212	CG
Control (EGFP)	44.66	16.19961357	CG
Control (EGFP)	49.64	15.85231252	CG
Control (EGFP)	45.96	20.53459727	CG
Control (EGFP)	42.73	23.95060983	CG
Control (EGFP)	44.56	13.16833716	CG
Control (EGFP)	44.66	19.16362758	CG
Control (EGFP)	45.57	18.03622751	CG
Control (EGFP)	44.62	20.78782756	CG
Control (EGFP)	42.4	2.553556334	SG
Control (EGFP)	45.22	4.102342712	SG
Control (EGFP)	44.09	3.857746649	SG
Control (EGFP)	43.74	4.234029707	SG
Control (EGFP)	42.53	3.230588093	SG
Control (EGFP)	42.53	3.176669484	SG
Control (EGFP)	43.79	4.763736264	SG
Control (EGFP)	44.37	2.633981403	SG
Control (EGFP)	46.45	4.201002294	SG
Control (EGFP)	43.33	3.691522763	SG
Control (EGFP)	45.63	2.552892163	SG
Control (EGFP)	43.19	2.379724671	SG
Control (EGFP)	44.66	5.554341263	SG
Control (EGFP)	49.64	4.73602222	SG
Control (EGFP)	45.96	4.472950127	SG
Control (EGFP)	42.73	5.271344041	SG
Control (EGFP)	44.56	3.811435817	SG
Control (EGFP)	44.66	4.500543413	SG
Control (EGFP)	45.57	4.201545707	SG
Control (EGFP)	44.62	5.01992513	SG
Control (EGFP)	42.4	3.564666103	TH
Control (EGFP)	45.22	3.61357324	TH
Control (EGFP)	44.09	3.615384615	TH
Control (EGFP)	43.74	5.458157227	TH
Control (EGFP)	42.53	2.716942398	TH
Control (EGFP)	42.53	3.122932013	TH
Control (EGFP)	43.79	4.15191402	TH
Control (EGFP)	44.37	3.152759329	TH
Control (EGFP)	46.45	3.693394518	TH
Control (EGFP)	43.33	3.737833595	TH
Control (EGFP)	45.63	1.181016785	TH
Control (EGFP)	43.19	1.605723946	TH
Control (EGFP)	44.66	2.356357928	TH
Control (EGFP)	49.64	4.103489917	TH
Control (EGFP)	45.96	3.373626374	TH
Control (EGFP)	42.73	3.00072455	TH
Control (EGFP)	44.56	2.465040454	TH
Control (EGFP)	44.66	4.517208067	TH
Control (EGFP)	45.57	2.69762106	TH
Control (EGFP)	44.62	2.564786861	TH
comp45679_c0_seq1 (Rx)	50.46	6.38	CG
comp45679_c0_seq1 (Rx)	44.25	1.54	CG
comp45679_c0_seq1 (Rx)	50.38	5.93	CG
comp45679_c0_seq1 (Rx)	46.49	2.87	CG
comp45679_c0_seq1 (Rx)	48.59	5.68	CG
comp45679_c0_seq1 (Rx)	51.98	4.14	CG
comp45679_c0_seq1 (Rx)	44.41	3.319526627	CG
comp45679_c0_seq1 (Rx)	45.45	3.576258906	CG
comp45679_c0_seq1 (Rx)	41.57	1.960512015	CG
comp45679_c0_seq1 (Rx)	50.46	2.655	SG
comp45679_c0_seq1 (Rx)	44.25	1.115	SG
comp45679_c0_seq1 (Rx)	50.38	3.07	SG
comp45679_c0_seq1 (Rx)	46.49	1.235	SG
comp45679_c0_seq1 (Rx)	48.59	3.69	SG
comp45679_c0_seq1 (Rx)	51.98	4.475	SG
comp45679_c0_seq1 (Rx)	44.41	2.190013283	SG
comp45679_c0_seq1 (Rx)	45.45	4.29869581	SG
comp45679_c0_seq1 (Rx)	41.57	1.275510204	SG
comp45679_c0_seq1 (Rx)	50.46	8.88	TH
comp45679_c0_seq1 (Rx)	44.25	4.2	TH
comp45679_c0_seq1 (Rx)	50.38	5.64	TH
comp45679_c0_seq1 (Rx)	46.49	3.95	TH
comp45679_c0_seq1 (Rx)	48.59	6.98	TH
comp45679_c0_seq1 (Rx)	51.98	7.15	TH
comp45679_c0_seq1 (Rx)	44.41	4.053495955	TH
comp45679_c0_seq1 (Rx)	45.45	3.313005676	TH
comp45679_c0_seq1 (Rx)	41.57	5.277140442	TH
comp61307_c0_seq1 (BarH1)	45.04	16.16	CG
comp61307_c0_seq1 (BarH1)	45.36	20.07426639	CG
comp61307_c0_seq1 (BarH1)	45.18	21.36952059	CG
comp61307_c0_seq1 (BarH1)	47.2	25.10204082	CG
comp61307_c0_seq1 (BarH1)	40.08	16.25310953	CG
comp61307_c0_seq1 (BarH1)	42.72	14.92307692	CG
comp61307_c0_seq1 (BarH1)	44.83	17.96715373	CG
comp61307_c0_seq1 (BarH1)	49.73	24.19297186	CG
comp61307_c0_seq1 (BarH1)	44.42	11.90749909	CG
comp61307_c0_seq1 (BarH1)	47.79	19.56019804	CG
comp61307_c0_seq1 (BarH1)	45.86	16.10928632	CG
comp61307_c0_seq1 (BarH1)	50.25	20.53689168	CG
comp61307_c0_seq1 (BarH1)	41.8	2.497645212	CG
comp61307_c0_seq1 (BarH1)	45.04	2.905	SG
comp61307_c0_seq1 (BarH1)	45.36	4.900978143	SG
comp61307_c0_seq1 (BarH1)	45.18	3.485690134	SG
comp61307_c0_seq1 (BarH1)	47.2	5.461055428	SG
comp61307_c0_seq1 (BarH1)	40.08	2.575896631	SG
comp61307_c0_seq1 (BarH1)	42.72	1.917522038	SG
comp61307_c0_seq1 (BarH1)	44.83	4.061647144	SG
comp61307_c0_seq1 (BarH1)	49.73	3.897717667	SG
comp61307_c0_seq1 (BarH1)	44.42	1.422412752	SG
comp61307_c0_seq1 (BarH1)	47.79	2.363301534	SG
comp61307_c0_seq1 (BarH1)	45.86	4.318077527	SG
comp61307_c0_seq1 (BarH1)	50.25	3.801231735	SG
comp61307_c0_seq1 (BarH1)	41.8	2.198043715	SG
comp61307_c0_seq1 (BarH1)	45.04	3.02	TH
comp61307_c0_seq1 (BarH1)	45.36	2.253471803	TH
comp61307_c0_seq1 (BarH1)	45.18	4.099142616	TH
comp61307_c0_seq1 (BarH1)	47.2	3.362516604	TH
comp61307_c0_seq1 (BarH1)	40.08	2.680352614	TH
comp61307_c0_seq1 (BarH1)	42.72	2.060016906	TH
comp61307_c0_seq1 (BarH1)	44.83	2.724550175	TH
comp61307_c0_seq1 (BarH1)	49.73	3.16519744	TH
comp61307_c0_seq1 (BarH1)	44.42	1.269291148	TH
comp61307_c0_seq1 (BarH1)	47.79	1.261924888	TH
comp61307_c0_seq1 (BarH1)	45.86	4.666344644	TH
comp61307_c0_seq1 (BarH1)	50.25	2.964134766	TH
comp61307_c0_seq1 (BarH1)	41.8	4.049993962	TH
comp61421_c0_seq1 (Sox21b)	48	32.66	CG
comp61421_c0_seq1 (Sox21b)	47.23	27.1	CG
comp61421_c0_seq1 (Sox21b)	49.41	37.54	CG
comp61421_c0_seq1 (Sox21b)	45.67	23.65716701	CG
comp61421_c0_seq1 (Sox21b)	46.57	28.89264582	CG
comp61421_c0_seq1 (Sox21b)	44.98	18.2555247	CG
comp61421_c0_seq1 (Sox21b)	46.55	20.93913779	CG
comp61421_c0_seq1 (Sox21b)	38.43	14.11761865	CG
comp61421_c0_seq1 (Sox21b)	37.71	5.198285231	CG
comp61421_c0_seq1 (Sox21b)	48	0.73	SG
comp61421_c0_seq1 (Sox21b)	47.23	0.46	SG
comp61421_c0_seq1 (Sox21b)	49.41	2.145	SG
comp61421_c0_seq1 (Sox21b)	45.67	1.065209516	SG
comp61421_c0_seq1 (Sox21b)	46.57	0.963168699	SG
comp61421_c0_seq1 (Sox21b)	44.98	0.347482188	SG
comp61421_c0_seq1 (Sox21b)	46.55	0.863844946	SG
comp61421_c0_seq1 (Sox21b)	38.43	0.071005917	SG
comp61421_c0_seq1 (Sox21b)	37.71	0.094493419	SG
comp61421_c0_seq1 (Sox21b)	48	6.35	TH
comp61421_c0_seq1 (Sox21b)	47.23	8.15	TH
comp61421_c0_seq1 (Sox21b)	49.41	5.6	TH
comp61421_c0_seq1 (Sox21b)	45.67	8.151551745	TH
comp61421_c0_seq1 (Sox21b)	46.57	5.223644487	TH
comp61421_c0_seq1 (Sox21b)	44.98	5.228112547	TH
comp61421_c0_seq1 (Sox21b)	46.55	5.489312885	TH
comp61421_c0_seq1 (Sox21b)	38.43	2.766574085	TH
comp61421_c0_seq1 (Sox21b)	37.71	1.697500302	TH
comp61925_c0_seq1 (dac)	45.21	18.11	CG
comp61925_c0_seq1 (dac)	50.8	18.32	CG
comp61925_c0_seq1 (dac)	41.71	20.01147204	CG
comp61925_c0_seq1 (dac)	53.09	19.4988528	CG
comp61925_c0_seq1 (dac)	43.25	27.67974882	CG
comp61925_c0_seq1 (dac)	47.26	28.13826833	CG
comp61925_c0_seq1 (dac)	45.21	1.755	SG
comp61925_c0_seq1 (dac)	50.8	1.385	SG
comp61925_c0_seq1 (dac)	41.71	2.021132713	SG
comp61925_c0_seq1 (dac)	53.09	1.287948315	SG
comp61925_c0_seq1 (dac)	43.25	3.357323995	SG
comp61925_c0_seq1 (dac)	47.26	1.514249487	SG
comp61925_c0_seq1 (dac)	45.21	3.86	TH
comp61925_c0_seq1 (dac)	50.8	5.8	TH
comp61925_c0_seq1 (dac)	41.71	3.238377008	TH
comp61925_c0_seq1 (dac)	53.09	3.811858471	TH
comp61925_c0_seq1 (dac)	43.25	4.64678179	TH
comp61925_c0_seq1 (dac)	47.26	4.417582418	TH
comp62820_c0_seq1 (Sox14)	44.7	8.63	CG
comp62820_c0_seq1 (Sox14)	40.97	11.39	CG
comp62820_c0_seq1 (Sox14)	41.83	8.82	CG
comp62820_c0_seq1 (Sox14)	45.38	7.95	CG
comp62820_c0_seq1 (Sox14)	51.89	6.759328584	CG
comp62820_c0_seq1 (Sox14)	44.7	1.31	SG
comp62820_c0_seq1 (Sox14)	40.97	2.73	SG
comp62820_c0_seq1 (Sox14)	41.83	0.965	SG
comp62820_c0_seq1 (Sox14)	45.38	0.755	SG
comp62820_c0_seq1 (Sox14)	51.89	0.984663688	SG
comp62820_c0_seq1 (Sox14)	44.7	4.18	TH
comp62820_c0_seq1 (Sox14)	40.97		TH
comp62820_c0_seq1 (Sox14)	41.83	3.82	TH
comp62820_c0_seq1 (Sox14)	45.38	1.64	TH
comp62820_c0_seq1 (Sox14)	51.89	5.79277865	TH
comp62938_c0_seq1 (Optix)	51.3	3.02	CG
comp62938_c0_seq1 (Optix)	49.22	0.07	CG
comp62938_c0_seq1 (Optix)	41.28	1.51	CG
comp62938_c0_seq1 (Optix)	44.28	2.227991788	CG
comp62938_c0_seq1 (Optix)	43.09	2.262890955	CG
comp62938_c0_seq1 (Optix)	44.07	2.227991788	CG
comp62938_c0_seq1 (Optix)	49.15	2.262890955	CG
comp62938_c0_seq1 (Optix)	43.26	1.325685304	CG
comp62938_c0_seq1 (Optix)	44.28	3.126313247	CG
comp62938_c0_seq1 (Optix)	45.19	3.638449463	CG
comp62938_c0_seq1 (Optix)	45.26	2.031155658	CG
comp62938_c0_seq1 (Optix)	44.95	2.130298273	CG
comp62938_c0_seq1 (Optix)	43.82	1.827194783	CG
comp62938_c0_seq1 (Optix)	45.03	1.768264702	CG
comp62938_c0_seq1 (Optix)	45.04	3.881898321	CG
comp62938_c0_seq1 (Optix)	43.65	1.952541964	CG
comp62938_c0_seq1 (Optix)	40.31	0.980437145	CG
comp62938_c0_seq1 (Optix)	51.3	4.015	SG
comp62938_c0_seq1 (Optix)	49.22	0.59	SG
comp62938_c0_seq1 (Optix)	41.28	1.555	SG
comp62938_c0_seq1 (Optix)	44.28	4.355331482	SG
comp62938_c0_seq1 (Optix)	43.09	5.848689772	SG
comp62938_c0_seq1 (Optix)	44.07	4.355331482	SG
comp62938_c0_seq1 (Optix)	49.15	5.848689772	SG
comp62938_c0_seq1 (Optix)	43.26	3.968783963	SG
comp62938_c0_seq1 (Optix)	44.28	4.241577104	SG
comp62938_c0_seq1 (Optix)	45.19	5.025661152	SG
comp62938_c0_seq1 (Optix)	45.26	3.528921628	SG
comp62938_c0_seq1 (Optix)	44.95	5.302016665	SG
comp62938_c0_seq1 (Optix)	43.82	1.763192851	SG
comp62938_c0_seq1 (Optix)	45.03	3.460995049	SG
comp62938_c0_seq1 (Optix)	45.04	3.628426519	SG
comp62938_c0_seq1 (Optix)	43.65	2.360403333	SG
comp62938_c0_seq1 (Optix)	40.31	2.464255525	SG
comp62938_c0_seq1 (Optix)	51.3	8.44	TH
comp62938_c0_seq1 (Optix)	49.22	7.72	TH
comp62938_c0_seq1 (Optix)	41.28	2.21	TH
comp62938_c0_seq1 (Optix)	44.28	6.127520831	TH
comp62938_c0_seq1 (Optix)	43.09	5.539427605	TH
comp62938_c0_seq1 (Optix)	44.07	6.127520831	TH
comp62938_c0_seq1 (Optix)	49.15	5.539427605	TH
comp62938_c0_seq1 (Optix)	43.26	4.35104456	TH
comp62938_c0_seq1 (Optix)	44.28	5.461417703	TH
comp62938_c0_seq1 (Optix)	45.19	7.159401039	TH
comp62938_c0_seq1 (Optix)	45.26	5.569375679	TH
comp62938_c0_seq1 (Optix)	44.95	6.714647989	TH
comp62938_c0_seq1 (Optix)	43.82	3.646540273	TH
comp62938_c0_seq1 (Optix)	45.03	2.270136457	TH
comp62938_c0_seq1 (Optix)	45.04	1.126554764	TH
comp62938_c0_seq1 (Optix)	43.65	5.14309866	TH
comp62938_c0_seq1 (Optix)	40.31	3.273034658	TH
comp63178_c0_seq2 (SP8)	51.91	34.88	CG
comp63178_c0_seq2 (SP8)	49.43	38.06	CG
comp63178_c0_seq2 (SP8)	50.13	20.8	CG
comp63178_c0_seq2 (SP8)	46.09	26.21	CG
comp63178_c0_seq2 (SP8)	51.08	35.79	CG
comp63178_c0_seq2 (SP8)	51.58	43.02	CG
comp63178_c0_seq2 (SP8)	49.9	27.9	CG
comp63178_c0_seq2 (SP8)	46.91	19.42289579	CG
comp63178_c0_seq2 (SP8)	39.86	8.563337761	CG
comp63178_c0_seq2 (SP8)	51.91	9.95	SG
comp63178_c0_seq2 (SP8)	49.43	10.485	SG
comp63178_c0_seq2 (SP8)	50.13	7.845	SG
comp63178_c0_seq2 (SP8)	46.09	7.72	SG
comp63178_c0_seq2 (SP8)	51.08	9.245	SG
comp63178_c0_seq2 (SP8)	51.58	11.06	SG
comp63178_c0_seq2 (SP8)	49.9	6.73	SG
comp63178_c0_seq2 (SP8)	46.91	5.842410337	SG
comp63178_c0_seq2 (SP8)	39.86	1.76621181	SG
comp63178_c0_seq2 (SP8)	51.91	8.06	TH
comp63178_c0_seq2 (SP8)	49.43	8.27	TH
comp63178_c0_seq2 (SP8)	50.13		TH
comp63178_c0_seq2 (SP8)	46.09	9.05	TH
comp63178_c0_seq2 (SP8)	51.08	10.26	TH
comp63178_c0_seq2 (SP8)	51.58	8.99	TH
comp63178_c0_seq2 (SP8)	49.9	9.13	TH
comp63178_c0_seq2 (SP8)	46.91	1.741214829	TH
comp63178_c0_seq2 (SP8)	39.86	3.645936481	TH
comp63721_c0_seq1 (ab)	43.52	5.88	CG
comp63721_c0_seq1 (ab)	42.54	4.47	CG
comp63721_c0_seq1 (ab)	40.32	6.08	CG
comp63721_c0_seq1 (ab)	48.34	7.78	CG
comp63721_c0_seq1 (ab)	46.7	9.612727931	CG
comp63721_c0_seq1 (ab)	46.89	9.16000483	CG
comp63721_c0_seq1 (ab)	43.52	0.31	SG
comp63721_c0_seq1 (ab)	42.54	0.04	SG
comp63721_c0_seq1 (ab)	40.32	0.055	SG
comp63721_c0_seq1 (ab)	48.34	0.425	SG
comp63721_c0_seq1 (ab)	46.7	1.094251902	SG
comp63721_c0_seq1 (ab)	46.89	0.531155658	SG
comp63721_c0_seq1 (ab)	43.52		TH
comp63721_c0_seq1 (ab)	42.54	0.37	TH
comp63721_c0_seq1 (ab)	40.32	0.05	TH
comp63721_c0_seq1 (ab)	48.34	0.53	TH
comp63721_c0_seq1 (ab)	46.7	1.221350078	TH
comp63721_c0_seq1 (ab)	46.89	2.250694361	TH
comp65967_c4_seq1 (Tbx20)	39.26	13.18	CG
comp65967_c4_seq1 (Tbx20)	46.75	31.16	CG
comp65967_c4_seq1 (Tbx20)	48.68	17.4	CG
comp65967_c4_seq1 (Tbx20)	43.34	23.66	CG
comp65967_c4_seq1 (Tbx20)	44.07	22.46	CG
comp65967_c4_seq1 (Tbx20)	43.24	17.6975003	CG
comp65967_c4_seq1 (Tbx20)	42.95	13.01219659	CG
comp65967_c4_seq1 (Tbx20)	43.89	15.33812342	CG
comp65967_c4_seq1 (Tbx20)	41.39	12.79471078	CG
comp65967_c4_seq1 (Tbx20)	39.26	0.955	SG
comp65967_c4_seq1 (Tbx20)	46.75	3.335	SG
comp65967_c4_seq1 (Tbx20)	48.68	0.095	SG
comp65967_c4_seq1 (Tbx20)	43.34	2.86	SG
comp65967_c4_seq1 (Tbx20)	44.07	0.865	SG
comp65967_c4_seq1 (Tbx20)	43.24	2.461779978	SG
comp65967_c4_seq1 (Tbx20)	42.95	1.789155899	SG
comp65967_c4_seq1 (Tbx20)	43.89	1.932375317	SG
comp65967_c4_seq1 (Tbx20)	41.39	1.329730709	SG
comp65967_c4_seq1 (Tbx20)	39.26	3.14	TH
comp65967_c4_seq1 (Tbx20)	46.75	8.02	TH
comp65967_c4_seq1 (Tbx20)	48.68	7.21	TH
comp65967_c4_seq1 (Tbx20)	43.34	7.22	TH
comp65967_c4_seq1 (Tbx20)	44.07	4.4	TH
comp65967_c4_seq1 (Tbx20)	43.24	4.028257457	TH
comp65967_c4_seq1 (Tbx20)	42.95	2.313609467	TH
comp65967_c4_seq1 (Tbx20)	43.89	4.686269774	TH
comp65967_c4_seq1 (Tbx20)	41.39	2.706074146	TH
comp66333_c0_seq1 (Scr)	47.24	35.32	CG
comp66333_c0_seq1 (Scr)	42.09	22.35	CG
comp66333_c0_seq1 (Scr)	47.3	26	CG
comp66333_c0_seq1 (Scr)	44.18	17.38	CG
comp66333_c0_seq1 (Scr)	49.45	35.7	CG
comp66333_c0_seq1 (Scr)	50.09	24.24	CG
comp66333_c0_seq1 (Scr)	49.73	22.71	CG
comp66333_c0_seq1 (Scr)	48.74	20.67	CG
comp66333_c0_seq1 (Scr)	45.28	27.36	CG
comp66333_c0_seq1 (Scr)	48.44	18.02	CG
comp66333_c0_seq1 (Scr)	47.24	8.485	SG
comp66333_c0_seq1 (Scr)	42.09	9.685	SG
comp66333_c0_seq1 (Scr)	47.3	6.62	SG
comp66333_c0_seq1 (Scr)	44.18	5.215	SG
comp66333_c0_seq1 (Scr)	49.45	3.545	SG
comp66333_c0_seq1 (Scr)	50.09	7.125	SG
comp66333_c0_seq1 (Scr)	49.73	7.025	SG
comp66333_c0_seq1 (Scr)	48.74	3.97	SG
comp66333_c0_seq1 (Scr)	45.28	5.495	SG
comp66333_c0_seq1 (Scr)	48.44	6.805	SG
comp66333_c0_seq1 (Scr)	47.24	2.72	TH
comp66333_c0_seq1 (Scr)	42.09	2.91	TH
comp66333_c0_seq1 (Scr)	47.3	4.63	TH
comp66333_c0_seq1 (Scr)	44.18	0.68	TH
comp66333_c0_seq1 (Scr)	49.45	1.72	TH
comp66333_c0_seq1 (Scr)	50.09	2.71	TH
comp66333_c0_seq1 (Scr)	49.73	4.08	TH
comp66333_c0_seq1 (Scr)	48.74	1.01	TH
comp66333_c0_seq1 (Scr)	45.28	2.51	TH
comp66333_c0_seq1 (Scr)	48.44	2.75	TH
comp66406_c1_seq1 (pnr)	51.28	15.42	CG
comp66406_c1_seq1 (pnr)	53.51		CG
comp66406_c1_seq1 (pnr)	46.2		CG
comp66406_c1_seq1 (pnr)	49.44	27.25	CG
comp66406_c1_seq1 (pnr)	42.45	22.4	CG
comp66406_c1_seq1 (pnr)	41.65	28.24646782	CG
comp66406_c1_seq1 (pnr)	44.03	20.5574206	CG
comp66406_c1_seq1 (pnr)	53.73	27.54123898	CG
comp66406_c1_seq1 (pnr)	51.28	4.455	SG
comp66406_c1_seq1 (pnr)	53.51		SG
comp66406_c1_seq1 (pnr)	46.2		SG
comp66406_c1_seq1 (pnr)	49.44	6.07	SG
comp66406_c1_seq1 (pnr)	42.45	4.415	SG
comp66406_c1_seq1 (pnr)	41.65	4.803948798	SG
comp66406_c1_seq1 (pnr)	44.03	3.154812221	SG
comp66406_c1_seq1 (pnr)	53.73	3.614056273	SG
comp66406_c1_seq1 (pnr)	51.28	0	TH
comp66406_c1_seq1 (pnr)	53.51		TH
comp66406_c1_seq1 (pnr)	46.2		TH
comp66406_c1_seq1 (pnr)	49.44	0	TH
comp66406_c1_seq1 (pnr)	42.45	0	TH
comp66406_c1_seq1 (pnr)	41.65	0	TH
comp66406_c1_seq1 (pnr)	44.03	0	TH
comp66406_c1_seq1 (pnr)	53.73	0	TH
