# Supplementary material for: Rhinoceros beetle horn development reveals deep parallels with dung beetles
Source: PLoS Genet. 2018 Oct 4;14(10):e1007651. doi: 10.1371/journal.pgen.1007651 (PMC6171792; doi:10.1371/journal.pgen.1007651)
Supplement: S6 Appendix — (CSV) [file pgen.1007651.s023.csv]

gene	BL	HL	class
Control (EGFP)	42.4	41.15003916	HH
Control (EGFP)	45.22	42.59631569	HH
Control (EGFP)	44.09	39.96206822	HH
Control (EGFP)	43.74	45.61018337	HH
Control (EGFP)	42.53	38.18060166	HH
Control (EGFP)	42.53	41.36844725	HH
Control (EGFP)	43.79	45.40621392	HH
Control (EGFP)	44.37	44.00141005	HH
Control (EGFP)	46.45	45.86883942	HH
Control (EGFP)	43.33	45.01674025	HH
Control (EGFP)	45.63	41.39052001	HH
Control (EGFP)	43.19	37.21078399	HH
Control (EGFP)	44.66	48.89488113	HH
Control (EGFP)	49.64	52.16480502	HH
Control (EGFP)	45.96	43.22320941	HH
Control (EGFP)	42.73	46.49112148	HH
Control (EGFP)	44.56	42.36475616	HH
Control (EGFP)	44.66	44.82009574	HH
Control (EGFP)	45.57	48.12734566	HH
Control (EGFP)	44.62	45.62104679	HH
Control (EGFP)	42.4	27.79685864	TH
Control (EGFP)	45.22	28.94086867	TH
Control (EGFP)	44.09	28.77106434	TH
Control (EGFP)	43.74	26.86324475	TH
Control (EGFP)	42.53	27.82999368	TH
Control (EGFP)	42.53	26.00332028	TH
Control (EGFP)	43.79	28.16321779	TH
Control (EGFP)	44.37	26.76010175	TH
Control (EGFP)	46.45	26.63242215	TH
Control (EGFP)	43.33	27.55393306	TH
Control (EGFP)	45.63	25.65890568	TH
Control (EGFP)	43.19	25.35984095	TH
Control (EGFP)	44.66	28.97381808	TH
Control (EGFP)	49.64	33.84225294	TH
Control (EGFP)	45.96	27.00295055	TH
Control (EGFP)	42.73	29.71059947	TH
Control (EGFP)	44.56	26.50152419	TH
Control (EGFP)	44.66	30.65652475	TH
Control (EGFP)	45.57	30.44759178	TH
Control (EGFP)	44.62	28.8911357	TH
comp45679_c0_seq1 (Rx)	50.46	41.45913639	HH
comp45679_c0_seq1 (Rx)	44.25	30.19390098	HH
comp45679_c0_seq1 (Rx)	50.38	39.65627557	HH
comp45679_c0_seq1 (Rx)	46.49	23.67295339	HH
comp45679_c0_seq1 (Rx)	48.59	43.17379255	HH
comp45679_c0_seq1 (Rx)	51.98	38.48066542	HH
comp45679_c0_seq1 (Rx)	44.41	36.4875127	HH
comp45679_c0_seq1 (Rx)	45.45	41.5215445	HH
comp45679_c0_seq1 (Rx)	41.57	37.11973227	HH
comp45679_c0_seq1 (Rx)	50.46	37.93757623	TH
comp45679_c0_seq1 (Rx)	44.25	29.2564342	TH
comp45679_c0_seq1 (Rx)	50.38	37.6492618	TH
comp45679_c0_seq1 (Rx)	46.49	25.31106817	TH
comp45679_c0_seq1 (Rx)	48.59	35.59111809	TH
comp45679_c0_seq1 (Rx)	51.98	37.63336862	TH
comp45679_c0_seq1 (Rx)	44.41	26.66610595	TH
comp45679_c0_seq1 (Rx)	45.45	29.27551223	TH
comp45679_c0_seq1 (Rx)	41.57	26.67111622	TH
comp61307_c0_seq1 (BarH1)	45.04	48.77158175	HH
comp61307_c0_seq1 (BarH1)	45.36	50.94524025	HH
comp61307_c0_seq1 (BarH1)	45.18	48.72029877	HH
comp61307_c0_seq1 (BarH1)	47.2	55.38841443	HH
comp61307_c0_seq1 (BarH1)	40.08	44.68180948	HH
comp61307_c0_seq1 (BarH1)	42.72	40.13835447	HH
comp61307_c0_seq1 (BarH1)	44.83	44.95607098	HH
comp61307_c0_seq1 (BarH1)	49.73	48.10310068	HH
comp61307_c0_seq1 (BarH1)	44.42	38.05862886	HH
comp61307_c0_seq1 (BarH1)	47.79	37.49766237	HH
comp61307_c0_seq1 (BarH1)	45.86	39.40814019	HH
comp61307_c0_seq1 (BarH1)	50.25	49.74532701	HH
comp61307_c0_seq1 (BarH1)	41.8	43.73136182	HH
comp61307_c0_seq1 (BarH1)	45.04	26.56446522	TH
comp61307_c0_seq1 (BarH1)	45.36	32.01265586	TH
comp61307_c0_seq1 (BarH1)	45.18	28.19020859	TH
comp61307_c0_seq1 (BarH1)	47.2	33.59061803	TH
comp61307_c0_seq1 (BarH1)	40.08	25.21100443	TH
comp61307_c0_seq1 (BarH1)	42.72	25.48013032	TH
comp61307_c0_seq1 (BarH1)	44.83	26.46242712	TH
comp61307_c0_seq1 (BarH1)	49.73	27.95722735	TH
comp61307_c0_seq1 (BarH1)	44.42	22.95253868	TH
comp61307_c0_seq1 (BarH1)	47.79	23.07567984	TH
comp61307_c0_seq1 (BarH1)	45.86	29.37587108	TH
comp61307_c0_seq1 (BarH1)	50.25	30.79832216	TH
comp61307_c0_seq1 (BarH1)	41.8	28.23812066	TH
comp61421_c0_seq1 (Sox21b)	48	54.81053633	HH
comp61421_c0_seq1 (Sox21b)	47.23	54.72725506	HH
comp61421_c0_seq1 (Sox21b)	49.41	60.13582877	HH
comp61421_c0_seq1 (Sox21b)	45.67	53.78475627	HH
comp61421_c0_seq1 (Sox21b)	46.57	58.59573663	HH
comp61421_c0_seq1 (Sox21b)	44.98	51.64400126	HH
comp61421_c0_seq1 (Sox21b)	46.55	53.41566541	HH
comp61421_c0_seq1 (Sox21b)	38.43	39.10992387	HH
comp61421_c0_seq1 (Sox21b)	37.71	28.98733222	HH
comp61421_c0_seq1 (Sox21b)	48	33.2945772	TH
comp61421_c0_seq1 (Sox21b)	47.23	35.23179657	TH
comp61421_c0_seq1 (Sox21b)	49.41	34.55239937	TH
comp61421_c0_seq1 (Sox21b)	45.67	35.12936852	TH
comp61421_c0_seq1 (Sox21b)	46.57	35.2645115	TH
comp61421_c0_seq1 (Sox21b)	44.98	31.37633488	TH
comp61421_c0_seq1 (Sox21b)	46.55	33.55037083	TH
comp61421_c0_seq1 (Sox21b)	38.43	26.61107564	TH
comp61421_c0_seq1 (Sox21b)	37.71	21.15034163	TH
comp61925_c0_seq1 (dac)	45.21	48.30679229	HH
comp61925_c0_seq1 (dac)	50.8	58.8701613	HH
comp61925_c0_seq1 (dac)	41.71	41.78504611	HH
comp61925_c0_seq1 (dac)	53.09	45.94934154	HH
comp61925_c0_seq1 (dac)	43.25	50.52077923	HH
comp61925_c0_seq1 (dac)	47.26	53.37239853	HH
comp61925_c0_seq1 (dac)	45.21	35.69823426	TH
comp61925_c0_seq1 (dac)	50.8	42.58246263	TH
comp61925_c0_seq1 (dac)	41.71	27.99658005	TH
comp61925_c0_seq1 (dac)	53.09	31.59738488	TH
comp61925_c0_seq1 (dac)	43.25	30.58932824	TH
comp61925_c0_seq1 (dac)	47.26	36.52884849	TH
comp62820_c0_seq1 (Sox14)	44.7	29.31178724	HH
comp62820_c0_seq1 (Sox14)	40.97	30.94177078	HH
comp62820_c0_seq1 (Sox14)	41.83	26.60979915	HH
comp62820_c0_seq1 (Sox14)	45.38	25.40185428	HH
comp62820_c0_seq1 (Sox14)	51.89	34.30017187	HH
comp62820_c0_seq1 (Sox14)	44.7	19.23142235	TH
comp62820_c0_seq1 (Sox14)	40.97	20.87848323	TH
comp62820_c0_seq1 (Sox14)	41.83	19.55465438	TH
comp62820_c0_seq1 (Sox14)	45.38	14.03413747	TH
comp62820_c0_seq1 (Sox14)	51.89	22.03365478	TH
comp62938_c0_seq1 (Optix)	51.3	53.32670416	HH
comp62938_c0_seq1 (Optix)	49.22	48.08943401	HH
comp62938_c0_seq1 (Optix)	41.28	29.64018123	HH
comp62938_c0_seq1 (Optix)	44.28	49.02696439	HH
comp62938_c0_seq1 (Optix)	43.09	48.68632913	HH
comp62938_c0_seq1 (Optix)	44.07	46.97862556	HH
comp62938_c0_seq1 (Optix)	49.15	53.03526373	HH
comp62938_c0_seq1 (Optix)	43.26	45.0697826	HH
comp62938_c0_seq1 (Optix)	44.28	45.27228724	HH
comp62938_c0_seq1 (Optix)	45.19	52.13110803	HH
comp62938_c0_seq1 (Optix)	45.26	50.04301945	HH
comp62938_c0_seq1 (Optix)	44.95	48.99480317	HH
comp62938_c0_seq1 (Optix)	43.82	46.37029273	HH
comp62938_c0_seq1 (Optix)	45.03	40.14244264	HH
comp62938_c0_seq1 (Optix)	45.04	48.91238249	HH
comp62938_c0_seq1 (Optix)	43.65	44.95334672	HH
comp62938_c0_seq1 (Optix)	40.31	40.53892222	HH
comp62938_c0_seq1 (Optix)	51.3	36.21631635	TH
comp62938_c0_seq1 (Optix)	49.22	35.3560962	TH
comp62938_c0_seq1 (Optix)	41.28	0	TH
comp62938_c0_seq1 (Optix)	44.28	32.81748365	TH
comp62938_c0_seq1 (Optix)	43.09	29.97022117	TH
comp62938_c0_seq1 (Optix)	44.07	29.05268438	TH
comp62938_c0_seq1 (Optix)	49.15	33.88665631	TH
comp62938_c0_seq1 (Optix)	43.26	28.76034312	TH
comp62938_c0_seq1 (Optix)	44.28	28.24154645	TH
comp62938_c0_seq1 (Optix)	45.19	28.69017895	TH
comp62938_c0_seq1 (Optix)	45.26	30.27916181	TH
comp62938_c0_seq1 (Optix)	44.95	28.3794136	TH
comp62938_c0_seq1 (Optix)	43.82	25.31289983	TH
comp62938_c0_seq1 (Optix)	45.03	23.17547462	TH
comp62938_c0_seq1 (Optix)	45.04	30.48740825	TH
comp62938_c0_seq1 (Optix)	43.65	28.68694042	TH
comp62938_c0_seq1 (Optix)	40.31	26.86316714	TH
comp63178_c0_seq2 (SP8)	47.55	52.21852724	HH
comp63178_c0_seq2 (SP8)	51.91	65.69970554	HH
comp63178_c0_seq2 (SP8)	49.43	66.52902209	HH
comp63178_c0_seq2 (SP8)	50.13	61.13553127	HH
comp63178_c0_seq2 (SP8)	46.09	58.94372945	HH
comp63178_c0_seq2 (SP8)	51.08	55.92045518	HH
comp63178_c0_seq2 (SP8)	51.58	66.87514476	HH
comp63178_c0_seq2 (SP8)	49.9	53.53788175	HH
comp63178_c0_seq2 (SP8)	46.91	49.87682772	HH
comp63178_c0_seq2 (SP8)	39.86	45.60905932	HH
comp63178_c0_seq2 (SP8)	47.55	32.13506105	TH
comp63178_c0_seq2 (SP8)	51.91	34.85696942	TH
comp63178_c0_seq2 (SP8)	49.43	31.99400604	TH
comp63178_c0_seq2 (SP8)	50.13	24.25975554	TH
comp63178_c0_seq2 (SP8)	46.09	28.91091281	TH
comp63178_c0_seq2 (SP8)	51.08	32.46252114	TH
comp63178_c0_seq2 (SP8)	51.58	35.42698182	TH
comp63178_c0_seq2 (SP8)	49.9	29.27102249	TH
comp63178_c0_seq2 (SP8)	46.91	25.16320051	TH
comp63178_c0_seq2 (SP8)	39.86	24.97201118	TH
comp63721_c0_seq1 (ab)	43.52	33.09330836	HH
comp63721_c0_seq1 (ab)	42.54	33.40726153	HH
comp63721_c0_seq1 (ab)	40.32	31.95930772	HH
comp63721_c0_seq1 (ab)	48.34	45.40617444	HH
comp63721_c0_seq1 (ab)	46.7	43.40793949	HH
comp63721_c0_seq1 (ab)	46.89	44.06177807	HH
comp63721_c0_seq1 (ab)	43.52	14.83773621	TH
comp63721_c0_seq1 (ab)	42.54	13.72514143	TH
comp63721_c0_seq1 (ab)	40.32	12.35445246	TH
comp63721_c0_seq1 (ab)	48.34	19.51615433	TH
comp63721_c0_seq1 (ab)	46.7	19.60268102	TH
comp63721_c0_seq1 (ab)	46.89	18.70670891	TH
comp65967_c4_seq1 (Tbx20)	39.26	36.6337876	HH
comp65967_c4_seq1 (Tbx20)	46.75	54.03014524	HH
comp65967_c4_seq1 (Tbx20)	48.68	47.19496076	HH
comp65967_c4_seq1 (Tbx20)	43.34	38.9094102	HH
comp65967_c4_seq1 (Tbx20)	44.07	46.55028078	HH
comp65967_c4_seq1 (Tbx20)	43.24	45.71395613	HH
comp65967_c4_seq1 (Tbx20)	42.95	39.4435508	HH
comp65967_c4_seq1 (Tbx20)	43.89	49.47906212	HH
comp65967_c4_seq1 (Tbx20)	41.39	37.40683415	HH
comp65967_c4_seq1 (Tbx20)	39.26	26.4526011	TH
comp65967_c4_seq1 (Tbx20)	46.75	34.56067338	TH
comp65967_c4_seq1 (Tbx20)	48.68	34.77721739	TH
comp65967_c4_seq1 (Tbx20)	43.34	25.77418738	TH
comp65967_c4_seq1 (Tbx20)	44.07	32.6572114	TH
comp65967_c4_seq1 (Tbx20)	43.24	33.36980257	TH
comp65967_c4_seq1 (Tbx20)	42.95	27.26402032	TH
comp65967_c4_seq1 (Tbx20)	43.89	29.43078898	TH
comp65967_c4_seq1 (Tbx20)	41.39	24.68484702	TH
comp66333_c0_seq1 (Scr)	47.24	51.86474298	HH
comp66333_c0_seq1 (Scr)	42.09	42.75465289	HH
comp66333_c0_seq1 (Scr)	47.3	47.66175802	HH
comp66333_c0_seq1 (Scr)	44.18	36.40893527	HH
comp66333_c0_seq1 (Scr)	49.45	49.15684397	HH
comp66333_c0_seq1 (Scr)	50.09	46.56934141	HH
comp66333_c0_seq1 (Scr)	49.73	44.22036557	HH
comp66333_c0_seq1 (Scr)	48.74	42.30685823	HH
comp66333_c0_seq1 (Scr)	45.28	48.78184632	HH
comp66333_c0_seq1 (Scr)	48.44	45.55339609	HH
comp66333_c0_seq1 (Scr)	47.24	21.61523043	TH
comp66333_c0_seq1 (Scr)	42.09	20.19184538	TH
comp66333_c0_seq1 (Scr)	47.3	24.53917892	TH
comp66333_c0_seq1 (Scr)	44.18	14.35981097	TH
comp66333_c0_seq1 (Scr)	49.45	21.65820593	TH
comp66333_c0_seq1 (Scr)	50.09	22.69328876	TH
comp66333_c0_seq1 (Scr)	49.73	25.34090245	TH
comp66333_c0_seq1 (Scr)	48.74	18.33325772	TH
comp66333_c0_seq1 (Scr)	45.28	24.18838463	TH
comp66333_c0_seq1 (Scr)	48.44	23.95820801	TH
comp66406_c1_seq1 (pnr)	51.28	46.09814076	HH
comp66406_c1_seq1 (pnr)	53.51	55.75405603	HH
comp66406_c1_seq1 (pnr)	46.2	45.98480815	HH
comp66406_c1_seq1 (pnr)	49.44	46.66260012	HH
comp66406_c1_seq1 (pnr)	42.45	41.02150914	HH
comp66406_c1_seq1 (pnr)	41.65	48.62326838	HH
comp66406_c1_seq1 (pnr)	44.03	49.2471353	HH
comp66406_c1_seq1 (pnr)	53.73	50.03541942	HH
comp66406_c1_seq1 (pnr)	51.28	0	TH
comp66406_c1_seq1 (pnr)	53.51	0	TH
comp66406_c1_seq1 (pnr)	46.2	0	TH
comp66406_c1_seq1 (pnr)	49.44	0	TH
comp66406_c1_seq1 (pnr)	42.45	0	TH
comp66406_c1_seq1 (pnr)	41.65	0	TH
comp66406_c1_seq1 (pnr)	44.03	0	TH
comp66406_c1_seq1 (pnr)	53.73	0	TH
